# Supplementary material for: The bright side of supplier concentration: Investor attitudes towards the reopening policy in China
Source: PLoS One. 2024 Nov 18;19(11):e0313682. doi: 10.1371/journal.pone.0313682 (PMC11573186; doi:10.1371/journal.pone.0313682)
Supplement: S1 File — (ZIP) [file pone.0313682.s001.zip]

Archive with 3 entries (3 files):
- Code.txt
- Data1.xls
- Data2.xls
