# Supplementary material for: The bright side of supplier concentration: Investor attitudes towards the reopening policy in China
Source: PLoS One. 2024 Nov 18;19(11):e0313682. doi: 10.1371/journal.pone.0313682 (PMC11573186; doi:10.1371/journal.pone.0313682)
Supplement: S1 File — (ZIP) [file pone.0313682.s001.zip › Code.txt]

* Note：This code needs to be run in STATA software.
glo path "E:\"
glo data "$path\data"
glo out "$path\out\reopen"
cd $data


import excel using $data\Data1.xls,first(var) clear


glo y1 CAR11
glo y2 CAR17

glo ym1 CAR11_fama
glo ym2 CAR17_fama

global xx " SIZE LEV TOP10  BM TBQ  VOL Inhold DISC"
glo fe "a(ind pro) vce(cl pro)"
glo out_rf "dep  star(* 0.1 ** 0.05 *** 0.01) b(%6.3f) nogap compress scalar(N r2)  "


winsor2 $y1 $y2 $ym1 $ym2 SUC $xx ,replace


*-------------------------------------------------------------------------------
*            Table 2
*--------------------------------------------------------------------------------
  global reg_var $y1 $y2 $ym1 $ym2 SUC $xx
  
  sum2docx $reg_var using $out\Table2.docx, replace ///
  stats(N sd mean min median max) 

  
  

*-------------------------------------------------------------------------------
*            Table 3
*-------------------------------------------------------------------------------
reghdfe $y1  SUC $xx, $fe
   est store m1
reghdfe $y2  SUC $xx , $fe
   est store m2

reghdfe $ym1  SUC $xx, $fe
   est store m3
reghdfe $ym2  SUC $xx, $fe
   est store m4

   local mm "m1 m2 m3 m4"
   esttab `mm' using $out\table2.rtf, $out_rf o(SUC ) replace


   
   
   
   
*-------------------------------------------------------------------------------
*            Table 4
*-------------------------------------------------------------------------------
winsor2  Season1_FAI Semi_FAI ,replace
   
reghdfe Season1_FAI SUC SIZE LEV TOP10  BM TBQ Inhold DISC, $fe
   est store m3
reghdfe Semi_FAI SUC SIZE LEV TOP10  BM TBQ Inhold DISC, $fe
   est store m4
   
esttab  m3 m4 using $out\table4.rtf, $out_rf o(SUC ) replace


preserve
import excel using $data\Data2.xls,first(var) clear
use "$data\Data2.dta",clear 
reghdfe Season1_FAI SUC SIZE LEV TOP10  BM TBQ Inhold DISC,a(ind pro year) vce(cl pro)
  est store m1
reghdfe Semi_FAI SUC SIZE LEV TOP10  BM TBQ Inhold DISC,a(ind pro year) vce(cl pro)
  est store m2
  
esttab  m1 m2 using $out\table4.rtf, $out_rf o(SUC) append

restore
   
   
   
   
   
   
   
*-------------------------------------------------------------------------------
*            Table 5
*-------------------------------------------------------------------------------
bys ind :egen suc_m=median(SUC)
gen SUC_psm=(SUC>=suc_m)


glo PSM " SIZE LEV TOP10 AP FAR SOE CUC"
set seed  123 
psmatch2 SUC_psm $PSM ,outcome($y1) n(1) noreplace caliper(0.02)  
	
	
reghdfe $y1 SUC $xx if _weight!=., $fe
     est store m1
reghdfe $y2 SUC $xx if _weight!=., $fe
     est store m2

reghdfe $ym1 SUC $xx if _weight==1, $fe
     est store m3
reghdfe $ym2 SUC $xx if _weight==1, $fe
     est store m4

	   
local mm "m1 m2 m3 m4 "
esttab `mm' using $out\Table5.rtf, $out_rf   replace
	    
  
  
  
  
  
*-------------------------------------------------------------------------------
*            Table 6
*-------------------------------------------------------------------------------
  
qui tab ind, gen(dind)
qui tab pro, gen(dpro)

bys ind : egen SUC_m_ind=mean(SUC)
bys ind : egen SUC_sum_ind=sum(SUC)
bys ind : egen SUC_N_ind=count(ID)
g SUC_indmean_exself=(SUC_sum_ind-SUC)/(SUC_N_ind-1)

bys pro : egen SUC_m_pro=mean(SUC)
bys pro : egen SUC_sum_pro=sum(SUC)
bys pro : egen SUC_N_pro=count(ID)
g SUC_promean_exself=(SUC_sum_pro-SUC)/(SUC_N_pro-1)
	
	
glo iv_fe  "dind* dpro*,cluster(pro)"

qui ivreg2h $y1 (SUC = SUC_indmean_exself SUC_promean_exself) $xx $iv_fe
    est store m1
    
qui ivreg2h $y2 (SUC = SUC_indmean_exself SUC_promean_exself) $xx $iv_fe
    est store m2
	
    
qui ivreg2h $ym1 (SUC = SUC_indmean_exself SUC_promean_exself) $xx $iv_fe
    est store m3	
	
qui ivreg2h $ym2 (SUC = SUC_indmean_exself SUC_promean_exself) $xx $iv_fe
    est store m4
    
local mm "m1 m2 m3 m4  "
esttab `mm' using $out\Table6.rtf, $out_rf  drop(d*) replace
	    
  
  
  
  
  
*-------------------------------------------------------------------------------
*            Table 7
*-------------------------------------------------------------------------------

glo fe1 "a(ind1 City) vce(cl ind1 City)"
reghdfe $y1 SUC $xx,$fe1
  est store m1
reghdfe $y2 SUC $xx,$fe1 
  est store m2
  
reghdfe $ym1 SUC $xx,$fe1 
  est store m3
reghdfe $ym2 SUC $xx,$fe1 
  est store m4
  
local mm "m1 m2 m3 m4 "
esttab `mm' using $out\Table7.rtf, $out_rf  replace
	    
  
  
  
  
  
*-------------------------------------------------------------------------------
*            Table 8
*-------------------------------------------------------------------------------
winsor2 CAR01 CAR01_fama CAR110 CAR110_fama CAR11_fama5 CAR17_fama5,replace 

reghdfe CAR01 SUC $xx , $fe
   est store m1
reghdfe CAR01_fama SUC $xx , $fe
   est store m2
   
reghdfe CAR110 SUC $xx , $fe
   est store m3
reghdfe CAR110_fama SUC $xx , $fe	
   est store m4
   
reghdfe CAR11_fama5 SUC $xx , $fe
   est store m5
reghdfe CAR17_fama5 SUC $xx , $fe
   est store m6
   
   local mm "m1 m2 m3 m4 m5 m6"
   esttab `mm' using $out\Table8.rtf, $out_rf replace
  
	    
  
  
  
  
  
*-------------------------------------------------------------------------------
*            Table 9
*-------------------------------------------------------------------------------
winsor2 CAR1_IMP*,replace 

reghdfe CAR1_IMP11 SUC $xx,$fe
  est store m1
reghdfe CAR1_IMP17 SUC $xx,$fe
  est store m2
  
reghdfe CAR2_IMP11 SUC $xx,$fe
  est store m3
reghdfe CAR2_IMP17 SUC $xx,$fe
  est store m4
  
local mm "m1 m2 m3 m4  "
esttab `mm' using $out\Table9.rtf, $out_rf  replace
  
  
	    
  
  
  
  
  
*-------------------------------------------------------------------------------
*            Table 10
*-------------------------------------------------------------------------------

reghdfe $y1 SUC $xx if ind_c==1, $fe
	est store m1
reghdfe $y1 SUC $xx if ind_c==0, $fe
	est store m2

reghdfe $y2 SUC $xx if ind_c==1, $fe
	est store m3
reghdfe $y2 SUC $xx if ind_c==0, $fe
	est store m4

   
local mm "m1 m2 m3 m4  "
esttab `mm' using $out\Table10.rtf, $out_rf o(SUC) title("ind_c") replace


reghdfe $ym1 SUC $xx if ind_c==1, $fe
	est store m1
reghdfe $ym1 SUC $xx if ind_c==0, $fe
	est store m2

reghdfe $ym2 SUC $xx if ind_c==1, $fe
	est store m3
reghdfe $ym2 SUC $xx if ind_c==0, $fe
	est store m4

   
local mm "m1 m2 m3 m4 "
esttab `mm' using $out\Table10.rtf, $out_rf o(SUC) title("ind_c") append
  
  
	    
  
  
  
  
  
*-------------------------------------------------------------------------------
*            Table 11
*-------------------------------------------------------------------------------
reghdfe $y1 SUC $xx if SOE==1, $fe
	est store m1
reghdfe $y1 SUC $xx if SOE==0, $fe
	est store m2

reghdfe $y2 SUC $xx if SOE==1, $fe
	est store m3
reghdfe $y2 SUC $xx if SOE==0, $fe
	est store m4

   
local mm "m1 m2 m3 m4 "
esttab `mm' using $out\Table11.rtf, $out_rf o(SUC) title("SOE") replace


reghdfe $ym1 SUC $xx if SOE==1, $fe
	est store m1
reghdfe $ym1 SUC $xx if SOE==0, $fe
	est store m2

reghdfe $ym2 SUC $xx if SOE==1, $fe
	est store m3
reghdfe $ym2 SUC $xx if SOE==0, $fe
	est store m4


   
local mm "m1 m2 m3 m4 "
esttab `mm' using $out\Table11.rtf, $out_rf o(SUC) title("SOE") append
  
  
	    
  
  
  
  
  
*-------------------------------------------------------------------------------
*            Table 12
*-------------------------------------------------------------------------------
 
 egen TC_m=median(TC) if TC!=.
 g if_TC=(TC>=TC_m)
 replace if_TC=. if TC==.
 
 
 
reghdfe $y1 SUC $xx if if_TC==1, $fe
	est store m1
reghdfe $y1 SUC $xx if if_TC==0, $fe
	est store m2

reghdfe $y2 SUC $xx if if_TC==1, $fe
	est store m3
reghdfe $y2 SUC $xx if if_TC==0, $fe
	est store m4


   
local mm "m1 m2 m3 m4"
esttab `mm' using $out\Table12.rtf, $out_rf o(SUC) title("if_TC") replace


reghdfe $ym1 SUC $xx if if_TC==1, $fe
	est store m1
reghdfe $ym1 SUC $xx if if_TC==0, $fe
	est store m2

reghdfe $ym2 SUC $xx if if_TC==1, $fe
	est store m3
reghdfe $ym2 SUC $xx if if_TC==0, $fe
	est store m4

   
local mm "m1 m2 m3 m4 "
esttab `mm' using $out\Table12.rtf, $out_rf o(SUC) title("if_TC") append

  
  
	    
  
  
  
  
  
*-------------------------------------------------------------------------------
*            Table 13
*-------------------------------------------------------------------------------

winsor2 Media Analyst,replace

center SUC Analyst Media


reghdfe $y1 c.c_SUC##c.c_Media $xx , $fe
	est store m1
reghdfe $y2 c.c_SUC##c.c_Media $xx , $fe
	est store m2

reghdfe $ym1 c.c_SUC##c.c_Media $xx , $fe
	est store m3
reghdfe $ym2 c.c_SUC##c.c_Media $xx , $fe
	est store m4

esttab m1 m2 m3 m4 using $out\Table13.rtf, $out_rf o(SUC ) replace

  
  
	    
  
  
  
  
  
*-------------------------------------------------------------------------------
*            Table 14
*-------------------------------------------------------------------------------

reghdfe $y1 c.c_SUC##c.c_Analyst $xx , $fe
	est store m1
reghdfe $y2 c.c_SUC##c.c_Analyst $xx , $fe
	est store m2

reghdfe $ym1 c.c_SUC##c.c_Analyst $xx , $fe
	est store m3
reghdfe $ym2 c.c_SUC##c.c_Analyst $xx , $fe
	est store m4


esttab m1 m2 m3 m4 using $out\Table14.rtf, $out_rf o(SUC ) append

 
 
 
 
 
