# Supplementary material for: The bright side of supplier concentration: Investor attitudes towards the reopening policy in China
Source: PLoS One. 2024 Nov 18;19(11):e0313682. doi: 10.1371/journal.pone.0313682 (PMC11573186; doi:10.1371/journal.pone.0313682)
Supplement: S1 File — (ZIP) [file pone.0313682.s001.zip › Data1.xls]

## Sheet: Sheet1
ID	CAR11_fama	CAR01_fama	CAR11	CAR01	VOL	TBQ	BM	ind1	SOE	TOP10	SUC	CUC	Analyst	ind	ind_c	Season1_FAI	Semi_FAI	DISC	TC	pro	CAR11_fama5	CAR17_fama5	CAR17	CAR110	CAR17_fama	CAR110_fama	City	AP	FAR	Media	SIZE	LEV	Inhold	CAR1_IMP11	CAR1_IMP17	CAR2_IMP11	CAR2_IMP17
2	-0.0359106	-0.028534	-0.0258938	0.00513857	0.0370645	0.908089	1.10121	K70	1	0.5933	0.0517	0.017	4.64439	K	0	0.0010581	0.00174254	0	0.0346792	440000	-0.0471966	-0.0476662	-0.0220431	-0.0387126	-0.0150486	-0.0368553	440300	0.164596	0.00934496	8.96878	28.1947	0.769515	0.66134	-0.0373741	-0.0790469	-0.0214002	-0.0861011
6	0.126539	0.105768	0.126646	0.116138	0.0471767	1.00134	0.998657	K70	1	0.4187	0.9124	0.0291	0	K	0	0.000152615	0.000316005	1	0.00479986	440000	0.119569	-0.0866324	-0.0780259	-0.098138	-0.0701239	-0.0832802	440300	0.0608544	0.00205072	5.58725	23.9966	0.679176	0.388018	-0.0663288	-0.146951	-0.0466794	-0.129513
8	-0.00580357	-0.00662953	-0.0102622	-0.0096696	0.0158357	1.16502	0.85835	C37	1	0.4775	0.304	0.3246	0	C3	1	0.00213576	0.0049391	0	0.0243009	110000	-0.000509914	0.0211335	0.00306144	-0.0212227	0.00944491	-0.00421321	110000	0.120704	0.0387388	4.20469	23.1435	0.601696	0.441265	-0.0277779	-0.0473009	-0.0104018	-0.0200141
9	-0.0541708	-0.0381354	-0.0584645	-0.0550483	0.0252773	1.23344	0.810742	S90	0	0.4237	0.2428	0.4048	0	S	0	0.0168979	0.0275831	0	0.0155331	440000	-0.0584888	-0.107704	-0.0899219	-0.126519	-0.0938591	-0.129164	440300	0.130324	0.150556	5.78074	24.6801	0.639676	0.419636	-0.0253319	-0.0701779	-0.0348765	-0.0685834
10	0.00573107	-0.021091	-0.000608917	-0.0278306	0.0154039	1.41848	0.704982	E48	0	0.5588	0.2413	0.6674	0	E	0			1	0.000567533	440000	0.00553514	0.00484569	-0.00192546	-0.122615	0.00477535	-0.101884	440300	0.273086	0.00382294	4.04305	22.0105	0.752552	0.545134	-0.0246565	-0.127025	-0.00175157	-0.090037
11	-0.000691781	0.00791229	0.00133503	0.0227303	0.0364111	1.12673	0.887525	K70	1	0.6149	0.2783	0.0334	0	K	0	6.94852e-05	0.000162291	0	0.00486202	440000	-0.00670511	-0.104952	-0.0959875	-0.143298	-0.0883523	-0.130896	440300	0.0384982	0.00523694	5.46383	23.4833	0.717169	0.6023	-0.0636831	-0.114777	-0.0428362	-0.10002
12	0.00358019	-0.00830762	0.00140461	-0.0131388	0.0186098	1.10563	0.904458	C30	0	0.2726	0.1917	0.0873	3.29584	C3	1	0.0418651	0.06289	0	0.00381643	440000	-0.00164638	-0.0326526	-0.0194109	-0.0278361	-0.0183151	-0.0236634	440300	0.078503	0.434035	4.97673	23.9777	0.483645	0.282954	-0.000315749	-0.0165623	0.0033593	-0.00657145
14	0.00648006	0.0102632	0.00807109	0.027502	0.040646	1.417	0.705718	K70	1	0.389	0.7123	0.0308	0	K	0			1	0.00406411	440000	-0.00400495	-0.109833	-0.0922334	-0.143938	-0.0820914	-0.126108	440300	0.11235	0.00763763	5.23644	21.8188	0.59228	0.3473	-0.0824495	-0.144825	-0.0552657	-0.123356
16	-0.0213707	-0.00792536	-0.0250842	-0.0142501	0.0148483	1.00363	0.996383	C39	1	0.438	0.3515	0.3176	0.693147	C3	1	0.00944484	0.0137609	0	0.0158347	440000	-0.0225974	-0.0480312	-0.0474561	-0.0478358	-0.044974	-0.0385556	440300	0.0699685	0.108217	5.41165	24.3613	0.777428	0.3851	-0.00830792	-0.010187	0.0011612	0.00833064
17	-0.00469119	-0.00682056	-0.0154372	-0.028034	0.0407861	4.76482	0.209871	C37	0	0.3726	0.7138	0.8761	0	C3	1			0	0.0133562	440000	-0.0223654	-0.00480112	0.0321862	0.00825219	0.0369264	0.0285545	440300	0.00724329	0.00580084	4.00733	19.8001	0.232612	0.2025	-0.0126107	-0.0887764	0.00174307	-0.0507135
19	-0.00346382	0.0023303	-0.0112122	-0.011053	0.0177832	1.17905	0.848141	F51	1	0.7487	0.3175	0.278	0	F	0	0.00428355	0.00977687	0	0.0151109	440000	0.0085135	-0.0157443	-0.0504154	-0.0703942	-0.0456128	-0.0531279	440300	0.05243	0.287762	3.2581	22.7303	0.350589	0.7298	-0.0039835	0.0113552	0.0105977	0.0411495
20	-0.0110232	-0.0114918	-0.020459	-0.0277625	0.0157866	3.49253	0.286326	C39	0	0.5743	0.6121	0.6713	0	C3	1	2.21147e-05	-0.0021833	0	0.0121172	440000	-0.013993	-0.0238322	-0.0230907	-0.0488333	-0.017583	-0.0275678	440300	0.150946	0.280776	3.95124	20.227	0.419243	0.547375	-0.0153002	0.0145512	-0.000726553	0.049737
21	0.00145216	0.000815231	-0.00341122	-0.0146862	0.016335	1.16965	0.854955	C39	1	0.4613	0.2425	0.533	0	C3	1	0.0128723	0.0250955	0	0.00325375	440000	0.00379759	0.0172826	0.0146949	0.00588858	0.0125784	0.00761838	440300	0.0658863	0.151625	5.8522	24.0488	0.569897	0.4566	-0.00411346	-0.0161384	-0.00774673	-0.00716416
23	-0.0373304	-0.0283016	-0.0418588	-0.028958	0.0348062	2.09714	0.47684	C30	0	0.4981	0.214	0.2026	0	C3	1	1.17238e-05	1.23142e-05	1	0.0105305	440000	-0.0412194	-0.119397	-0.120884	-0.211072	-0.112831	-0.190172	440300	0.502704	0.0547266	4.07754	21.1382	0.835406	0.4412	-0.174728	-0.221613	-0.149078	-0.185843
25	-0.0493481	-0.0585129	-0.0546902	-0.0666275	0.032435	3.33965	0.299433	F51	1	0.5853	0.6964	0.1533	0	F	0		0.0195487	0	0.00888999	440000	-0.0468535	-0.0652666	-0.0829665	-0.016874	-0.0789472	-0.00258575	440300	0.055876	0.0460073	1.79176	21.5262	0.257972	0.6003	0.085791	0.0246777	0.100672	0.0526574
26	0.0131723	0.0369112	0.00754714	0.0286144	0.0229486	1.23482	0.809837	F52	1	0.4702	0.7143	0.205	2.70805	F	0	0.00334831	0.00853037	0	0.00193324	440000	0.0151889	-0.00562687	-0.0119756	-0.0321658	-0.00752734	-0.0170381	440300	0.0414339	0.0885635	4.44265	22.1384	0.238204	0.3829	-0.0207221	0.173726	-0.00630104	0.20003
27	0.0472069	0.031637	0.0461255	0.0344384	0.0120369	0.829657	1.20532	D44	1	0.7597	0.2227	0.6742	1.09861	D	0		0.0368827	1	0.00890503	440000	0.0496151	0.0320261	0.0179399	0.00810464	0.022382	0.0179014	440300	0.026233	0.419748	5.88053	25.6739	0.615473	0.7466	-0.0135834	-0.0301095	0.00044075	-0.0132618
28	-0.017991	-0.0279976	-0.0211347	-0.0327659	0.0229225	0.854442	1.17035	F51	1	0.6617	0.1124	0.048	1.79176	F	0	0.00144804	0.00305653	0	0.0121759	440000	-0.0155662	0.00513986	-0.00203828	0.0171738	0.000716185	0.0255077	440300	0.192609	0.0199483	4.35671	24.4755	0.54372	0.656282	0.0147401	0.000634548	0.0235503	0.0169759
29	-0.0727905	-0.0403357	-0.0741034	-0.0306426	0.0457735	2.48421	0.402542	K70	1	0.655	0.3481	0.0445	0	K	0	9.9838e-06	4.53108e-05	0	0.0007924	440000	-0.0723059	-0.16658	-0.173188	-0.250683	-0.16334	-0.230191	440300	0.076383	0.00376561	5.42495	22.4619	0.246623	0.6312	-0.0383966	-0.117268	-0.0128793	-0.0910985
30	-0.0124302	-0.012008	-0.0174614	-0.0228111	0.0127923	0.960077	1.04158	C36	1	0.7118	0.1246	0.6648	1.38629	C3	1	0.00344594	0.0104798	1	0.00843228	220000	-0.00985959	0.0165989	0.00657707	0.00699633	0.00825271	0.0160178	220100	0.200119	0.192162	4.48864	23.4484	0.44487	0.7114	0.00791898	-0.00454221	0.014485	0.0145075
31	0.00477601	0.000516298	0.00675323	0.0182544	0.0360161	0.863303	1.15834	K70	1	0.7956	0.3951	0.0206	1.09861	K	0	0.00196249	0.0037384	0	0.00214864	440000	-0.00682836	-0.0724831	-0.0503499	-0.0914389	-0.0404845	-0.074824	440300	0.0731708	0.0164145	5.70711	26.0913	0.778465	0.793314	-0.0502606	-0.0861379	-0.024714	-0.0676077
32	-0.0419187	-0.0614228	-0.0489478	-0.0818189	0.0477987	1.13729	0.879281	E49	1	0.6386	0.0625	0.0751	1.09861	E	0	0.00302205	0.00440507	0	0.0309539	440000	-0.0330935	0.148785	0.124798	0.0789472	0.123038	0.0836956	440300	0.341279	0.0829861	4.82028	24.6905	0.808366	0.672371	-0.0136473	-0.0278337	-0.0184118	-0.01589
34	-0.0279971	0.001115	-0.0373645	-0.0188883	0.0334506	1.13146	0.883815	F51	0	0.4626	0.6111	0.4462	3.2581	F	0	0.00287213	0.00409862	0	0.0893386	440000	-0.0231595	0.00818059	-0.00549813	-0.0275517	-0.00276579	-0.0116726	440300	0.157467	0.00481539	5.86647	24.4175	0.795604	0.240084	-0.0236699	-0.00624566	-0.0157802	0.0212783
35	-0.00406293	-0.0119864	-0.0116878	-0.0288748	0.0270259	1.08658	0.920316	N77	0	0.456	0.0935	0.1116	3.04452	N	0	0.0222662	0.0371658	1	0.0134005	320000	-0.00966071	-0.0457972	-0.026508	-0.025445	-0.024336	-0.0131211	320600	0.110796	0.074379	5.34233	23.9992	0.60563	0.461113	-0.0315855	-0.0652211	-0.0242557	-0.0398667
36	0.00400857	0.0161819	0.00391252	0.0236313	0.0200875	0.973045	1.0277	K70	0	0.3981	0.5765	0.1325	1.60944	K	0			0	0.0262525	440000	0.000988717	-0.0441843	-0.0390896	-0.0649296	-0.032876	-0.0533404	440300	0.047904	0.0817449	5.81711	22.9464	0.322254	0.377079	-0.0371625	-0.0677298	-0.0204155	-0.0511706
37	-0.0150362	-0.0259138	-0.0170688	-0.0267316	0.04441	1.74268	0.573829	D44	1	0.454	0.9452	0.9543	0	D	0	0.000752708	0.00111175	1	0.0230879	440000	-0.00925751	-0.0153661	-0.0317617	-0.0742312	-0.0283378	-0.0650923	440300	0.00200591	0.226877	4.66344	21.6812	0.465578	0.4366	-0.0295425	-0.0552568	-0.016746	-0.0368846
39	0.0108354	0.0110174	0.0116017	0.0162557	0.0133478	0.92777	1.07785	C33	1	0.7483	0.1711	0.1643	1.79176	C3	1	0.00326506	0.0155402	0	0.0223391	440000	0.0147196	0.00404841	-0.0088835	-0.0238613	-0.00606747	-0.0191615	440300	0.113517	0.268694	6.09131	25.7062	0.570554	0.737201	-0.0197116	0.00662863	-0.0109214	0.0143147
40	0.0171065	-0.00284419	0.0107995	-0.00844158	0.0168143	0.837492	1.19404	D44	0	0.4447	0.6162	0.4852	0.693147	D	0			0	0.143551	440000	0.018222	0.163754	0.153205	0.13246	0.160827	0.154542	440300	0.110447	0.212204	4.30407	23.9609	0.557906	0.4216	0.0854313	0.0233159	0.109867	0.0618622
42	0.00451919	0.00371491	0.00274501	0.0137022	0.029308	0.92004	1.08691	K70	0	0.7356	0.6318	0.0518	0	K	0	4.99249e-05	0.000137596	0	0.0158496	440000	-0.00368123	-0.0487861	-0.0340724	-0.0536846	-0.0230803	-0.0306641	440300	0.0836086	0.0264239	5.47227	24.3257	0.77605	0.7306	-0.0208882	-0.0431867	0.0102441	-0.00896329
48	-0.0186129	-0.00804411	-0.0250028	-0.0168396	0.0138163	1.38078	0.724227	C13	0	0.8006	0.885	0.0826	1.94591	C1	1	0.0475945	0.0622564	0	0.00374781	440000	-0.0129625	0.0434966	0.018825	0.0408426	0.0246285	0.0582901	440300	0.0857963	0.275016	4.66344	23.5875	0.848175	0.7468	-0.0170982	0.0559052	-0.00031478	0.0864085
49	0.018734	-0.0101077	0.0133987	-0.031633	0.0323868	1.70237	0.587416	C38	1	0.5391	0.5741	0.6558	2.77259	C3	1	0.0332012	0.0634383	0	0.00375301	440000	-0.00069329	-0.0495789	0.00546455	-0.00155243	0.000240651	-0.00612773	440300	0.331571	0.155688	5.0814	23.2502	0.662442	0.570845	0.00781548	-0.0419944	-0.00622067	-0.0413236
50	-0.0222662	-0.0153231	-0.0243159	-0.0192345	0.012342	0.89284	1.12002	C39	1	0.6251	0.2161	0.415	1.09861	C3	1	0.00873601	0.0198763	0	0.00114111	440000	-0.0257271	-0.0280662	-0.0221825	-0.0177321	-0.0208767	-0.0128695	440300	0.0775083	0.284324	5.83773	25.1176	0.626341	0.618556	0.00119211	0.0141583	0.00575284	0.0240522
55	-0.0131152	-0.00744733	-0.0200744	-0.0159855	0.0117676	0.855185	1.16934	C33	0	0.2899	0.175	0.1568	0	C3	1	0.00426007	0.00465082	0	0.00187765	440000	-0.0248237	-0.0217095	-0.00559832	-0.032597	0.00115008	-0.0116988	440300	0.134799	0.0507496	5.57973	23.2684	0.543327	0.24913	-0.0212743	-0.0487048	0.000223042	-0.0119664
56	-0.00548086	-0.0329734	-0.00961346	-0.0396169	0.0276048	1.24144	0.805515	L72	0	0.5161	0.6302	0.1416	0	L	0	8.0946e-05	0.000272251	0	0.00188845	440000	-0.0102303	-0.078528	-0.0677737	0.0327017	-0.0648463	0.0432856	440300	0.0132994	0.011112	5.35659	23.039	0.792816	0.5082	-0.0436381	0.057651	-0.0322938	0.0777607
58	0.0496233	0.0649047	0.0427842	0.0531739	0.0447271	2.08266	0.480155	L72	1	0.5912	0.0946	0.0873	0	L	0	0.00358434	0.00650565	1	0.00165444	440000	0.0558384	-0.0829249	-0.108668	-0.178433	-0.104395	-0.162418	440300	0.0898476	0.0488493	4.81218	22.3945	0.538946	0.5654	-0.0494752	-0.146864	-0.0374145	-0.122118
59	0.011068	-0.00674548	0.00889351	-0.00384242	0.0319554	0.870483	1.14879	C25	1	0.5379	0.9061	0.2292	2.3979	C2	1			1	0.0946591	210000	0.0220513	0.0076678	-0.0232558	-0.0460858	-0.0169982	-0.0311087	211100	0.0436899	0.358592	4.11087	24.2086	0.537197	0.542987	-0.0396339	-0.0433126	-0.0198086	-0.0185359
60	0.00267271	0.00733131	0.0022638	0.0120799	0.0142503	1.00088	0.999118	C32	1	0.4235	0.352	0.4052	1.09861	C3	1	0.015108	0.0243183	0	0.00330615	440000	0.0116567	-0.00724969	-0.0304866	-0.0109151	-0.0259318	-0.00140078	440300	0.0414104	0.345355	4.78749	24.2092	0.531575	0.419213	0.00463797	0.00917655	0.0194106	0.0252625
61	0.0177866	0.00725451	0.0116279	-0.000129733	0.0153103	1.10272	0.906851	L72	1	0.7042	0.2941	0.1757	0	L	0	0.00669276	0.0136354	1	0.00821789	440000	0.0266536	0.00356092	-0.025549	-0.0410557	-0.0195001	-0.0224046	440300	0.0641889	0.102703	8.00537	23.7672	0.641841	0.682	-0.0347459	-0.0487694	-0.0152497	-0.0169431
62	0.0163655	0.0193442	0.0134417	0.0128305	0.0141792	1.30193	0.768092	F51	0	0.783	0.4499	0.203	0	F	0	0.00310541	0.00481428	0	0.0520003	440000	0.0109124	-0.0264237	-0.0172075	-0.0397996	-0.0162089	-0.0345316	440300	0.0406172	0.0135498	4.61512	23.5183	0.52189	0.7546	-0.0282289	-0.035731	-0.0239742	-0.024527
63	-0.0159633	-0.00328115	-0.0137717	-0.000707488	0.0207401	1.29225	0.773843	C39	0	0.4698	0.21	0.604	4.43082	C3	1	0.00604902	0.0101892	0	0.00359545	440000	-0.0158569	-0.0158544	-0.0128229	-0.00441419	-0.0145362	-0.00984506	440300	0.105412	0.0713626	7.61283	25.9215	0.670948	0.522091	-0.0443657	-0.0154942	-0.0489832	-0.0239686
66	-0.0139074	-0.00923131	-0.0219649	-0.0303288	0.0331979	1.51999	0.657901	C39	1	0.4846	0.1911	0.1059	2.19722	C3	1	0.00804096	0.0155682	1	0.0259953	440000	0.000443889	0.0355286	0.00296976	-0.034769	0.00248502	-0.0262976	440300	0.11322	0.125769	4.65396	24.2458	0.561631	0.472678	-0.0229394	-0.0253821	-0.0227762	-0.0067642
68	-0.0244543	-0.0281372	-0.031409	-0.042446	0.0282308	1.7964	0.556668	M74	1	0.4721	0.5485	0.8209	0	M	0			0	0.0123867	440000	-0.0236125	-0.0534892	-0.0644396	-0.0615668	-0.0618823	-0.0487265	440300	0.170118	0.0459548	3.78419	22.184	0.901682	0.4427	0.00787573	-0.0552726	0.0175477	-0.0289949
69	-0.0135256	-0.0179669	-0.00804491	0.00286398	0.0290019	0.875379	1.14236	K70	1	0.643	0.1058	0.1399	2.56495	K	0	0.00172352	0.00299515	0	0.0110736	440000	-0.0192895	-0.0431619	-0.0404361	-0.0494246	-0.0346808	-0.0445725	440300	0.0866885	0.0602308	5.7869	26.6969	0.743891	0.645532	-0.043446	-0.0673032	-0.0283124	-0.0650747
70	0.00702137	-0.0178617	-0.00206816	-0.0387614	0.0366963	1.43569	0.69653	C38	1	0.4465	0.1892	0.3632	0	C3	1	0.0039052	0.0059487	0	0.00879378	440000	0.0111587	0.0304037	0.0203981	0.0171128	0.0218572	0.0306913	440300	0.142473	0.145216	5.09987	22.7867	0.699494	0.4194	-0.0329205	-0.0630113	-0.0250672	-0.0340182
78	-0.040148	-0.0235443	-0.0470503	-0.0343565	0.0162217	1.07939	0.926448	F52	0	0.4762	0.1177	0.0707	0	F	0	0.000786161	0.00136028	0	0.0187661	440000	-0.0395572	-0.0628617	-0.0719898	-0.0847142	-0.0668958	-0.067381	440300	0.218257	0.0318378	4.40672	24.3138	0.831447	0.4493	-0.0336654	-0.0552293	-0.0164939	-0.0228952
89	0.00121896	-0.0155186	0.0031677	-0.0108744	0.0212252	1.21584	0.822476	G56	1	0.6503	0.222	0.4648	3.13549	G	0	0.0105425	0.0125355	1	1.03075e-08	440000	0.00435781	-0.0464952	-0.0655012	-0.0813603	-0.0652554	-0.0828846	440300	0.000458798	0.527444	5.11199	23.9472	0.574362	0.635118	-0.0413577	-0.0788088	-0.0404634	-0.0818185
90	-0.0193499	-0.0124726	-0.0187246	0.00146213	0.0222924	0.943856	1.05948	E48	1	0.4986	0.0636	0.1841	2.99573	E	0	0.000474626	0.000675412	0	0.00355464	440000	-0.0269089	-0.0720719	-0.0602669	-0.0787893	-0.0508824	-0.0613008	440300	0.258147	0.00705102	4.97673	24.9603	0.79643	0.481922	-0.0322339	-0.0294407	-0.00537118	-0.00490728
96	-0.00149508	-0.0177293	-0.00520395	-0.0175947	0.0123781	1.57431	0.635199	F51	1	0.7751	0.7915	0.2029	0	F	0	-0.00408209	-0.00176811	0	0.00429115	440000	0.00798213	0.0189859	-0.0114789	0.0111636	-0.00450257	0.029228	440300	6.497e-05	0.0154987	3.98898	21.7355	0.0547612	0.6665	0.0368257	-0.00855064	0.0591377	0.0215998
99	-0.00784128	-0.014841	-0.0113018	-0.0196945	0.0136676	1.07455	0.930619	G56	1	0.4596	0.5312	0.835	0	G	0	0.00127859	0.0198854	1	0.0029012	440000	-0.00782097	-0.0233877	-0.0307778	-0.0523538	-0.0275998	-0.0423771	440300	0.0180241	0.338635	4.75359	22.5895	0.207693	0.461554	-0.0245052	-0.0378535	-0.0139978	-0.0192581
100	-0.0140501	-0.0104142	-0.0133561	-0.00904407	0.0219447	0.84755	1.17987	C39	0	0.2297	0.2251	0.3544	2.77259	C3	1	0.022958	0.0430769	0	0.00747029	440000	-0.0128581	-0.00272153	-0.00613253	-0.00854363	-0.00593874	-0.00876538	441300	0.0732839	0.367997	5.97381	26.6094	0.632944	0.186531	0.00213888	0.0278266	0.00379335	0.0291308
151	-0.02414	-0.0411757	-0.0280288	-0.0382997	0.0521938	1.53418	0.651814	F51	1	0.555	0.1771	0.5064	0	F	0		0.000372581	0	0.0394434	110000	-0.023677	-0.00877619	-0.0322672	-0.0601649	-0.0229731	-0.03719	110000	0.290653	0.0135764	4.40672	22.2383	0.732907	0.5245	-0.0467279	-0.0335159	-0.0170898	0.00403731
156	-0.00586674	0.0120527	-0.00877556	0.00987915	0.00961939	0.966894	1.03424	R86	1	0.6157	0.1854	0.0472	0	R	0	0.0143375	0.0253736	0	0.00177996	330000	-0.00171923	0.00149416	-0.0157089	-0.0159932	-0.0117233	-0.00481917	330100	0.127228	0.332005	4.09434	24.0232	0.448888	0.604007	-0.0170222	-0.0108312	-0.00369881	0.00832905
157	-0.0102215	-0.0159798	-0.0104434	-0.0121834	0.0146249	0.935609	1.06882	C35	0	0.5505	0.1463	0.0349	3.52636	C3	1	0.00143048	0.00678262	0	0.0069237	430000	-0.0112498	-0.0203112	-0.0192785	-0.00717038	-0.0156594	-4.75836e-05	430100	0.105823	0.0843238	7.01121	25.5399	0.53886	0.551383	0.000287501	0.0223571	0.0113571	0.0339974
158	0.00760295	0.0193386	0.000138264	0.00222527	0.0264736	1.18168	0.846254	I65	1	0.4467	0.3679	0.2599	0	I	0	0.0030361	0.00331354	0	0.0734317	130000	0.0189944	0.00444458	-0.0223495	-0.0474819	-0.021065	-0.0360429	130100	0.177687	0.1168	4.04305	23.5301	0.641041	0.4296	-0.0207485	-0.042638	-0.0150454	-0.0210552
159	0.00359985	-0.0230684	-0.00109938	-0.0289967	0.0207354	1.23846	0.807452	F51	0	0.3509	0.5451	0.5069	0	F	0	0.000337768	0.00106571	1	0.00410307	650000	0.0124814	0.0757194	0.0448302	0.0366441	0.0493982	0.0507296	650100	0.0309368	0.101008	5.0626	21.8474	0.151369	0.2905	-0.0317147	-0.0553725	-0.0169857	-0.0301593
301	0.0179529	0.00051589	0.0165065	-0.00979347	0.0275495	1.24012	0.806377	C28	0	0.7651	0.1737	0.1079	3.71357	C2	1	0.0437633	0.0774851	0	0.00559679	320000	0.0117746	0.0557372	0.0846702	0.085481	0.0805361	0.0786039	320500	0.0790878	0.239947	5.18178	25.8383	0.785616	0.821344	0.0870959	0.0863043	0.0767428	0.0818499
333	-0.0236987	-0.00578425	-0.0173901	0.00771217	0.0227298	1.48802	0.672036	C38	0	0.6113	0.0626	0.1063	4.39445	C3	1	0.00343208	0.00579517	0	0.0112201	440000	-0.022811	0.000130238	-0.00341352	0.00552766	-0.004432	-0.00367539	440600	0.152011	0.0617268	7.81319	26.7696	0.640464	0.585526	-0.0317578	0.0255825	-0.0369068	0.00695025
338	-0.0300963	-0.0205371	-0.0289395	-0.0171373	0.0178631	0.969911	1.03102	C36	1	0.5219	0.1067	0.1639	2.83321	C3	1	0.00486385	0.0095742	0	0.00566551	370000	-0.0259147	0.00287072	-0.00804647	-0.00459881	-0.00727367	-0.00405554	370700	0.155142	0.129039	6.57786	26.4057	0.645479	0.516699	-0.00290209	-0.00120182	0.000732989	0.00066065
400	0.0615273	0.00693115	0.0558417	-0.0126008	0.0277445	1.48689	0.672545	C38	1	0.4884	0.2552	0.7356	2.30259	C3	1	0.00162649	0.00263697	0	0.0253395	410000	0.055533	0.0663336	0.0821638	0.0867052	0.0788223	0.0867226	411000	0.3026	0.0856935	5.12396	23.6654	0.424663	0.485026	0.032531	0.0498184	0.0255772	0.0580124
401	-0.0174247	-0.0100181	-0.0162301	0.000216374	0.0136416	0.899332	1.11194	C30	1	0.7053	0.3669	0.067	3.2581	C3	1	0.00712552	0.0138218	1	0.0162494	130000	-0.0198023	-0.0290928	-0.0227711	-0.0567361	-0.0169258	-0.0471881	130200	0.068032	0.523363	5.66988	24.8507	0.474307	0.699766	-0.0265706	-0.0124942	-0.0106323	5.77227e-05
402	-0.0361984	-0.0193164	-0.0324204	0.000985503	0.0256534	0.825415	1.21151	K70	1	0.6815	0.2761	0.0767	2.56495	K	0	0.000112096	0.000214014	0	0.00307957	110000	-0.046691	-0.105712	-0.0867092	-0.125694	-0.0781305	-0.113888	110000	0.0565363	0.0163865	6.18415	25.754	0.722819	0.675351	-0.0529526	-0.0895289	-0.0304567	-0.0764856
403	-0.0354043	-0.0114641	-0.038793	-0.0204437	0.0238668	2.01147	0.497149	C27	0	0.525	0.7278	0.1547	2.63906	C2	1		0.0268971	0	0.00216174	140000	-0.0278243	0.00539323	-0.0116304	-0.0292067	-0.011448	-0.0253583	140100	0.01984	0.109451	4.74493	22.8005	0.14046	0.506738	-0.0117765	-0.0316804	-0.0070055	-0.0186598
404	-0.0553588	-0.0433497	-0.0639365	-0.0513287	0.0131282	0.913836	1.09429	C34	1	0.389	0.3298	0.3132	0	C3	1	0.00544323	0.0126323	0	0.0156879	360000	-0.0575164	-0.0956002	-0.105913	-0.0272433	-0.0957456	0.00176672	360200	0.190174	0.12164	4.07754	23.2548	0.611478	0.357	0.0399578	0.00949925	0.0713331	0.0599206
407	-0.00397521	-0.0100605	-0.00762674	-0.00867268	0.0158288	1.04071	0.960886	D45	0	0.3686	0.2614	0.0714	0	D	0	0.00461953	0.00677595	1	0.0321931	370000	0.00440276	0.00357393	-0.0211327	-0.0334806	-0.0132048	-0.0139034	370100	0.0513557	0.272834	3.95124	22.6915	0.567544	0.346185	-0.0187308	-0.0259022	0.00560112	0.00642729
408	0.0334723	0.0151338	0.031845	0.00768275	0.0236497	3.13643	0.318834	C26	0	0.7211	0.5869	0.4399	2.3979	C2	1	0.00183534	0.0124598	0	0.00387192	630000	0.0474359	0.0421605	0.0116848	0.0131968	0.00986702	0.0111484	632800	0.0201758	0.210845	5.48064	23.3287	0.104367	0.654958	0.0158803	0.0090062	0.0109456	0.00990995
409	-0.0133737	-0.00116043	-0.0245163	-0.0233598	0.0217922	1.67404	0.597358	I65	1	0.5115	0.4358	0.8423	0	I	0			1	0.0171293	370000	-0.010979	0.0751608	0.0669783	0.0539825	0.0713399	0.0750846	370100	0.171279	0.0859437	5.0814	21.6309	0.339656	0.344	-0.00410431	-0.0214157	0.0108178	0.0183128
413	-0.0175558	-0.0102468	-0.0236334	-0.0212124	0.0103741	0.777458	1.28624	C39	0	0.2524	0.3619	0.3918	0	C3	1	0.000278248	0.000238499	0	0.159156	130000	-0.0184848	-0.00978539	-0.00955713	-0.0282481	-0.00612931	-0.0148827	130100	0.0919747	0.142798	4.2485	24.7939	0.596684	0.2592	-0.0229483	-0.0296913	-0.0112468	-0.00434843
415	-0.0130545	-0.0115181	-0.014212	-0.00487037	0.0254524	0.922725	1.08375	L71	0	0.6722	0.6915	0.2427	0	L	0	0.00226935	0.000563349	0	0.000186641	650000	-0.00875051	-0.00105562	-0.024772	-0.0224457	-0.0176605	-0.0068093	650100	0.00163952	0.761284	4.40672	26.2979	0.835867	0.690378	-0.0115801	0.0288048	0.011092	0.0539561
417	0.021986	0.0172869	0.0178106	0.0141786	0.0139361	0.927407	1.07828	F52	1	0.4422	0.0993		0	F	0	0.0118081	0.0200769	1	0.0221271	340000	0.0238068	-0.046677	-0.0640879	-0.0928515	-0.0584653	-0.0772344	340100	0.0655511	0.135096	4.60517	23.293	0.601921	0.42922	-0.0346271	-0.0285269	-0.016463	-0.00186238
419	0.0813512	0.0818114	0.074714	0.0726306	0.015123	1.16574	0.857822	F52	1	0.5422	0.3576	0.0541	0	F	0	0.000361846	0.00134117	1	0.00152976	430000	0.0882079	0.132535	0.0987785	0.0625868	0.10445	0.0810985	430100	0.0339755	0.178589	4.15888	22.378	0.359517	0.481151	-0.0375025	-0.154273	-0.0188525	-0.122807
421	-0.0108222	-0.0175614	-0.0167521	-0.0186118	0.0243554	0.924054	1.08219	D45	1	0.5808	0.5847	0.0553	0	D	0	0.00424949	0.0109335	1	0.0262574	320000	-0.0160065	-0.0333585	-0.0240811	-0.0220086	-0.0137414	0.00442883	320100	0.0487071	0.232285	4.20469	23.4617	0.740399	0.5661	-0.0289736	-0.0613196	0.00161845	-0.0186433
422	-0.00330111	-0.0143298	-0.00376566	-0.0133615	0.0223952	1.32534	0.754521	C26	1	0.3254	0.1317	0.1332	2.3979	C2	1	0.0171635	0.0202282	0	0.0106139	420000	0.00857916	0.0160421	-0.0117718	-0.0189619	-0.00968771	-0.0144236	420500	0.0856394	0.421774	5.743	23.7022	0.653785	0.2468	-0.0153702	-0.00464831	-0.00696701	0.006391
423	-0.031557	-0.043966	-0.0344106	-0.0512886	0.0135489	2.28789	0.437083	C27	1	0.4598	0.2573	0.2227	2.19722	C2	1	0.000709012	0.00163307	0	0.00173564	370000	-0.0239827	-0.0429838	-0.0643207	-0.0468549	-0.0639673	-0.043248	371500	0.0188509	0.155393	6.22654	23.2595	0.18055	0.465598	0.00697293	0.00786958	0.00824103	0.0153998
426	0.0582518	0.0392859	0.056087	0.0369817	0.0152305	1.46986	0.680336	B09	0	0.5273	0.5159	0.5491	0	B	0	0.0140138	0.0206166	1	0.000549541	150000	0.0680409	0.0317039	0.00564902	0.0229303	0.00832944	0.0306478	150400	0.110951	0.418873	4.83628	22.9875	0.422657	0.4964	0.0117158	0.00208268	0.0210097	0.0166724
428	0.0588593	0.00841683	0.0543957	-0.00734102	0.0443523	2.00268	0.499331	H61	1	0.5777	0.3395	0.0337	0	H	0	0.00266335	0.00273794	0	0.00646568	430000	0.0582653	0.0265582	0.0110101	-0.0609914	0.00836818	-0.0614737	430100	0.041769	0.464933	5.2832	22.3902	0.738665	0.570437	-0.0719957	-0.173188	-0.0781175	-0.168711
430	0.0169781	-1.9409e-06	0.01419	-0.00593211	0.0330654	1.72244	0.58057	N78	1	0.5113	0.4446	0.046	0	N	0		0.00556147	1	0.00189095	430000	0.0247715	0.000268103	-0.0398108	-0.0888894	-0.0386466	-0.0832403	430800	0.0815454	0.449554	5.00395	21.7747	0.612681	0.5159	-0.0647092	-0.139356	-0.059365	-0.127564
488	0.00827777	-0.00924592	0.0059299	-0.00982205	0.00979786	0.891511	1.12169	C22	1	0.4641	0.186	0.1593	1.94591	C2	1	0.000229624	-0.00052423	0	0.0107613	370000	0.0107298	0.0245175	0.0149274	-0.00143711	0.019229	0.00929062	370700	0.0488128	0.400917	6.19848	25.1577	0.718529	0.4262	-0.0226206	-0.0315315	-0.00917226	-0.0132074
498	-0.00300135	-0.0226418	0.00186286	0.00507769	0.0170134	0.889153	1.12467	E48	1	0.689	0.1858	0.5302	3.13549	E	0	0.000481263	0.000906357	1	0.0213812	370000	-0.0230363	-0.05162	-0.00930519	-0.0276339	0.00290079	-0.0109168	370100	0.412802	0.0343848	5.14749	25.3585	0.777271	0.694599	-0.0184498	0.0331691	0.0115677	0.0513038
501	0.00880715	-0.00124594	0.00744124	0.00100604	0.0124481	0.92853	1.07697	F52	1	0.5081	0.2337		1.60944	F	0	0.0199672	0.0307336	1	0.0134532	420000	0.0110301	-0.0331376	-0.0464649	-0.0579871	-0.0419752	-0.0478101	420100	0.0553357	0.449747	5.01064	24.1489	0.648298	0.528855	-0.0239247	-0.0374584	-0.0104681	-0.0214215
504	-0.0219715	-0.000998682	-0.0294601	-0.0170457	0.016166	7.39452	0.135235	M75	1	0.4974	0.2345	0.2671	0	M	0		0.00369542	1	0.217564	430000	-0.0139195	0.0234287	-0.00471478	-0.0277116	-0.00235211	-0.0147687	430100	0.148322	0.0368173	4.09434	20.131	0.855561	0.4754	-0.0426542	-0.0542215	-0.0329924	-0.026714
505	0.00716361	-0.00687539	-0.00150489	-0.0185087	0.02079	1.31608	0.759835	C13	1	0.5423	0.4164	0.194	0	C1	1	0.00329097	0.00621118	0	0.0145212	460000	0.0179161	-0.0199915	-0.055504	-0.0784739	-0.0477305	-0.0545531	460100	0.018167	0.171569	3.8712	22.5324	0.432821	0.4635	-0.0273696	-0.041364	-0.00431902	-0.0013
507	0.00600458	-0.00293097	0.0033724	8.34231e-05	0.0125801	0.812568	1.23067	G55	1	0.401	0.4193	0.2708	1.60944	G	0	0.00388887	0.00672145	1	0.00473521	440000	0.011442	0.0454974	0.0183789	-0.00781917	0.0255215	0.00944917	440400	0.0218555	0.341739	4.39445	23.7635	0.562207	0.3662	-0.0383287	-0.0874562	-0.0153228	-0.0590617
513	-0.0263325	-0.0209675	-0.0289122	-0.0276037	0.0303362	1.4024	0.713062	C27	0	0.6553	0.291	0.0878	2.70805	C2	1		0.0155098	0	0.0125641	440000	-0.0220868	-0.0247285	-0.0313752	-0.0259288	-0.0311057	-0.02254	440400	0.0343568	0.159567	5.94803	23.9367	0.399302	0.645678	-0.0122287	-0.00838842	-0.0107906	-0.00156905
514	-0.0325831	-0.0274067	-0.0310812	-0.00968734	0.0398068	0.927045	1.0787	K70	1	0.6545	0.7893	0.5232	0	K	0			0	9.41636e-05	500000	-0.0553192	-0.119329	-0.0719736	-0.118527	-0.0609598	-0.0999474	500000	0.0830016	0.0801384	5.7589	22.7207	0.4359	0.6399	-0.0665972	-0.113794	-0.0396595	-0.0922324
517	-0.0150375	-0.0030341	-0.0149787	0.0115341	0.025238	0.985108	1.01512	K70	0	0.8317	0.5601	0.0314	0	K	0	8.60582e-07	3.62913e-06	1	0.000605544	330000	-0.0289864	-0.0769639	-0.0409606	-0.0555177	-0.0298552	-0.0347484	330200	0.0505082	0.000378241	5.66988	25.0183	0.852899	0.5314	-0.025276	-0.064709	0.00447117	-0.0364485
518	-0.0578179	-0.0140352	-0.0667504	-0.0293382	0.0175134	4.6177	0.216558	C27	0	0.4273	0.5768	0.294	0	C2	1	0.000281675		0	0.00684829	320000	-0.0541171	-0.0767644	-0.0903655	-0.109184	-0.08482	-0.0888226	320200	0.0713989	0.069793	3.8712	20.4196	0.195891	0.103	-0.0275956	-0.0667665	-0.00915133	-0.029295
519	0.020001	-0.000755046	0.0162918	-0.0121768	0.0259044	2.17207	0.460391	C35	1	0.467	0.4447	0.5055	4.30407	C3	1	0.0075425	0.018804	0	0.0122257	430000	0.0255149	-0.0187426	-0.025312	-0.0172719	-0.0263285	-0.0151431	430300	0.153666	0.199888	5.17048	23.4315	0.350022	0.488352	-0.0327197	-0.0158687	-0.0337526	-0.00651685
520	0.00221264	-0.00232931	-0.00249477	-0.00535694	0.0127461	4.55264	0.219653	G55	0	0.3923	0.4244	0.4249	0	G	0		0.000454904	0	0.0854941	420000	0.00665331	-0.00710192	-0.02974	-0.0451405	-0.0231531	-0.02679	420100	0.0338537	0.62474	4.20469	20.4656	0.283571	0.3626	-0.0366086	-0.0486266	-0.0137937	-0.0154624
521	0.014956	-0.0103874	0.00927139	-0.0186086	0.0162543	0.905332	1.10457	C38	1	0.3902	0.2199	0.5246	0	C3	1	0.00408606	0.00556896	0	0.00195957	340000	0.0070172	-0.0700907	-0.0547763	-0.031048	-0.0499615	-0.0158148	340100	0.180119	0.137624	4.89784	23.5083	0.658092	0.324822	-0.0182427	0.0241293	-0.00335933	0.0522827
524	-0.0125618	-0.0278111	-0.0153277	-0.0406434	0.0374834	3.00092	0.333231	L72	1	0.7802	0.1368	0.0839	2.19722	L	0	0.00835882	0.0170814	0	0.0148506	440000	-0.0141261	-0.102189	-0.120791	-0.157013	-0.124541	-0.161424	440100	0.0862126	0.162475	1.79176	21.8174	0.310567	0.7696	-0.0483463	-0.134752	-0.060255	-0.139743
528	-0.0149033	-0.00820551	-0.0164459	-0.0070377	0.0104756	0.934082	1.07057	C35	1	0.5569	0.188	0.1527	0.693147	C3	1	0.00337317	0.00694402	0	0.00910308	450000	-0.0166691	-0.0257582	-0.0227556	-0.0306348	-0.0186233	-0.0211465	450200	0.133634	0.115997	6.38182	24.4671	0.593573	0.57514	-0.00542869	-0.00124024	0.00695973	0.0143958
529	0.0692084	-0.0197359	0.0637691	-0.0274834	0.0147117	1.35365	0.738745	C13	1	0.5813	0.2661	0.1086	0.693147	C1	1	0.00730968	0.0311135	1	0.00515672	440000	0.0775913	0.00609755	-0.0234228	-0.0740577	-0.0189249	-0.0591264	440100	0.00648951	0.0534858	4.94164	22.4682	0.468019	0.580641	-0.0221151	-0.0807246	-0.00714748	-0.0554201
530	-0.00186102	-0.0255735	-0.011185	-0.0374884	0.0154905	0.997539	1.00247	C34	1	0.3285	0.1736	0.207	0	C3	1	0.00186307	0.0026211	1	0.0318541	210000	-0.0023813	-0.0167959	-0.01978	-0.0471549	-0.0111405	-0.0202169	210200	0.208644	0.161673	4.44265	22.7517	0.597436	0.2939	-0.0227991	-0.0234628	0.00429392	0.024199
531	0.021653	0.0100552	0.017493	0.00606586	0.0112146	0.969444	1.03152	D44	1	0.6613	0.8607	0.6621	0	D	0	0.0144167	0.0678176	1	0.00355379	440000	0.0225274	0.0265833	0.0204369	0.00362912	0.025485	0.0181378	440100	0.0386096	0.259633	4.54329	23.4307	0.630542	0.6309	-0.0160557	-0.0452789	0.000670765	-0.0189019
532	-0.0362314	-0.0128212	-0.0406243	-0.018476	0.0132304	1.94896	0.513093	S90	1	0.521	0.1753	0.3439	0	S	0	0.00517059	0.00799684	0	0.00252685	440000	-0.0362232	-0.0700703	-0.0811111	-0.0342077	-0.076985	-0.0209539	440400	0.0593244	0.19043	3.43399	21.6197	0.437412	0.5015	0.0258095	0.0274984	0.0412583	0.0524388
533	0.0219787	0.00669905	0.0106263	-0.0174176	0.0197695	1.68292	0.594206	C38	0	0.4451	0.3655	0.1557	0	C3	1			0	0.0208699	440000	0.0196717	0.00513387	0.00977581	-0.0212483	0.0131565	-0.0017946	440600	0.17014	0.0687006	4.85981	21.6599	0.665328	0.2134	-0.0122971	0.019011	0.000963808	0.057223
534	0.0414213	0.0470823	0.030947	0.0237315	0.0206197	3.35059	0.298455	C27	0	0.5091	0.2805	0.1872	1.09861	C2	1		0.0355037	0	0.0035887	440000	0.0446277	0.042956	0.0296217	-0.000546783	0.0319578	0.015788	440500	0.0928398	0.291938	4.91998	21.6131	0.490645	0.483035	-0.0266562	-0.0154165	-0.0167879	0.0188527
536	-0.0116552	0.000799758	-0.0180593	-0.00969043	0.0137814	1.12306	0.890423	C39	1	0.5834	0.2099	0.4765	0	C3	1		0.0107592	0	0.00366828	350000	-0.00687262	-0.0179994	-0.0335253	-0.046437	-0.0291909	-0.0308752	350100	0.0266997	0.649288	4.52179	22.949	0.561668	0.575	-0.027555	-0.00842766	-0.0132634	0.020261
537	0.117744	0.101132	0.1104	0.0849335	0.0214891	1.18538	0.843611	K70	1	0.8021	0.1277	0.033	1.38629	K	0		0.0650959	1	2.80575e-06	120000	0.11761	0.113079	0.109509	0.0716264	0.111374	0.0839691	120000	0.0380264	0.54211	5.6058	24.3487	0.528993	0.801094	-0.0433128	-0.0747293	-0.0325751	-0.0465846
538	-0.0295217	-0.0192287	-0.0287937	-0.0170507	0.0105086	2.04002	0.490192	C27	1	0.7275	0.0999	0.1471	3.09104	C2	1	0.00248439	0.0052987	0	0.0101623	530000	-0.0292581	-0.0338662	-0.0337535	-0.0385979	-0.0329508	-0.0382372	530100	0.0870064	0.0510738	6.62274	24.6996	0.277451	0.746217	-0.00954533	0.0179776	-0.00750364	0.0187305
539	0.0565772	0.026674	0.0538136	0.0262686	0.0288366	0.979715	1.0207	D44	1	0.7507	0.8966	0.986	1.94591	D	0	0.0347994	0.0672174	1	0.00781272	440000	0.0499758	0.112163	0.116156	0.037516	0.121472	0.0505339	440100	0.0451564	0.474511	5.23644	25.6023	0.781585	0.747105	-0.0635924	-0.131854	-0.0471929	-0.108636
540	-0.0287446	-0.0236617	-0.0273097	-0.0104568	0.0282056	1.13588	0.880372	K70	0	0.4626	0.5404	0.3677	0	K	0	3.25107e-05		0	0.000512843	520000	-0.03757	-0.0412771	-0.0345223	-0.047703	-0.0270936	-0.0347721	520100	0.0271904	0.0215387	5.72359	25.7076	1.0641	0.4526	-0.0376646	-0.00936785	-0.0149266	0.00977326
541	-0.00152699	-0.00827383	-0.00615878	-0.0183754	0.0116472	0.823727	1.21399	C38	1	0.4931	0.0667	0.2164	2.89037	C3	1	0.00336961	0.00712608	0	0.00207431	440000	-0.00417167	-0.0197042	-0.015846	-0.0261217	-0.0143788	-0.0180334	440600	0.164399	0.229481	4.91998	23.4503	0.43741	0.496165	-0.0113939	-0.0163732	-0.00592647	0.000420284
543	0.0169277	0.016982	0.0136395	0.0149229	0.0187145	0.849091	1.17773	D44	1	0.6417	0.3352	0.7148	1.94591	D	0	0.0244416	0.0479291	0	0.00876199	340000	0.0120539	0.0107236	0.0148121	-0.0232262	0.0197891	-0.0103284	340100	0.0586368	0.351397	4.86753	24.5342	0.624365	0.64716	-0.0361091	-0.0759323	-0.0202889	-0.052825
544	-0.00393508	-0.0122068	-0.00979735	-0.0200861	0.0135799	0.947676	1.05521	D46	1	0.7737	0.4592	0.657	0	D	0			1	0.00123427	410000	-0.0050287	-0.0356131	-0.0352917	-0.0628068	-0.0299691	-0.046193	410100	0.127714	0.0959085	3.73767	24.0057	0.716453	0.7611	-0.0316402	-0.0512343	-0.0146384	-0.0205735
545	-0.0222389	-0.0199971	-0.0276731	-0.0271928	0.0131965	1.51378	0.6606	C26	0	0.3756	0.302	0.2052	0	C2	1	0.00253987	0.0340962	0	0.00621094	220000	-0.0251201	-0.0522683	-0.0501407	-0.0670477	-0.0452372	-0.0510997	220200	0.10547	0.322326	4.91265	21.8495	0.391426	0.3631	-0.0186082	-0.0787257	-0.00161853	-0.0488515
547	-0.00431618	-0.00319273	-0.00875536	-0.0177298	0.0120541	1.3266	0.753806	C39	1	0.2674	0.1075	0.3758	1.38629	C3	1	0.00197237	0.00695342	1	0.0193713	350000	-0.00280744	0.00089522	-0.00606335	-0.0292881	-0.00821703	-0.0282136	350100	0.0938562	0.0501897	4.07754	23.4081	0.30465	0.270428	-0.0149474	0.0193528	-0.0188592	0.0273356
548	-0.0647655	-0.0579328	-0.0701555	-0.0598063	0.0143049	1.22966	0.813231	G54	1	0.3597	0.3602	0.0451	0	G	0	0.000454478		0	0.000612566	430000	-0.0558874	0.00877807	-0.0286641	-0.0246454	-0.0199839	-0.00147889	430100	0.0539533	0.056809	3.3673	21.9331	0.445025	0.3327	-0.0046973	-0.0697814	0.0242809	-0.0299845
550	-0.0187251	-0.00883441	-0.0243718	-0.02427	0.0207571	0.992211	1.00785	C36	1	0.7786	0.184	0.159	0	C3	1	0.016448	0.0250087	1	0.0188664	360000	-0.00811624	0.0200469	-0.0108281	0.0047836	-0.011615	0.0103241	360100	0.328232	0.198279	6.16961	24.0363	0.663589	0.769182	0.0126399	-0.0225613	0.0139382	-0.00685644
551	0.0140733	0.0106907	0.00554411	-0.00794316	0.0152048	1.03471	0.966458	S90	1	0.5218	0.0818	0.1914	0	S	0	0.00300394	0.00472836	0	0.0694374	320000	0.00827029	-0.0160322	-0.00126043	-0.00185703	0.00123095	0.0120343	320500	0.181237	0.148942	4.57471	22.5645	0.485878	0.3934	-0.0031647	0.0209575	0.005503	0.049621
553	-0.00106553	-0.017181	-0.00378282	-0.018999	0.0120985	0.950225	1.05238	C26	1	0.8271	0.1553	0.0654	2.48491	C2	1	0.00938786	0.0191606	0	0.00756018	420000	0.00424862	-0.0218559	-0.0376117	-0.0584389	-0.033564	-0.0477479	421000	0.129824	0.1544	4.11087	24.7834	0.601165	0.821767	-0.0175976	-0.0146672	-0.00555977	0.00387253
554	0.0166708	-0.0166314	0.0125823	-0.0147994	0.017562	1.66295	0.60134	F51	1	0.3539	0.6557	0.1395	0	F	0			0	0.000486639	370000	0.0350062	0.0388653	-0.0112278	-0.0101206	-0.00236411	0.0121828	370900	0.400612	0.22472	6.39192	21.3954	0.521244	0.298021	0.0471076	0.0377381	0.0757939	0.0748609
555	-0.0158006	-0.00247323	-0.0221389	-0.0153655	0.0172276	1.35722	0.736803	I65	0	0.5651	0.3403	0.1597	2.63906	I	0	0.00126212	0.00287951	0	0.00804814	440000	-0.0134772	0.0588225	0.0575825	0.040247	0.0601673	0.0521234	440300	0.180757	0.0317547	5.43372	23.2442	0.506906	0.5451	-0.015324	-0.0126627	-0.00780485	0.00857916
557	-0.0172563	-0.0266146	-0.0198849	-0.0268626	0.0162273	1.25162	0.798964	G53	1	0.5975	0.4007	0.8691	0	G	0			1	0.000535834	640000	-0.00935956	-0.0110732	-0.0402354	-0.0476774	-0.0352987	-0.0351293	640100	0.0315571	0.509254	5.18739	22.5367	0.0862367	0.5814	0.0201866	-0.00871891	0.0357042	0.0131524
558	-0.00324471	-0.00631098	-0.00894044	-0.0127869	0.0247552	2.43716	0.410314	K70	1	0.4505	0.6858	0.446	0	K	0			1	0.00011705	330000	0.000920451	-0.0441415	-0.0579903	-0.0900721	-0.0519172	-0.072076	330100	0.0235436	0.134734	4.41884	21.3293	0.41232	0.3958	-0.0409495	-0.087235	-0.0230662	-0.0572156
559	-0.017654	-0.00822892	-0.0219596	-0.0169163	0.009971	1.31138	0.762556	C36	0	0.6945	0.2665	0.253	0	C3	1	0.00296673	0.016283	1	0.0154199	330000	-0.0203039	-0.0381433	-0.0339892	-0.0384449	-0.0321105	-0.0299222	330100	0.142788	0.139911	4.85981	23.6776	0.535167	0.6808	0.000407434	-0.0103141	0.00680502	0.00652093
560	-0.0215005	-0.00403714	-0.0218611	0.00671281	0.0279329	0.868083	1.15196	K70	0	0.5064	0.0517	0.0172	0	K	0	-0.0063575	-0.126144	0	0.0412924	530000	-0.0339924	-0.025916	2.31616e-05	-0.0130957	0.00915511	0.00430693	530100	0.0121234	0.00881221	5.20949	24.2088	0.681465	0.4518	0.0149823	-0.0344243	0.0395836	-0.0105928
561	0.0641883	0.0451483	0.0527393	0.0165767	0.0238151	1.82129	0.54906	C39	1	0.5265	0.2998	0.3968	1.09861	C3	1		0.00121808	0	0.0217368	610000	0.0696037	0.0314825	0.0158063	0.0241938	0.0162549	0.0375933	610300	0.249695	0.144399	4.18965	22.1841	0.550854	0.485602	-0.014483	0.113496	-0.0114418	0.142684
565	0.000710088	-0.0142061	-0.00729332	-0.0262584	0.0146863	1.77382	0.563755	C26	1	0.4414	0.2291	0.4867	0	C2	1	0.00232408	0.00247933	0	0.00093699	500000	0.00231617	0.00078699	-0.00561141	-0.0177987	0.00050647	0.00311112	500000	0.0330031	0.172309	4.18965	21.1996	0.193172	0.4103	-0.00621298	-0.0291039	0.0145611	0.0097443
566	-0.0633534	-0.0399627	-0.0716379	-0.0537932	0.0227767	1.39058	0.719125	C27	1	0.5201	0.3726	0.1057	0	C2	1	0.00797688	0.0124202	0	0.00428654	460000	-0.0548113	-0.0742133	-0.105131	-0.116565	-0.0997773	-0.0969759	460100	0.0601834	0.217388	5.14749	22.7201	0.682683	0.4637	-0.024651	-0.0399853	-0.00616471	-0.00341679
568	-0.0128736	0.0100293	-0.00229887	0.0248524	0.0310783	6.72735	0.148647	C15	1	0.6426	0.4176	0.6846	4.78749	C1	1		0.00930475	0	0.00412128	510000	-0.0144056	-0.00290329	0.0109586	0.0175272	0.0034385	-0.00937915	510500	0.0449867	0.172349	7.87436	24.6626	0.331936	0.820326	0.00773841	0.0115498	-0.01776	-0.0359247
570	0.0261862	0.00486298	0.0200427	-0.00629178	0.0154633	0.918919	1.08824	C34	1	0.3553	0.1688	0.4746	0	C3	1	0.0223375	0.0139425	0	0.00168658	320000	0.021684	0.0547818	0.0559916	0.121929	0.0593677	0.135538	320400	0.143123	0.13796	4.2485	22.3756	0.356784	0.327	0.0903648	-0.0179484	0.102384	0.00836023
572	-0.0447382	-0.0276308	-0.0473326	-0.0327007	0.0215974	1.77713	0.562706	C36	0	0.4236	0.1881	0.761	0	C3	1	0.0102222	0.0185706	0	0.0126566	460000	-0.0342725	-0.0394635	-0.0728588	-0.0889212	-0.0717195	-0.0828276	460100	0.101164	0.282946	6.08904	22.5636	0.527607	0.3644	-0.00222909	-0.0624243	0.0045943	-0.0489414
573	0.0102975	-0.0211538	0.00898883	-0.011012	0.0564634	1.41602	0.706203	K70	0	0.2765	0.2424	0.2476	0	K	0			0	0.00312564	440000	0.00277047	-0.0702392	-0.0612001	-0.0932687	-0.0509177	-0.0720537	441900	0.0239154	0.0320168	5.07517	21.6635	0.357661	0.246357	-0.0547952	-0.134746	-0.0261875	-0.103937
576	-0.00690977	-0.000621929	-0.0144978	-0.0199841	0.0204775	2.30995	0.43291	C35	0	0.4973	0.7317	0.5243	0	C3	1	0.00693477	0.00925029	0	0.00678651	440000	-0.000835777	0.0362542	0.0173935	0.0942866	0.0175393	0.102818	440700	0.0152226	0.0287892	3.61092	21.4197	0.108491	0.432747	0.0757567	0.0587888	0.077881	0.0786365
581	-0.0019617	-0.000334602	-0.00279838	-0.00105604	0.00633143	0.944829	1.05839	C36	1	0.4142	0.2967	0.5177	2.07944	C3	1	0.00947519	0.013783	0	0.00636588	320000	-0.0033693	0.00180455	0.00116961	0.00685421	0.00266987	0.0103082	320200	0.121091	0.132146	5.50939	24.0742	0.353824	0.413062	0.0124809	0.00353917	0.0159374	0.00938066
582	0.00728337	0.00670643	0.00484075	0.00877421	0.0114602	0.947879	1.05499	G55	1	0.7986	0.1098	0.2678	0	G	0			1	0.000261588	450000	0.0125323	-0.0108275	-0.033927	-0.0473404	-0.0277457	-0.0324001	450500	0.0775459	0.56731	5.60212	24.1065	0.48995	0.7931	-0.0280079	-0.034152	-0.00847417	-0.00976176
584	-0.0920595	-0.114356	-0.102694	-0.139375	0.0289448	1.87379	0.533678	C35	0	0.3234	0.1585	0.3071	0	C3	1	0.000549974	0.00108654	0	0.0255688	320000	-0.0910585	-0.132162	-0.129505	-0.140119	-0.128236	-0.125251	320200	0.188017	0.0667843	3.98898	22.2542	0.758702	0.2805	-0.042704	-0.0438994	-0.0375679	-0.0158574
586	0.0478403	0.0453186	0.0393983	0.02943	0.0251368	3.29533	0.30346	C39	0	0.4586	0.3099	0.4586	0	C3	1	0.0021656	0.0041801	1	0.00675128	510000	0.0526631	0.0647109	0.0553888	0.034106	0.0593529	0.0515028	510100	0.128779	0.103673	4.04305	20.1403	0.426107	0.4257	-0.019368	-0.0108375	-0.00579455	0.0218627
589	0.00318736	-0.0123746	-0.00395366	-0.0267063	0.0164511	0.938464	1.06557	C29	1	0.3475	0.3966	0.106	0	C2	1	0.00964854	0.037442	0	0.013049	520000	0.00122904	-0.0114534	-0.0101301	-0.0393882	-0.00735196	-0.025622	520100	0.0917151	0.33956	5.09375	23.4808	0.588761	0.344451	0.00485272	0.00980387	0.0152818	0.0367058
590	-0.00585187	0.0154564	-0.0160785	-0.00749246	0.0515989	2.23231	0.447965	C27	1	0.4956	0.4838	0.7407	0	C2	1	0.00481807	0.00716836	0	0.010991	430000	0.001461	-0.0710896	-0.0936417	-0.118078	-0.0914022	-0.102464	430400	0.0432213	0.228794	3.85015	20.8775	0.397907	0.51574	-0.026902	-0.0688858	-0.0169957	-0.035877
591	0.104749	0.0912727	0.100689	0.0828116	0.0153667	1.11276	0.898663	D44	1	0.4342	0.3151	0.8147	2.77259	D	0	0.00727401	0.0212377	0	0.00476509	500000	0.10465	0.10045	0.095779	0.0565011	0.0975912	0.0643063	500000	0.0401035	0.51778	7.09423	24.5627	0.530365	0.459177	-0.0199977	-0.0586222	-0.0133211	-0.042395
592	-0.0263643	-0.00586029	-0.0326456	-0.0164516	0.0171463	1.66089	0.602087	A02	0	0.2248	0.2518	0.327	0	A	0	0.00190485	0.00434802	0	0.0326142	350000	-0.0263582	-0.0520646	-0.0605299	-0.0679336	-0.056257	-0.0532144	350100	0.078053	0.0732841	3.58352	22.1356	0.443709	0.1856	-0.0226859	-0.0424007	-0.00917907	-0.0153912
593	0.000230982	-0.0383391	-0.00283166	-0.035665	0.0296673	1.70364	0.586979	D45	0	0.4589	0.4983	0.2716	0	D	0		0.0173343	0	0.0638192	510000	0.0123079	0.0159427	-0.0205688	0.00479145	-0.0129213	0.0235232	510100	0.0618655	0.353926	3.73767	21.5044	0.470794	0.4466	-0.0230414	-0.0639884	0.000520093	-0.0343596
595	0.0330046	0.00834121	0.0224532	-0.0107176	0.0273416	6.56285	0.152373	C34	1	0.6659	0.14	0.1777	0	C3	1		0.00319426	0	0.00612166	640000	0.0363294	-0.0153385	-0.0266407	-0.0564538	-0.0208953	-0.0339931	640100	0.0490545	0.289878	4.67283	20.9416	0.414892	0.6656	-0.0315822	-0.0966347	-0.0103223	-0.05152
596	-0.0321407	-0.00857893	-0.0245715	-0.00154933	0.0217799	4.46163	0.224133	C15	1	0.651	0.2955	0.1391	4.82831	C1	1	0.0148422	0.0298866	0	0.00615983	340000	-0.0268894	0.0284263	0.0296511	0.0311732	0.0219211	0.00700702	341600	0.0689519	0.0920396	6.88959	24.1174	0.351025	0.813235	0.00788199	-0.0233196	-0.0174539	-0.0631861
597	-0.0768065	-0.0825433	-0.082735	-0.0919099	0.0219513	1.29268	0.773589	C27	0	0.5943	0.159	0.0474	0	C2	1	0.00203577	0.00698926	1	0.0142895	210000	-0.0731337	-0.152391	-0.163166	-0.19913	-0.158814	-0.184214	210100	0.128878	0.31802	5.50126	23.3487	0.658715	0.5726	-0.050085	-0.120208	-0.0350392	-0.0923404
598	-0.000596491	0.000633308	-0.00058172	0.00433676	0.00682226	0.970619	1.03027	D46	1	0.6409	0.314	0.409	2.19722	D	0	0.0216541	0.0447443	1	0.000705479	510000	0.000957924	-0.00175394	-0.010253	-0.0202051	-0.00708541	-0.0145102	510100	0.138063	0.264857	4.18965	24.3697	0.589566	0.632593	-0.0192371	-0.0100699	-0.0110697	-0.00163561
599	0.00398455	-0.000417383	-0.00223565	-0.015152	0.0241309	1.10536	0.90468	C29	1	0.4678	0.2666	0.2293	0	C2	1			0	0.0068445	370000	0.00557118	-0.00227289	-0.0114009	-0.0294496	-0.0106147	-0.0206317	370200	0.0859922	0.433429	4.41884	23.0121	0.758393	0.429	0.00958308	-0.110503	0.0138978	-0.0916842
600	0.0240035	0.0113662	0.0191247	0.00871329	0.0324017	0.950258	1.05235	D44	1	0.695	0.4543	0.8262	1.38629	D	0	0.0114359	0.0199911	0	0.0175024	130000	0.0240383	0.012651	0.00374344	-0.0304386	0.0112928	-0.0109956	130100	0.0656422	0.498661	6.07764	24.3217	0.660841	0.6906	-0.0332397	-0.0756793	-0.0109676	-0.0421778
603	-0.00393497	0.0191582	-0.00601672	0.0185574	0.026791	1.81342	0.551444	B09	0	0.5625	0.3317	0.4629	0.693147	B	0	0.0113459	0.0164874	0	0.00259452	110000	0.0108728	0.00524935	-0.0320005	0.00148293	-0.0283447	0.0112471	110000	0.052291	0.344724	4.11087	22.4063	0.342961	0.49958	0.0443147	0.0441236	0.0569158	0.0615431
605	-0.00871074	-0.0206394	-0.0124903	-0.0171206	0.0226137	0.941722	1.06188	D46	1	0.524	0.5181	0.2178	0	D	0	0.00258306	0.00669081	0	0.0152752	110000	-0.0180872	-0.0475041	-0.033069	-0.0506596	-0.0231785	-0.0276107	110000	0.101232	0.282741	3.61092	22.8124	0.675001	0.4721	-0.0219724	-0.0373082	0.00746786	3.60275e-05
607	0.0685382	0.108143	0.058623	0.0904575	0.0250156	1.80635	0.553603	R85	1	0.594	0.2398	0.076	0	R	0	0.00690067	-0.00733886	0	0.010691	330000	0.0871045	0.107479	0.0493731	0.040907	0.0544818	0.062852	330100	0.0950531	0.0320521	4.48864	22.098	0.537448	0.5702	-0.0485678	-0.130033	-0.0300392	-0.0898634
608	-0.0463234	-0.0188402	-0.0464614	-0.0067677	0.0440246	0.864229	1.1571	K70	0	0.4398	0.3016	0.2447	0	K	0	4.83333e-07	2.18566e-05	1	0.000268194	450000	-0.0513231	-0.0904799	-0.0793838	-0.138174	-0.0700913	-0.119612	450100	0.0124384	0.0090187	5.23644	22.3009	0.342462	0.3486	-0.050281	-0.132996	-0.0233914	-0.107337
610	0.282141	0.200212	0.277653	0.190286	0.0462349	3.06806	0.325939	N78	1	0.3665	0.3643	0.1352	0	N	0			1	0.00861996	610000	0.293661	0.226807	0.174482	0.167367	0.175962	0.175011	610100	0.0788544	0.24688	4.26268	21.4316	0.681642	0.3522	0.017569	-0.159961	0.0227374	-0.147753
612	-0.00359227	0.0122302	-0.00702822	0.0092575	0.0180942	1.11828	0.894233	C32	0	0.4078	0.7478	0.4579	0	C3	1			1	0.00545886	410000	0.00719349	-0.0274517	-0.0522964	-0.0353155	-0.0479975	-0.0224199	410800	0.0322049	0.270437	4.35671	22.7826	0.324611	0.3823	0.00446925	0.00415768	0.0205558	0.0287874
615	0.134948	0.116554	0.131439	0.110497	0.0250025	2.62107	0.381523	K70	0	0.4368	0.1404	0.0868	0.693147	K	0	-0.000154768		0	0.00623741	420000	0.129511	0.170524	0.186336	0.329887	0.188935	0.33837	420600	0.0610665	0.339836	4.67283	22.042	0.93848	0.4128	0.0304504	-0.0468725	0.038082	-0.0328211
619	-0.0262597	-0.0327012	-0.0340959	-0.0439692	0.0247652	0.944265	1.05903	C29	1	0.3994	0.5499	0.0639	0	C2	1	0.011332	0.0195004	0	0.0147217	340000	-0.0329945	-0.0600942	-0.0511124	-0.0228176	-0.0447015	-0.00161494	340200	0.0592523	0.305172	4.62497	22.3509	0.49602	0.3736	0.041906	-0.037709	0.0633176	0.0012918
620	0.154375	0.177214	0.154593	0.190395	0.0478637	1.15605	0.865016	K70	0	0.654	0.1136	0.0084	0	K	0	0.000475672	-0.00918769	0	0.0103253	110000	0.132845	0.102947	0.156271	0.0588131	0.166127	0.0770622	110000	0.164563	0.274373	6.90875	24.3949	0.978519	0.6439	-0.1224	-0.217624	-0.0968828	-0.193936
622	-0.00850006	-0.0136142	-0.0126198	-0.0200194	0.0132973	5.93853	0.168392	C35	0	0.3691	0.7782	0.9376	0	C3	1			1	0.316137	430000	-0.00784914	-0.0201373	-0.0192985	-0.0103543	-0.0161703	0.000326669	430600	0.0763372	0.0361587	4.34381	19.6051	0.384058	0.3346	-0.00569572	-0.00960106	0.00450368	0.0104945
623	-0.040476	-0.0174881	-0.0417313	-0.0160483	0.0164935	0.715256	1.3981	C27	0	0.392	0.1917	0.3598	0	C2	1	0.00173737	0.00335277	0	0.00111809	220000	-0.0423781	-0.0731299	-0.0723947	-0.0751424	-0.0686171	-0.0666617	222400	0.0140127	0.0676074	5.42053	24.1628	0.155022	0.374597	-0.017594	0.0185646	-0.00605724	0.0330593
625	-0.0603284	-0.0558	-0.0622567	-0.0658832	0.030341	1.27625	0.783548	C36	1	0.4776	0.1518	0.0925	4.91265	C3	1	0.00185527	0.00469549	0	0.0239375	500000	-0.0590183	-0.105751	-0.10729	-0.0732625	-0.110691	-0.0772401	500000	0.201643	0.132468	8.21148	25.7072	0.568987	0.510934	0.0505903	-0.00569799	0.042564	-0.00767127
626	-0.00275898	0.0065628	-0.00830013	-0.00630396	0.034001	1.18743	0.842152	F51	0	0.6419	0.0886	0.0683	0	F	0	0.00346693	0.00452158	1	0.123598	320000	-0.00505474	-0.0406602	-0.0302651	-0.0494875	-0.0291972	-0.0411438	320700	0.221102	0.0523696	4.89784	22.7765	0.579445	0.609873	-0.0274096	-0.0135718	-0.0211123	0.00616947
628	-0.0192482	-0.0104771	-0.0235484	-0.0166702	0.0224314	1.07795	0.927682	E47	1	0.5731	0.153	0.9423	1.09861	E	0	0.00386063	0.00473941	0	0.0051965	510000	-0.030193	-0.0294865	-0.00100023	-0.0219501	0.00290563	-0.00997214	510100	0.452684	0.00377092	4.99721	23.339	0.855545	0.5416	-0.00942356	0.0797062	0.00287723	0.101505
629	-0.0162551	-0.0291092	-0.0205026	-0.0356509	0.0315247	3.6373	0.274929	C32	1	0.6307	0.8062	0.3725	2.83321	C3	1	0.00119421	0.00645033	1	0.0023235	510000	-0.0135817	-0.0271298	-0.0342778	-0.0528791	-0.0307009	-0.0415649	510400	0.059093	0.461037	5.59842	23.2026	0.23146	0.626822	-0.00108509	-0.0316483	0.00944947	-0.0106925
631	-0.0665461	-0.0304556	-0.0691501	-0.0293514	0.0185868	1.22983	0.813123	K70	0	0.6926	0.8116	0.3306	0	K	0	0.000226665	0.000295649	0	0.000455768	330000	-0.0756703	-0.0896119	-0.0737081	-0.0809556	-0.0676138	-0.0667383	330100	0.0159679	0.0317313	4.82028	22.9415	0.32467	0.6569	-0.0177946	-0.0603367	-0.000833421	-0.0386545
632	-0.0191515	-0.0185517	-0.027071	-0.0274494	0.0413427	1.01807	0.982251	F51	1	0.368	0.3546	0.1894	0	F	0	4.3603e-05	0.000346152	0	0.0701049	350000	-0.0226853	-0.0639779	-0.0700657	-0.0796032	-0.061713	-0.0548018	350100	0.0431349	0.0546038	4.78749	23.0021	0.800681	0.3098	-0.043421	-0.0333496	-0.0177411	0.00885281
633	-0.00284084	-0.0113535	-0.0108681	-0.0273834	0.0271048	12.4729	0.080174	C32	0	0.364	0.6797	0.4011	0	C3	1			0	0.028717	650000	0.00939606	-0.00562007	-0.037725	-0.0500416	-0.0343946	-0.0348565	653200	0.135526	0.324349	3.85015	19.3636	0.32301	0.3402	-0.013169	-0.0352754	-0.000848268	-0.0041202
635	0.00290801	-0.0347015	-0.00240532	-0.0422123	0.027426	1.13435	0.881562	C26	1	0.5465	0.668	0.5152	0	C2	1	-0.0063575	-0.0215415	0	0.00169522	640000	0.0103911	-0.0252738	-0.0431558	-0.0652586	-0.0387254	-0.0503887	640200	0.115602	0.481988	4.33073	21.7281	0.169237	0.5145	-0.011363	-0.0270285	0.0042918	0.000609155
636	0.0283408	-0.00768146	0.0250018	-0.0211009	0.0253433	1.30336	0.767248	C39	1	0.4019	0.2622	0.1656	2.19722	C3	1	0.00738151	0.0127191	0	0.00159791	440000	0.0269361	-0.019149	-0.010847	0.0237031	-0.0140086	0.0214414	441200	0.0866791	0.281926	5.45532	23.4843	0.240622	0.396933	0.0368164	0.0810969	0.0292816	0.08293
637	0.117152	0.0220555	0.111864	0.0223722	0.0135031	1.42935	0.69962	C25	0	0.4721	0.706	0.496	0	C2	1	0.00884464	0.0215353	1	0.11505	440000	0.128564	0.235291	0.203841	0.314114	0.213875	0.339774	440900	0.0459908	0.331235	5.00395	21.7857	0.643436	0.4512	0.210949	-0.0661077	0.239075	-0.0255139
639	-0.0332034	-0.0114042	-0.0375813	-0.0179725	0.0258713	1.16487	0.858466	C13	0	0.6956	0.4572	0.1738	0	C1	1			0	0.0456819	370000	-0.0310754	-0.0614942	-0.074824	-0.0382762	-0.0713783	-0.0266518	371600	0.051214	0.08654	4.55388	22.6799	0.446345	0.6486	0.00814454	0.029365	0.0198916	0.0494278
650	-0.0741	-0.0537512	-0.0806619	-0.0659059	0.035686	1.28191	0.780083	C27	0	0.3356	0.1796	0.1217	0.693147	C2	1	0.00999486	0.0130783	0	0.0141073	360000	-0.0681857	-0.0843898	-0.102047	-0.115558	-0.098461	-0.10175	360100	0.0261563	0.107314	5.29832	22.7556	0.158531	0.3327	-0.0356238	-0.0327447	-0.0224436	-0.00523396
651	-0.0200515	-0.00674054	-0.0167239	0.00307752	0.0142836	1.22413	0.816906	C38	0	0.4443	0.3507	0.1625	4.07754	C3	1	0.00425512	0.00616793	0	0.0143677	440000	-0.0160533	0.0176385	0.00871994	0.016315	0.0104161	0.0154269	440400	0.0925459	0.0952526	7.62364	26.5955	0.713045	0.463294	-0.00890621	0.00595724	-0.00577954	0.00172391
652	-0.0375773	-0.0267216	-0.0425695	-0.0331372	0.019561	0.984263	1.01599	F51	1	0.3881	0.7258	0.4258	0	F	0	0.00534124	0.00895715	1	0.0595693	120000	-0.0406662	-0.0703935	-0.0693166	-0.10691	-0.0645793	-0.0921219	120000	0.0553283	0.0101855	6.10032	24.4135	0.835785	0.371086	-0.03579	-0.0584253	-0.019737	-0.0318572
655	0.0129153	0.0175902	0.00778159	0.0147984	0.0195127	1.23774	0.807927	B08	1	0.6354	0.7636	0.5688	0.693147	B	0	0.00173239	0.00995305	1	0.00159642	370000	0.0206132	0.00154023	-0.020887	-0.00665324	-0.0132074	0.0140419	370300	0.0168672	0.0775994	4.27667	21.9843	0.120945	0.5951	-0.00609479	0.0260709	0.0187148	0.0619843
656	-0.0413522	-0.0262098	-0.0393933	-0.00570356	0.0349169	0.904749	1.10528	K70	0	0.4057	0.056	0.0298	1.60944	K	0	9.66921e-07	-1.16995e-06	0	0.0246622	500000	-0.0531519	-0.0991109	-0.0737308	-0.0949409	-0.0616138	-0.0743992	500000	0.104158	0.00870989	7.35308	26.4255	0.870178	0.337351	-0.0323429	-0.0256575	-0.000932756	-0.000140888
657	0.106867	0.100123	0.101837	0.0829432	0.0282406	1.8234	0.548424	C32	1	0.5878	0.4745	0.1216	3.21888	C3	1	0.00644365	0.0152574	0	0.0135617	460000	0.105481	0.0176968	0.0300976	-0.0126424	0.027359	-0.0124122	460100	0.064192	0.29132	5.11199	23.1811	0.475811	0.612848	-0.0144463	-0.0536301	-0.0200171	-0.0462604
659	-0.0274094	-0.013078	-0.0319607	-0.0207877	0.013113	2.74326	0.36453	C29	0	0.3172	0.2632	0.3437	0	C2	1	-0.0063575	-0.0160671	1	0.0199227	440000	-0.0186893	0.0170181	-0.0151731	-0.0333173	-0.0120787	-0.022451	440400	0.0320606	0.523539	4.23411	21.4806	0.850107	0.2857	-0.0302996	-0.0529735	-0.0204439	-0.0329245
661	-0.0331429	-0.0124811	-0.0292785	-0.0119591	0.0223526	2.77692	0.360111	C27	1	0.3926	0.3768	0.0787	3.97029	C2	1	0.0179497	0.0309829	0	0.0429528	220000	-0.0270694	0.0675707	0.0552978	0.0862147	0.0493314	0.0702464	220100	0.0241484	0.123998	6.91473	23.9824	0.200591	0.396472	0.042077	0.0578796	0.0246892	0.0338245
663	-0.0672001	-0.051405	-0.0756646	-0.0645778	0.0239421	2.49316	0.401098	C21	1	0.4716	0.2925	0.562	0	C2	1	0.0686722	0.199572	0	0.00133148	350000	-0.0621349	-0.0480652	-0.0620692	-0.0854203	-0.0559667	-0.0640575	350400	0.0299246	0.108347	4.63473	20.8441	0.167743	0.412937	-0.0214018	-0.0440007	-0.001055	-0.00589343
665	0.0191612	0.0457638	0.00891919	0.0253614	0.04247	1.11695	0.895296	R86	1	0.4815	0.1589	0.1533	0	R	0	0.0220361	0.0279869	0	0.00523153	420000	0.0312299	0.0402427	0.00558052	0.00157721	0.00948042	0.0210159	420100	0.133219	0.526551	5.69709	23.187	0.485551	0.5135	-0.0643605	-0.117335	-0.049377	-0.0801294
667	-0.0255374	-0.0180403	-0.0276285	-0.0116854	0.0215833	1.09616	0.912279	K70	0	0.2248	0.319	0.7193	0	K	0	-0.000123407		1	0.00808752	530000	-0.0281656	-0.0837078	-0.0835935	-0.115715	-0.0747137	-0.0964245	530100	0.18614	0.105003	5.68017	23.6719	0.916228	0.171374	-0.0645951	-0.0769074	-0.039154	-0.0479003
668	-0.0284442	0.000483219	-0.0343489	-0.00899311	0.0161842	1.25573	0.79635	K70	0	0.5142	0.3447	0.1591	0	K	0			0	0.0187499	370000	-0.0295683	-0.0410425	-0.0426022	-0.0754818	-0.0382812	-0.0608182	370200	0.0959069	0.000740371	4.82028	21.5682	0.435911	0.4361	-0.0389579	-0.0741792	-0.0253018	-0.047887
671	-0.0292888	-0.0259986	-0.0304633	-0.0101593	0.0399908	0.94351	1.05987	K70	0	0.4838	0.2435	0.1127	0	K	0	5.16295e-07		0	0.0151167	350000	-0.0487256	-0.101205	-0.0440435	-0.0780143	-0.0298878	-0.0496433	350100	0.0967936	0.0146409	8.08456	26.426	0.916395	0.475818	-0.045665	-0.0696527	-0.0059351	-0.0298828
672	-0.0399816	-0.0195549	-0.0364509	-0.00390459	0.024901	1.07493	0.930297	C30	0	0.622	0.4038	0.0897	3.4012	C3	1	0.0342754	0.0390057	0	0.00760345	620000	-0.0472077	-0.0248096	-0.00315225	0.00970817	0.00242931	0.0162578	620400	0.0591037	0.264376	5.54126	23.5105	0.433459	0.61999	0.0315499	0.0267151	0.0475779	0.0337977
676	-0.0127874	-0.00432318	-0.0208717	-0.0201227	0.0193811	1.74066	0.574493	I64	0	0.3732	0.7849	0.479	1.09861	I	0		0.000524859	0	0.0120957	440000	-0.00391331	0.0193823	-0.00358789	0.00229346	-0.000100769	0.018231	440100	0.0813744	0.000969914	4.15888	22.1801	0.175884	0.395886	-0.00958876	-0.0164165	0.00199372	0.0135815
677	-0.0337151	-0.0322189	-0.039138	-0.0383372	0.0169089	2.39447	0.41763	C28	0	0.3707	0.6214	0.5204	0	C2	1	-0.000150747	0.00029158	0	0.0288621	370000	-0.0350007	-0.0674015	-0.067222	-0.0918972	-0.0617084	-0.0746784	370700	0.0198516	0.31338	3.73767	20.8782	0.189322	0.3366	-0.0252532	-0.0235174	-0.0062312	0.00740879
678	-0.0265123	-0.0190774	-0.0359975	-0.0412352	0.0293261	1.67939	0.595455	C34	0	0.5277	0.1336	0.3896	0	C3	1	0.000398389	0.000557868	0	0.00341866	420000	-0.0405299	-0.0585577	-0.0224449	-0.0255885	-0.0209821	-0.0122193	420600	0.171514	0.414669	4.23411	21.5985	0.59718	0.5215	0.0244584	-0.0295473	0.0311926	0.000190336
679	0.0685567	0.0524092	0.0589975	0.0371028	0.0163612	3.31003	0.302112	F52	0	0.3743	0.5743	0.0503	0	F	0		4.43535e-05	0	0.0063422	210000	0.0705154	0.0277303	0.0125649	-0.0653822	0.0191874	-0.0420269	210200	0.0483608	0.202115	4.5326	20.6918	0.669176	0.314	-0.0855731	-0.257198	-0.0649335	-0.217125
680	-0.00516541	-0.0122577	-0.0110394	-0.0169387	0.017265	1.06237	0.941293	C35	1	0.4284	0.2301	0.2037	0	C3	1	-0.000311222	-0.00239508	1	0.0215371	370000	-0.000938757	-0.0173308	-0.0293008	-0.0515469	-0.0214788	-0.0302933	370800	0.154096	0.122607	4.94876	23.1676	0.550523	0.4043	-0.0205159	-0.0274732	0.00298027	0.00904214
681	0.000653922	0.0162349	-0.00733427	-0.00263136	0.0488956	2.29157	0.436381	R87	0	0.4408	0.4135	0.2487	3.04452	R	0	0.00250404	0.00437586	0	0.00271897	320000	0.0156659	0.0388555	-0.00227417	0.00324621	-0.00127943	0.0147877	320400	0.0383462	0.000362751	6.34914	22.0831	0.133572	0.050663	0.0149588	-0.0632657	0.0220343	-0.0372631
682	0.0589059	0.0200786	0.051803	0.00135294	0.0192144	1.65001	0.606056	I65	1	0.5772	0.1202	0.1225	2.56495	I	0	0.00234756	0.00516431	1	0.0233528	370000	0.0583917	0.075548	0.0796619	0.0564066	0.0794812	0.0636003	370600	0.158406	0.0689239	4.54329	22.9812	0.522958	0.595309	-0.0211984	-0.0318925	-0.0197383	-0.0135661
683	0.00719798	-0.0191967	0.00904854	-0.00779918	0.0317153	1.35374	0.738695	C26	0	0.4382	0.3977	0.1698	2.89037	C2	1	0.0239949	0.0714312	1	0.00376053	150000	0.0156844	0.0535509	0.0405033	0.067789	0.0458962	0.0762937	150600	0.0778918	0.328812	5.52545	24.1199	0.440122	0.565144	0.0365997	0.0191878	0.0522307	0.0307606
685	0.00656064	0.0104108	0.00651494	0.0149898	0.00913624	0.813779	1.22883	D46	1	0.6404	0.2283	0.2328	0	D	0		0.0252401	1	0.000619191	440000	0.00624269	-0.00259863	-0.00804816	-0.011214	-0.00421594	-0.00393774	442000	0.0611721	0.0817517	4.70953	23.9617	0.374046	0.617428	-0.012138	0.00800987	-0.00124569	0.0190909
688	-0.0290686	-0.00854804	-0.0356466	-0.0191075	0.0241882	2.9196	0.342513	B09	0	0.8089	0.3878	0.6873	0	B	0	0.0181967	0.0421608	1	0.00241581	500000	-0.0203014	-0.0214104	-0.0468668	-0.0751446	-0.0422471	-0.0588349	500000	0.0902146	0.121065	4.66344	22.7719	0.584008	0.776311	-0.027761	-0.0596179	-0.0120427	-0.0295127
690	0.037371	-0.0158446	0.0338887	-0.0190614	0.0263928	1.14198	0.875671	D44	0	0.3283	0.6315	1	1.38629	D	0			0		440000	0.0425589	0.0492853	0.0245833	-0.015559	0.0288741	-0.00330434	441400	0.030367	0.385924	5.1358	23.7238	0.438299	0.294488	-0.0360393	-0.0777816	-0.0223048	-0.0562109
691	-0.0585053	-0.0381281	-0.0679569	-0.0536077	0.0119289	2.6364	0.379304	C26	0	0.3341	0.5861	0.3784	0	C2	1		0.00537364	0	0.0267183	620000	-0.0589265	-0.00179806	-0.0104654	-0.054442	-0.00424967	-0.0318132	620100	0.0325869	0.353399	3.85015	20.3727	0.552619	0.286	-0.0342123	-0.0377766	-0.0133245	0.00360762
692	0.0173202	0.0148782	0.00921251	-0.00334412	0.0183627	1.66405	0.600942	D44	1	0.3485	0.6856	0.1094	0	D	0	0.00257401	0.00344115	1	0.0184148	210000	0.0161544	-0.0150881	-0.0231748	-0.0587371	-0.0213138	-0.0464335	210100	0.240153	0.453555	4.38203	22.4255	1.33384	0.344	-0.0483828	-0.067345	-0.0416991	-0.0422896
695	0.0204017	0.019701	0.0132397	0.00676063	0.0231265	4.60707	0.217058	C23	0	0.4126	0.3208	0.4673	0	C2	1			0	0.00294262	120000	0.0259013	-0.0100324	-0.0295427	-0.0957382	-0.0255998	-0.080296	120000	0.228077	0.309635	3.8712	20.5305	0.600243	0.3332	0.0318408	-0.0706005	0.0441593	-0.0424329
697	0.0108915	-0.00196247	0.00532796	-0.0150809	0.0282398	2.6138	0.382585	C37	0	0.4318	0.5351	0.8081	0	C3	1	0.00550477	0.0250147	0	0.00933457	610000	0.015097	-0.0124223	-0.0267312	-0.0574676	-0.0257224	-0.0494221	610400	0.0805259	0.281709	3.43399	21.7483	1.14388	0.2223	-0.0414346	-0.052811	-0.0369403	-0.0345553
698	0.0238677	0.0222319	0.0191788	0.0195596	0.0292921	1.35598	0.737473	C25	1	0.5071	0.5815	0.0937	0	C2	1		0.00697784	1	0.00972319	210000	0.034611	0.00868838	-0.0190412	0.000148785	-0.0123	0.0188941	210100	0.0569803	0.351584	4.7362	22.6428	0.705348	0.4723	-0.0129193	-0.260801	0.00868477	-0.230482
700	0.00520375	-0.00114618	-0.00303702	-0.0186016	0.0231631	1.13646	0.879929	C36	0	0.4115	0.2361	0.5856	0	C3	1	0.0108712	0.0216975	0	0.018443	320000	0.007572	0.0172565	0.0108114	0.00905799	0.0134874	0.0232403	320200	0.229345	0.264248	4.98361	22.9558	0.680045	0.3785	0.0279594	0.0797649	0.0366794	0.107452
701	-0.0323928	-0.0193935	-0.0381219	-0.0260814	0.0270506	0.984595	1.01565	F51	1	0.5024	0.2017	0.1751	0	F	0	0.00116562	-0.00257581	0	0.116722	350000	-0.0332321	-0.0398146	-0.0398374	-0.029035	-0.0339926	-0.011411	350200	0.0690271	0.0866128	4.43082	23.4972	0.772323	0.4401	-0.0283532	0.0669236	-0.0110687	0.0960087
703	0.00874724	0.00444238	0.00854236	0.00754918	0.0160214	0.938836	1.06515	C28	0	0.6226	0.2473	0.1616	2.83321	C2	1	0.0100072	0.0225834	0	0.0223738	450000	0.0183628	0.0447552	0.0258387	0.0141981	0.0288172	0.0204189	450700	0.087246	0.423941	5.30827	25.4415	0.708318	0.626233	0.018361	0.0247488	0.0283239	0.035701
705	-0.0443494	-0.0184631	-0.055871	-0.0361341	0.0293408	1.18386	0.844693	F51	1	0.3284	0.2417	0.1371	0	F	0	0.00723024	0.0276029	0	0.0227039	330000	-0.0389192	-0.0595368	-0.0838085	-0.0878827	-0.0753841	-0.0590832	330600	0.176489	0.138771	4.23411	21.8954	0.397322	0.276	-0.0212587	-0.0251088	0.00627423	0.0273005
708	0.00772665	-0.00174663	0.00803854	0.00299258	0.0195511	1.55271	0.644036	C31	1	0.9201	0.246	0.1017	3.63759	C3	1	0.00655867	0.0105497	0	0.01713	420000	0.00515217	0.0220602	0.0296828	0.0158217	0.0330237	0.0218602	420200	0.141068	0.429127	4.80402	25.2316	0.598595	0.930038	-0.00968538	-0.0125713	0.000435163	-0.00268998
709	-0.00752217	-0.00339721	-0.00791327	0.00415244	0.0151704	0.829847	1.20504	C31	1	0.6835	0.6585	0.5879	1.09861	C3	1		0.01847	1	0.00475821	130000	-0.00791324	-0.0164775	-0.024075	-0.0402496	-0.0173393	-0.0272255	130100	0.0811374	0.557848	5.46806	26.2576	0.737564	0.654423	-0.0240574	-0.0242208	-0.00492385	-0.00458346
710	-0.0268607	-0.00933502	-0.0366701	-0.0294272	0.0191152	1.46361	0.683245	M74	0	0.4224	0.8622	0.187	0	M	0	0.00062927	0.00305741	0	0.00371421	510000	-0.0186421	-0.0134629	-0.0363262	-0.0468063	-0.0326189	-0.0291456	510100	0.0808851	0.247889	4.40672	21.8867	0.272281	0.2609	-0.0191002	0.014564	-0.00666246	0.0475517
711	0.0854748	-0.00482458	0.0789693	-0.0120298	0.0373162	1.45368	0.687911	E48	0	0.5	0.2972	0.6789	0	E	0		-4.21956e-05	0	0.00207828	230000	0.092689	0.113332	0.0870144	0.17289	0.0937176	0.193671	230100	0.25235	0.0370855	4.39445	22.7337	1.08477	0.37163	-0.0390664	-0.0184155	-0.0150812	0.0200847
713	0.055493	0.0438115	0.0465341	0.0268688	0.013207	2.19975	0.454598	A05	1	0.3353	0.1328	0.0599	0	A	0	0.0125833	0.0207888	0	0.0457755	340000	0.071699	0.0613074	0.0190096	0.00201779	0.0231754	0.0200301	340100	0.0707966	0.200803	4.77912	21.7962	0.307714	0.2987	-0.0246641	-0.00353395	-0.011743	0.0288544
715	0.293142	0.200884	0.288116	0.194858	0.0154388	1.81925	0.549677	F52	0	0.5987	0.6667		1.38629	F	0	1.91687e-05	3.171e-05	0	0.00229812	210000	0.28765	0.242827	0.255043	0.206684	0.259978	0.221954	210100	0.055086	0.269655	5.01728	21.6	0.277346	0.4247	-0.0339049	-0.18153	-0.0176352	-0.154891
716	0.173252	0.142028	0.167865	0.134586	0.0379616	1.67756	0.596103	C14	0	0.4381	0.5086	0.356	0	C1	1	0.00837264	0.0193762	0	0.062492	450000	0.167638	0.279182	0.292449	0.477181	0.297472	0.492055	450900	0.0555613	0.293927	7.16317	22.267	0.460487	0.333505	0.177726	-0.0113319	0.189794	0.00771741
717	0.000163685	0.0161158	-0.00205913	0.0192654	0.014655	0.886633	1.12786	C31	1	0.6088	0.5737	0.4741	1.38629	C3	1	0.0101314	0.0229919	0	0.00863079	440000	-0.00147343	-0.0639634	-0.0630033	-0.0789344	-0.0562227	-0.0634979	440200	0.203604	0.60038	4.97673	23.7256	0.543479	0.579671	-0.0380637	-0.0373853	-0.0182927	-0.0136983
718	0.0243051	0.0187468	0.0220099	0.0227868	0.0195486	1.01151	0.988618	K70	0	0.6758	0.2525	0.0221	0	K	0			1	0.0153357	220000	0.0236663	-0.0601025	-0.0610953	-0.098041	-0.0535498	-0.0809376	220200	0.11357	0.0533258	5.0689	23.4571	0.364664	0.2839	-0.0750386	-0.0938456	-0.0529377	-0.0679484
719	0.0136414	0.01369	0.00909658	0.00985117	0.0248531	0.931022	1.07409	R85	1	0.8185	0.1321	0.0413	0	R	0	0.00730293	0.0201668	1	0.0195803	410000	0.0206985	0.206977	0.180638	0.0465561	0.186336	0.0629083	410800	0.20984	0.0891558	3.58352	23.4834	0.374227	0.815975	0.00681621	-0.079149	0.024934	-0.051282
720	-0.00246973	0.0179545	-0.00566926	0.0123698	0.0230966	1.70006	0.588215	K70	1	0.5055	0.534	0.5886	0	K	0	0.000244027	0.000350763	1	0.00154345	370000	0.00103878	-0.0364363	-0.0521698	-0.0484723	-0.0498764	-0.0407897	370900	0.109454	0.0111515	3.3322	22.4414	0.524673	0.4924	-0.0228406	-0.0247375	-0.0150034	-0.0093344
721	0.277286	0.205108	0.268935	0.184175	0.0692713	5.42971	0.184172	H62	1	0.4548	0.6162		0	H	0		0.0375934	1	0.00428089	610000	0.294359	0.101658	0.0434011	0.16994	0.0439814	0.179768	610100	0.166223	0.189385	5.48894	21.1992	0.662919	0.4429	0.0989092	-0.0782972	0.100349	-0.0592175
722	-0.0145121	-0.0258004	-0.0169714	-0.0176729	0.0432717	1.89657	0.527268	D44	1	0.5491	0.9452	0.7868	0	D	0		0.0158644	1	0.137739	430000	-0.0100858	-0.085073	-0.10194	-0.153406	-0.0911924	-0.130099	430100	0.0239123	0.387013	4.77912	21.933	0.0509911	0.5429	-0.040035	-0.0862122	-0.0098247	-0.0521635
723	0.00415477	-0.000537579	0.00282201	-0.000776014	0.0166215	1.56433	0.639252	C25	0	0.5355	0.5942	0.5236	2.63906	C2	1	0.0357579	0.0609201	1	0.0156842	140000	0.0112585	-0.00667186	-0.0258324	-0.0071908	-0.0231243	-0.000295605	140100	0.128218	0.422672	5.31812	24.3223	0.547611	0.530993	0.0029794	-0.00743795	0.0132009	0.00690116
725	-0.0115356	-0.0122771	-0.0105329	-0.00871316	0.016415	0.830765	1.20371	C39	1	0.2479	0.1789	0.378	3.49651	C3	1	0.0100724	0.0234253	0	0.00247457	110000	-0.0118599	0.0369615	0.0341189	0.0508267	0.0353242	0.0520955	110000	0.0709391	0.489783	6.48768	26.7649	0.519601	0.249724	0.0372329	0.0910529	0.0412009	0.093204
726	-0.0144868	-0.00101982	-0.0200281	-0.0075883	0.0142455	0.727328	1.37489	C17	0	0.3612	0.2395	0.1636	2.77259	C1	1	0.00973889	0.0258589	0	0.00419997	370000	-0.0131811	-0.0363608	-0.045409	-0.0576215	-0.0399062	-0.0405647	370300	0.0184695	0.435009	5.34233	23.3149	0.295346	0.378398	-0.0149152	-0.0288575	0.00315083	0.000925747
727	-0.00189228	-0.0105671	-0.00685568	-0.018742	0.0256229	1.00699	0.993056	C39	1	0.4965	0.3611	0.27	0	C3	1	0.00612818	0.0108779	0	0.00645154	320000	0.00556228	0.000671099	-0.0213357	-0.0216081	-0.0179948	-0.00927594	320100	0.244642	0.120013	4.46591	24.2842	0.755727	0.487	-0.0254529	-0.0216563	-0.0136255	0.00209199
729	-0.0792924	-0.0300523	-0.0766553	-0.0260658	0.0326742	1.67406	0.597348	C15	1	0.6779	0.1778	0.0394	3.29584	C1	1	0.00750986	0.0221444	0	0.00768668	110000	-0.0769444	-0.122547	-0.1323	-0.0919666	-0.1337	-0.0972964	110000	0.0801056	0.389002	6.16961	23.7531	0.310642	0.66742	-0.0158224	-0.063474	-0.020101	-0.0733
731	0.00708968	0.00171814	0.00186663	-0.00220121	0.0130246	1.06753	0.936745	C26	1	0.2326	0.6168	0.2061	0.693147	C2	1	0.0127393	0.0218064	1	0.0356137	510000	0.0152322	0.0216166	0.00418378	-0.00841243	0.0113012	0.010829	510900	0.0358347	0.322289	5.14749	22.3669	0.169799	0.1681	-0.00199815	-0.00195888	0.0197439	0.0311094
733	0.0429055	-0.000856331	0.0393326	-0.0148007	0.0188225	4.66251	0.214477	C39	1	0.4738	0.2004	0.1447	3.91202	C3	1	0.00444312	0.00876938	0	0.0182661	520000	0.0429682	0.0249214	0.0251979	-0.00318684	0.0220551	-0.00554077	520100	0.0909663	0.121281	4.76217	23.3304	0.28078	0.658902	-0.0363732	-0.0591667	-0.0439539	-0.0566996
735	-0.00760931	-0.00996738	-0.0134544	-0.0190336	0.0134765	1.26176	0.792546	A03	0	0.2609	0.3525	0.2338	0	A	0	0.00474487	0.00871378	0	0.000622098	460000	-0.00721013	-0.0488653	-0.059882	-0.0825474	-0.0554259	-0.0677188	460100	0.0931564	0.272555	4.68213	23.2626	0.619392	0.239782	-0.0425405	-0.0647173	-0.0288584	-0.0393495
736	0.0374474	0.0192658	0.0456021	0.0559965	0.0541152	0.952034	1.05038	K70	1	0.6742	0.3705	0.0192	0.693147	K	0	0.000166967	0.000193027	0	0.00964992	500000	0.000892838	-0.140482	-0.0509399	-0.0988148	-0.0380624	-0.0846121	500000	0.126476	0.000871219	7.53583	25.6455	0.861324	0.699308	-0.049411	-0.217432	-0.022497	-0.209942
737	0.0153577	0.0129315	0.0135398	0.0137835	0.0310775	1.23185	0.81179	C26	1	0.7457	0.5276	0.3001	0	C2	1			0	0.0616093	140000	0.0240253	-0.00323177	-0.0215767	0.124942	-0.0172325	0.135526	140800	0.0477605	0.397744	4.39445	22.8624	0.492937	0.740572	0.106695	0.147957	0.120993	0.166716
738	0.00526313	-0.00895401	0.000969435	-0.0223917	0.0152117	2.39805	0.417006	C37	1	0.6051	0.3215	0.8848	3.52636	C3	1	0.00836615	0.0234574	0	0.00328879	320000	0.00604198	0.019237	0.0150236	-0.0253376	0.0135301	-0.0237153	320200	0.0565118	0.167099	3.89182	23.4334	0.235813	0.668546	-0.0418662	-0.118163	-0.0449373	-0.110285
739	0.00313239	0.0528251	-0.00483764	0.0323806	0.0220603	2.65261	0.376987	C27	0	0.6243	0.1857	0.1361	3.49651	C2	1		0.0175238	0	0.0281242	330000	0.00265684	0.0248376	0.0335044	0.142745	0.0336776	0.151467	330700	0.139035	0.255154	5.85507	23.2096	0.5407	0.636787	0.0998623	0.0767679	0.102201	0.0962769
751	0.00859783	0.0108573	0.0044264	0.00810449	0.0137122	1.15517	0.865677	C32	0	0.2648	0.5513	0.4685	0	C3	1			1	0.0528324	210000	0.0172811	-0.00738067	-0.0336419	-0.0320996	-0.0277824	-0.0157507	211400	0.0533601	0.219012	4.27667	22.83	0.635572	0.239675	-0.0036378	-0.0210667	0.016065	0.00800809
753	-0.0186141	-0.0113467	-0.025614	-0.0190431	0.020674	1.12189	0.891354	F52	1	0.4498	0.6581	0.2163	0	F	0	0.00467784	0.0139412	0	0.0177063	350000	-0.0180333	-0.014803	-0.0204805	-0.0169723	-0.0128736	0.00520824	350600	0.166476	0.110069	5.02388	22.9147	0.679762	0.4267	-0.017143	-0.0472324	0.00711481	-0.00760499
756	-0.119914	-0.146971	-0.129273	-0.165419	0.0584088	2.2461	0.445216	C27	1	0.6807	0.2341	0.1154	0	C2	1	0.00698797	0.014593	1	0.00672269	370000	-0.126228	-0.326718	-0.303151	-0.34365	-0.299164	-0.325887	370300	0.0724799	0.417161	6.50728	22.8353	0.473704	0.6795	-0.0429598	-0.193713	-0.0289188	-0.16305
757	0.0527261	0.0619469	0.0448762	0.0478048	0.0133397	1.27457	0.784576	F52	0	0.539	0.8149	0.0669	0	F	0	0.00461082	0.013664	0	0.0777572	510000	0.0593753	0.0960252	0.0762154	0.0592218	0.0804208	0.0762949	511000	0.0712319	0.221424	4.51086	21.7151	0.360818	0.543218	-0.00701399	-0.0465901	0.00700549	-0.015448
758	0.00645731	0.0149347	0.00379333	0.0147021	0.0211621	1.06231	0.941347	B09	1	0.3889	0.1496	0.2425	0	B	0	0.00463855	0.0111409	0	0.0220328	110000	0.0129162	-0.0214662	-0.0413628	-0.0202477	-0.0363844	-0.00729414	110000	0.0648463	0.0950405	4.29046	23.7215	0.595757	0.35684	0.00929628	0.0280188	0.0261093	0.051141
759	0.0183642	-0.00492397	0.0128171	-0.0142923	0.0338984	1.10578	0.904339	F52	1	0.5241	0.1291	0.004	1.09861	F	0	0.00380656	0.00884928	0	0.0184819	420000	0.0178516	-0.085112	-0.0944898	-0.118948	-0.0905866	-0.106026	420100	0.18641	0.355681	5.35186	23.255	0.776038	0.661343	-0.0573992	-0.136168	-0.0458379	-0.11258
761	-0.0137703	-0.00581667	-0.0138139	0.00336	0.0157582	0.821278	1.21761	C31	1	0.7909	0.4706	0.2193	0	C3	1		0.0195284	1	0.0180312	210000	-0.0124679	-0.0187946	-0.0284244	-0.0395515	-0.0212985	-0.0257444	210500	0.0837912	0.563	5.17048	24.5101	0.560832	0.776607	-0.0147483	-0.0287359	0.00628542	-0.00838992
762	-0.00842771	-0.0116979	-0.00871293	-0.017517	0.0357449	3.13591	0.318887	B08	1	0.2985	0.3669	0.5326	3.04452	B	0			0	0.000526073	540000	0.00212592	0.0439015	0.0227292	-0.00350298	0.0195428	-0.00909428	540100	0.0021404	0.0486128	5.42935	22.74	0.459416	0.326952	0.0184542	0.00603711	0.00982936	0.001039
766	-0.0887433	-0.0334109	-0.096932	-0.0484977	0.033249	1.51065	0.661969	C27	0	0.5242	0.3875	0.124	0	C2	1	0.00130526	0.00247969	0	0.00143032	220000	-0.0915265	-0.134311	-0.128938	-0.156064	-0.124533	-0.138788	220500	0.0459993	0.163717	4.36945	22.2677	0.494463	0.2111	-0.0254581	-0.0447806	-0.00901254	-0.0116113
767	0.0370647	0.0361193	0.032578	0.0302455	0.0166993	0.995319	1.0047	D44	1	0.6584	0.5439	0.8785	0.693147	D	0			1	0.00933315	140000	0.0464519	0.0303135	0.00146288	-0.0403909	0.00570957	-0.027078	140100	0.128861	0.537365	3.93183	24.8662	0.829455	0.6625	-0.046221	-0.0685128	-0.0318262	-0.0436426
768	0.0029825	-0.00409188	-0.00188399	-0.0187521	0.0173159	1.66113	0.601998	C37	1	0.6162	0.741	0.9902	3.68888	C3	1		0.00601655	0	0.0496077	610000	0.00530685	0.0414501	0.0291328	-0.0317173	0.0277548	-0.028909	610100	0.329501	0.100971	3.43399	25.1321	0.803657	0.623399	-0.0556385	-0.0536775	-0.0568098	-0.0423291
777	0.00452104	0.00486589	-0.00250535	-0.00666126	0.0174692	1.72438	0.579919	C34	1	0.3167	0.2666	0.3594	0	C3	1			0	0.0149795	320000	0.013833	0.0281689	-0.00587479	-0.0353136	-0.0011992	-0.0181595	320500	0.182194	0.0720888	3.80666	21.8296	0.406039	0.271	-0.0250337	-0.0235991	-0.00757465	0.00963008
778	-0.00215495	-0.000477055	-0.00148973	0.00729776	0.0123763	0.772519	1.29447	C33	1	0.4505	0.0517	0.1023	2.99573	C3	1		0.0136341	1	0.0125322	130000	-0.00995898	-0.0429123	-0.0266843	-0.0378654	-0.0216927	-0.0291792	130400	0.111276	0.348076	5.03044	24.7471	0.506581	0.435875	-0.0220426	-0.0229418	-0.00764759	-0.00980211
779	-0.0357539	-0.0266286	-0.0413829	-0.0327487	0.045152	1.24133	0.805586	M74	1	0.6821	0.203	0.1102	0	M	0	0.00180732	0.0075188	0	0.00647234	620000	-0.0441756	0.0015271	0.0264091	0.0587939	0.0326543	0.0766604	620100	0.146746	0.138888	3.63759	22.2116	0.403577	0.6707	0.000595465	-0.0218924	0.0164244	0.00474213
782	-0.0147517	-0.0137207	-0.0210881	-0.0242013	0.0189912	1.2554	0.79656	C28	0	0.353	0.8215	0.1615	0	C2	1		0.0095114	1	0.0256099	440000	-0.00609017	0.0210157	-0.00675414	-0.0265041	-0.00251178	-0.0113966	440700	0.0779411	0.189375	3.89182	21.87	0.549058	0.3012	-0.0154155	0.00950541	-0.00145864	0.0378818
785	0.018869	0.030304	0.0176083	0.0331336	0.0148613	1.04675	0.955335	L72	0	0.8465	0.2316	0.0901	3.3322	L	0	0.00668789	0.0135823	0	0.0140864	420000	0.0228914	-0.0261658	-0.0451342	-0.0665273	-0.040586	-0.055829	420100	0.00947747	0.0536237	4.65396	24.7009	0.610786	0.808688	-0.0263964	0.0160859	-0.0110955	0.0335071
786	-0.037447	-0.0214643	-0.0319354	-0.003569	0.0322673	1.75262	0.570574	C30	1	0.6532	0.1992	0.0272	4.20469	C3	1	0.00756055	0.0114113	0	0.0095553	110000	-0.050906	-0.0354792	-0.000798338	-0.0111613	0.00303839	-0.0105615	110000	0.0588751	0.435549	5.18178	24.0768	0.250342	0.602883	-0.0255008	-0.00658837	-0.0166938	-0.0101483
788	-0.0732912	-0.0298368	-0.0838719	-0.0551116	0.0404254	2.1596	0.463049	C27	0	0.4193	0.1435	0.4646	0	C2	1	0.00439155	0.0132624	0	0.00668312	500000	-0.0745671	-0.119921	-0.1203	-0.130267	-0.118895	-0.116538	500000	0.161014	0.0547729	4.78749	21.6928	0.477853	0.4129	-0.0169564	-0.0439789	-0.00907426	-0.0135731
789	-0.0132282	-0.0042276	-0.013076	0.0024623	0.0163485	0.799749	1.25039	C30	1	0.5234	0.2755	0.0541	3.09104	C3	1	0.0112099	0.0170299	0	0.0117901	360000	-0.0195022	-0.04041	-0.0245898	-0.0418606	-0.0193895	-0.0324493	361100	0.0829975	0.381123	4.58497	23.6257	0.425966	0.505328	-0.0246041	-0.0143131	-0.00968934	-0.000287393
790	-0.0751341	-0.0294304	-0.0821552	-0.0422306	0.0268152	2.08433	0.479771	C27	0	0.2484	0.4037	0.4023	0	C2	1	0.00821632	0.0278464	0	0.0258418	510000	-0.0664488	-0.0877778	-0.110666	-0.125876	-0.106955	-0.110577	510100	0.0980368	0.190604	4.07754	21.2403	0.40044	0.178272	-0.0270228	-0.0392055	-0.0128444	-0.0100484
791	0.0219187	0.0212604	0.0164462	0.0144429	0.0101002	0.899394	1.11186	D44	1	0.6603	0.3035	0.9999	0	D	0	0.0247453	0.0330406	1	8.98631e-05	620000	0.0240906	0.0325832	0.0201989	-0.0140548	0.0255833	0.00246157	620100	0.0485709	0.664568	4.75359	23.8071	0.570749	0.6444	-0.0323187	-0.0759074	-0.0155993	-0.0483454
792	-0.0148906	-0.00915129	-0.0152765	-0.0107504	0.0272287	3.25633	0.307094	C26	1	0.527	0.3524	0.2847	3.49651	C2	1	0.00391209	0.00766314	0	0.00512345	630000	-0.00338887	0.00722988	-0.022212	-0.0399555	-0.0221532	-0.0394659	632800	0.0478819	0.183838	6.51915	24.4605	0.32174	0.541381	-0.0131505	0.034546	-0.0125643	0.0370195
793	-0.0108352	-0.0155389	-0.0165692	-0.0239794	0.0145792	1.48539	0.673224	R85	1	0.3055	0.5703	0.277	0	R	0	0.00742355	0.0086264	1	0.0233033	460000	0.000263201	0.0409743	0.000109602	-0.0232012	0.00471222	-0.00770104	460100	0.020111	0.0631581	3.82864	22.4175	0.551281	0.314589	-0.015245	-0.0927712	-0.000682508	-0.0659534
795	0.0410949	0.0432083	0.037107	0.0281085	0.0162067	1.93437	0.516964	C30	0	0.5143	0.3405	0.1739	0	C3	1	0.0069887	0.00967131	0	0.00973463	330000	0.0415009	0.0219962	0.0301671	0.0325819	0.0270253	0.0308175	330700	0.12337	0.156778	4.00733	22.3235	0.449316	0.5151	0.0218901	0.0081441	0.0150789	0.0126034
797	0.0260659	0.0254008	0.0272794	0.0448209	0.0553181	1.00011	0.999886	K70	1	0.5708	0.3351	0.1476	0	K	0	0.000325822	5.69568e-05	1	0.0117361	350000	0.00133619	-0.0697807	-0.0122013	-0.0687868	0.000531043	-0.0465706	350100	0.0942446	0.026401	5.8999	23.8547	0.751196	0.5574	-0.0553421	-0.130455	-0.0228661	-0.102259
798	-0.0832351	-0.0432587	-0.0929307	-0.0617937	0.0286847	2.98227	0.335315	A04	1	0.6527	0.4056	0.6385	0	A	0	0.0109502	0.013974	1	0.000629809	110000	-0.0657763	-0.1012	-0.155681	-0.209164	-0.151121	-0.19008	110000	0.0186871	0.352671	4.76217	21.0226	0.289712	0.646077	-0.0494268	-0.163295	-0.0354304	-0.128607
799	-0.0443385	-0.0177521	-0.0375646	-0.0126895	0.0328924	7.97055	0.125462	C15	1	0.455	0.4208	0.3752	4.33073	C1	1		0.0256232	0	0.00347035	430000	-0.0448353	-0.0950586	-0.0937645	-0.0347376	-0.10162	-0.0575977	433100	0.067933	0.0886288	6.78784	22.487	0.288312	0.546819	0.0503607	-0.0144193	0.0263569	-0.051789
800	-0.0159703	-0.015539	-0.0166124	-0.0156674	0.0339864	1.06547	0.938556	C36	1	0.8557	0.1795	0.0875	0.693147	C3	1	0.00659734	0.0110415	1	0.0124532	220000	-0.0100573	-0.0202604	-0.038189	-0.0411735	-0.0369177	-0.0373113	220100	0.176732	0.169323	5.21494	24.7623	0.582205	0.8451	0.00638778	-0.0272037	0.0119333	-0.018585
801	-0.00763779	-0.00806342	-0.0129266	-0.0208572	0.0135593	1.60325	0.623732	C39	1	0.5632	0.1466	0.4169	0	C3	1	0.00221402	0.00661104	1	0.012062	510000	-0.00365969	-0.00452329	-0.0181934	-0.0403142	-0.017625	-0.0330061	510700	0.21298	0.0511451	4.82831	22.4934	0.467485	0.5338	-0.0267156	-0.0096775	-0.0226625	0.00745845
803	0.00402561	-0.016559	-0.00434388	-0.0362752	0.0185571	1.36374	0.733279	N77	1	0.3721	0.4379	0.4312	3.3322	N	0	0.0239348	0.0397036	1	0.0554984	510000	-0.000691619	0.0452512	0.0631879	0.0472232	0.0646523	0.0587587	511300	0.0906167	0.114064	4.84419	22.443	0.735009	0.36628	-0.0342413	-0.0633824	-0.0271452	-0.037323
807	0.0415108	0.0201699	0.0420735	0.0289128	0.0278008	1.30581	0.765807	C32	1	0.5782	0.7638	0.3602	2.56495	C3	1	0.00176579	0.00195049	1	0.00273645	530000	0.0617086	0.0277738	-0.0200331	0.104606	-0.0144665	0.115545	530100	0.102708	0.624169	5.69036	24.3884	0.352871	0.537919	0.097761	0.145912	0.116271	0.164112
810	0.0214048	-0.0250047	0.011917	-0.0491265	0.0320158	1.90037	0.526212	C39	0	0.6545	0.1795	0.1901	3.21888	C3	1	0.0110907	0.0219628	0	0.00897796	510000	0.0126151	0.00653849	0.0282382	0.0108725	0.0284781	0.0215967	510900	0.214102	0.0630072	5.67675	23.1037	0.443678	0.598825	-0.009505	-0.0494026	-0.00691172	-0.0240382
811	0.0107041	0.0156092	0.000548094	-0.00968371	0.0184355	1.27496	0.784336	C34	1	0.4927	0.1022	0.0669	2.56495	C3	1	0.00264107	0.0048709	0	0.0139654	370000	0.00581769	-0.0205059	-0.00484082	0.0474385	-0.00424183	0.0597094	370600	0.14157	0.112989	3.89182	23.1113	0.5149	0.488961	0.0212808	-0.00743207	0.0256944	0.0199831
812	0.197654	0.167024	0.187318	0.147247	0.0168965	1.86545	0.536064	C23	0	0.307	0.3979	0.5263	0	C2	1	0.0233721	0.038539	0	0.0123324	610000	0.200227	-0.027132	-0.0368323	-0.0674172	-0.0320047	-0.0466907	610100	0.0931187	0.342075	4.70953	22.1239	0.558932	0.2927	-0.0480368	-0.137135	-0.0331339	-0.101075
813	-0.143638	-0.0761836	-0.148622	-0.0801197	0.0196396	1.52236	0.656876	C27	1	0.6445	0.7165	0.383	0	C2	1	0.0024514	0.00770728	0	0.00168518	650000	-0.141221	-0.213094	-0.227677	-0.240177	-0.221175	-0.221964	650100	0.0248155	0.109433	3.85015	22.4592	0.068797	0.62548	-0.0804248	-0.117248	-0.0608081	-0.08995
816	-0.0216427	-0.0197911	-0.0306063	-0.0393606	0.0253142	1.74661	0.572538	C34	0	0.2998	0.1594	0.5544	0	C3	1	0.000110881	0.00516224	0	0.0052416	320000	-0.0207784	-0.0410161	-0.0440843	-0.0744203	-0.041711	-0.0597455	320900	0.095821	0.217483	8.38503	21.9539	0.259483	0.2602	-0.0266961	-0.0425468	-0.0159013	-0.0114203
818	-0.0300091	-0.0359621	-0.0333707	-0.0476028	0.0210195	3.86906	0.258461	C26	1	0.4048	0.4663	0.1915	0	C2	1	0.0082136	0.0100304	1	0.0103441	210000	-0.0311466	0.105581	0.104359	0.11206	0.102476	0.112303	211400	0.0598811	0.224287	3.71357	22.3554	0.249466	0.3507	0.0806293	0.0716551	0.0770615	0.0776104
819	0.0855607	0.0348769	0.0767544	0.014637	0.0299762	5.05058	0.197997	C25	1	0.4958	0.8195	0.5764	1.09861	C2	1			1	0.0294032	430000	0.0828189	0.104864	0.108168	0.079474	0.109929	0.0926532	430600	0.0585356	0.311926	4.45435	21.0502	0.221753	0.454919	0.0184957	-0.0324922	0.0254122	-0.00508808
821	0.0316891	0.0119611	0.0225765	-0.0191146	0.0306441	1.63261	0.612518	C35	0	0.3796	0.1298	0.192	0	C3	1		0.00808513	1	0.042424	420000	0.0276715	0.0221544	0.0478747	0.0910433	0.0425269	0.0902985	420800	0.232262	0.0365479	5.16479	23.0222	0.662627	0.255068	0.0414263	0.0691641	0.0276332	0.0794466
822	0.0100115	-0.0018289	0.00863745	-0.000711602	0.0216167	1.42552	0.7015	C26	1	0.4587	0.7676	0.2672	0.693147	C2	1		0.0108147	0	0.00245893	370000	0.0204226	-0.00808948	-0.0316993	-0.0310331	-0.0279083	-0.0219773	370700	0.173328	0.347339	5.73334	22.6547	0.401898	0.465338	-0.00361214	-0.0818913	0.00958902	-0.0640537
823	0.000858003	0.00290159	-0.00497604	-0.01155	0.0119048	0.991307	1.00877	C39	1	0.3808	0.2067	0.4308	0	C3	1	0.0199119	0.0413799	0	0.003548	440000	0.00414301	0.00333233	-0.00527155	-0.00994296	-0.0048329	-0.0023486	440500	0.109572	0.223797	4.67283	22.8733	0.410243	0.3391	0.00442419	0.00880136	0.00841522	0.0269704
825	0.0184645	0.0175302	0.0184562	0.026114	0.0164963	0.828314	1.20727	C31	1	0.6925	0.566	0.2743	1.60944	C3	1	0.0131566	0.0212119	1	0.00479195	140000	0.021425	-0.00685684	-0.018494	-0.0156174	-0.0118055	-0.00267385	140100	0.133118	0.526088	6.03069	25.0118	0.487396	0.671293	-0.0112338	0.00842983	0.00917478	0.0282826
826	0.0218389	0.0206228	0.016183	0.0166	0.024305	0.800429	1.24933	N77	1	0.4082	0.1603	0.0602	0	N	0	0.00275047	0.00627657	0	0.011769	420000	0.0340182	0.0108405	-0.027608	-0.0293521	-0.0201236	-0.00800956	420500	0.121803	0.0812834	4.65396	24.0053	0.610789	0.4068	-0.034052	-0.0387126	-0.0104285	-0.00141722
828	-0.013783	-0.00169614	-0.0155028	-0.000289689	0.00957248	0.801595	1.24751	G54	1	0.7209	0.9443	0.753	0	G	0	0.042443	0.0607198	0	1.89567e-05	440000	-0.00856935	-0.0197757	-0.0382019	-0.0420568	-0.0336868	-0.0313382	441900	0.0684411	0.0463298	4.41884	23.9992	0.449319	0.703	-0.0175119	0.0015705	-0.00384066	0.0181345
829	-0.0425791	-0.0253923	-0.0491653	-0.039677	0.0330109	1.34332	0.744423	F51	1	0.4489	0.9129	0.3896	1.79176	F	0	0.00600265	0.0113285	0	0.147709	360000	-0.0404507	-0.0509735	-0.0662703	-0.0950001	-0.0645906	-0.0833157	360700	0.0215654	0.00454206	4.99721	23.7876	0.87751	0.4327	-0.0260401	-0.0687437	-0.0173157	-0.0439113
831	-0.00142261	0.00872823	-0.00635405	-0.00656585	0.0387567	9.61952	0.103955	C32	1	0.4406	0.5321	0.5243	1.60944	C3	1	0.000372093	0.00100912	0	0.0133313	360000	0.00858573	0.00749067	-0.0147181	-0.0158285	-0.0164654	-0.0133184	360700	0.00381493	0.0320578	5.07517	21.9411	0.0767697	0.425332	-0.00222389	-0.026665	-0.00354703	-0.0142131
833	-0.0297047	-0.0159034	-0.0341342	-0.0177346	0.0132597	1.12257	0.890813	S90	1	0.5776	0.4248	0.4365	1.09861	S	0	0.0227858	0.0653446	0	0.00460385	450000	-0.0169109	-0.0159902	-0.0554387	-0.0771954	-0.0483365	-0.0584966	450800	0.0885082	0.306629	3.8712	22.4131	0.385324	0.5419	-0.0125876	-0.04244	0.00926159	-0.0115846
836	-0.00633591	-0.00427029	-0.0168054	-0.0246159	0.011846	1.69002	0.591708	C38	0	0.2374	0.6396	0.6565	0	C3	1			0	0.011889	120000	-0.00279762	0.0766397	0.0640918	0.0332938	0.0685704	0.0538708	120000	0.0842956	0.273016	4.21951	21.7534	0.521021	0.1956	-0.0499049	-0.0827248	-0.0343445	-0.0439557
837	-0.0480639	-0.0434561	-0.0557088	-0.0669038	0.0291462	1.40907	0.709686	C34	1	0.5061	0.1165	0.2018	0.693147	C3	1	0.00849571	0.0109596	0	0.0100364	610000	-0.0556398	-0.0553232	-0.0231941	-0.0601329	-0.0256459	-0.0571018	610300	0.153099	0.29319	5.01064	22.8658	0.516348	0.4831	-0.0148202	-0.0434245	-0.0218208	-0.0316421
838	-0.0276553	-0.0228213	-0.0330703	-0.0353728	0.040151	1.40274	0.71289	K70	0	0.5744	0.2544	0.0807	0	K	0		0.000980991	0	0.000779712	500000	-0.0260213	-0.143038	-0.141614	-0.10539	-0.140582	-0.0969701	500000	0.157086	0.013151	5.05625	23.093	0.868044	0.4	-0.0153495	0.023261	-0.0108571	0.040925
848	-0.0153808	0.00529883	-0.0159682	0.00449609	0.0139683	2.66132	0.375754	C15	0	0.5069	0.3533	0.0702	2.99573	C1	1	0.00508212	0.013634	1	0.00342691	130000	-0.00575743	-0.000858484	-0.0242117	0.0320796	-0.0231993	0.0345779	130800	0.0872705	0.0516667	4.99721	22.0616	0.26727	0.4834	0.0416276	-0.00875947	0.0447244	-0.00476649
850	-0.0220878	-0.0209195	-0.0279713	-0.0259968	0.00882226	0.825033	1.21207	C17	1	0.5346	0.2666	0.1882	1.09861	C1	1	0.00472908	0.000576848	0	0.0328179	340000	-0.022516	0.00944809	0.00110471	0.0115517	0.0082852	0.032343	340800	0.0379641	0.300079	3.91202	22.7113	0.377797	0.489	0.0434573	0.0945078	0.0672081	0.130438
851	-0.00301499	0.000280944	-0.0114748	-0.0158082	0.0291502	1.05375	0.948994	F52	0	0.2248	0.4295	0.5453	0	F	0	-0.00216222	-0.000882707	0	0.0608831	520000	0.00392599	0.0211975	-0.00555496	-0.0120738	-0.00169792	0.00533106	520100	0.121942	0.0216606	4.75359	23.0643	0.517835	0.137556	-0.0290688	-0.0189597	-0.0165077	0.0125072
852	-0.0175309	-0.0188849	-0.0232578	-0.0257209	0.0195653	1.22398	0.817005	C35	1	0.6007	0.3697	0.7582	0	C3	1	0.00141103	0.00349503	0	0.0406765	420000	-0.0010583	0.0140986	-0.0308094	-0.0490171	-0.0252653	-0.0311404	420100	0.239194	0.155366	4.65396	23.02	0.692814	0.666805	-0.0218535	-0.030264	-0.00209996	0.00275741
856	0.0126624	0.010467	0.00349282	-0.00804345	0.0213295	1.66876	0.599246	C35	1	0.3381	0.1434	0.9139	0	C3	1	0.000526444		0	0.0733171	130000	0.00207653	-0.0312993	-0.00275152	-0.0197121	0.000799354	-0.00267561	130200	0.423321	0.104923	4.23411	21.508	0.809161	0.3	-0.0119156	-0.0242401	0.00151551	0.00863749
858	-0.0252896	-0.00825429	-0.0173222	0.00279074	0.0269402	4.82852	0.207103	C15	1	0.6776	0.2918	0.0915	5.17048	C1	1	0.00688353	0.00892886	0	0.00144265	510000	-0.0233152	0.00397768	0.0056685	0.0214655	-5.17203e-05	0.00133984	511500	0.0474532	0.0347902	7.19893	25.7518	0.235934	0.759746	0.0226574	0.0497999	0.00389654	0.0146992
859	-0.00524698	-0.00677304	-0.0111879	-0.0211034	0.0159843	1.50504	0.664436	C29	1	0.3489	0.3888	0.1567	0	C2	1	0.0316683	0.0489175	0	0.0150099	340000	-0.00389744	-0.0179648	-0.0199099	-0.0346675	-0.0190345	-0.0264937	340100	0.077158	0.355424	4.00733	22.0262	0.209925	0.2911	-0.0111441	-0.0163688	-0.00471331	0.00438385
860	-0.0131663	-0.000283753	-0.014915	-0.00799419	0.0318041	1.74224	0.573974	C15	1	0.5648	0.1846	0.1635	2.63906	C1	1			0	0.00641453	110000	-0.00323884	-0.0287588	-0.0471503	-0.0448613	-0.0491058	-0.0463674	110000	0.080828	0.152746	5.51343	23.7317	0.650214	0.5265	-0.00462019	-0.103147	-0.00748354	-0.101089
861	-0.00259718	0.00410278	-0.00512713	0.000289292	0.0140417	1.24242	0.804884	L72	0	0.4547	0.5563	0.0561	0	L	0	0.00408558	0.00478037	0	0.00231062	440000	0.00215181	-0.00825261	-0.0293265	-0.0483883	-0.0270062	-0.0411298	440100	0.0272165	0.00641997	5.09375	22.9062	0.620509	0.406845	-0.0415573	-0.0967374	-0.0331383	-0.0819008
862	0.117715	0.111367	0.112133	0.102137	0.0240872	1.14581	0.872743	D44	1	0.4576	0.4383	0.8941	0	D	0			1	3.57148e-05	640000	0.12436	0.103932	0.0796433	0.0599125	0.083336	0.0737254	640100	0.0215408	0.714287	4.92725	22.745	0.609705	0.4242	-0.0148938	-0.0223919	-0.000390464	0.00497206
863	0.0323699	0.0179475	0.0251066	0.0115073	0.0562714	1.144	0.874128	K70	0	0.5321	0.5799	0.0609	0	K	0	-2.27627e-05	-3.77584e-05	0	0.00579611	310000	0.0289995	0.104145	0.113993	0.0801718	0.12292	0.105597	310000	0.0551383	0.00802668	7.80832	22.6576	0.404741	0.2497	-0.0618616	-0.178205	-0.0359446	-0.13788
868	-0.0575475	-0.0493003	-0.0679355	-0.0716666	0.0332289	2.4654	0.405614	C36	1	0.3928	0.3723	0.3222	0	C3	1	0.00117236	0.00216979	0	0.00431196	340000	-0.0516727	-0.00507011	-0.0420956	-0.0452861	-0.0391894	-0.0277478	340100	0.276423	0.198834	6.16331	21.9382	0.976981	0.3783	0.0141342	-0.110568	0.0246792	-0.0753015
869	-0.0229736	-0.0046255	-0.0243687	-0.0063253	0.0100133	1.40107	0.713738	C15	0	0.5967	0.2408	0.0717	1.38629	C1	1	0.00253756	0.00460835	0	0.00558461	370000	-0.0180283	-0.0454857	-0.0585514	-0.0530882	-0.0568105	-0.0482667	370600	0.0382131	0.457665	4.14313	23.3013	0.178106	0.5887	-0.00919842	-0.0414633	-0.0038306	-0.0332863
875	0.0739735	0.0632938	0.0723191	0.0600022	0.0114128	0.963893	1.03746	D44	1	0.3839	0.5327	0.6532	1.94591	D	0	0.0088806	0.0262299	1	0.0141245	220000	0.0738386	0.0514332	0.0449702	0.0170251	0.0460745	0.0210648	220100	0.04862	0.700595	5.52146	24.9932	0.721214	0.3686	-0.0122026	-0.0639855	-0.00642738	-0.0531497
876	-0.00171181	-0.00612469	-0.00445999	-0.00891618	0.011665	1.10799	0.902533	C13	0	0.6629	0.1787	0.0278	3.04452	C1	1	0.0119397	0.0173896	1	0.0161129	510000	0.00237792	-0.0194153	-0.0366098	-0.0277136	-0.0331891	-0.0183585	510700	0.0846124	0.261074	2.77259	25.6409	0.680161	0.683809	-0.00668669	-0.005722	0.00249322	0.00832826
877	-0.0117565	-0.00982283	-0.0111436	-0.00247379	0.0233692	0.984478	1.01577	C30	1	0.9066	0.2191	0.169	3.29584	C3	1	0.0129037	0.0147856	0	0.00633159	650000	-0.0192175	-0.021194	-0.00428152	-0.0262158	0.000541577	-0.017922	650100	0.108291	0.402768	5.80814	26.3891	0.663125	0.90877	-0.0195196	-0.00822307	-0.00588435	0.00376423
878	0.00465566	0.021361	0.0026661	0.0222713	0.0217646	1.15884	0.862931	C32	1	0.504	0.4432	0.3912	1.60944	C3	1	0.00460259	0.0146824	0	0.102738	530000	0.0110245	-0.0470387	-0.064082	-0.0181604	-0.0594595	-0.00670488	530100	0.0796333	0.335642	5.28827	24.4122	0.598706	0.483347	0.0332294	0.0536815	0.0485335	0.0738568
882	0.0543203	0.0729527	0.0507619	0.0712517	0.0145715	0.869839	1.14964	L72	1	0.457	0.3593	0.101	0	L	0		0.0104622	1	0.000919661	110000	0.0585513	0.0076307	-0.0202231	-0.0454577	-0.0144933	-0.0306911	110000	0.0275549	0.00176889	4.52179	23.2388	0.438445	0.4583	-0.0416292	-0.0593268	-0.0245694	-0.0353906
883	0.00359153	0.000937369	0.00350778	0.00712656	0.00874476	0.886186	1.12843	D44	1	0.8082	0.5527	0.6618	2.3979	D	0	0.0189289	0.0416661	1	0.0587733	420000	0.00407386	-0.00122237	-0.0093411	-0.0287673	-0.00428779	-0.0188901	420100	0.0349113	0.603745	5.31321	25.0987	0.537927	0.810965	-0.0215073	-0.043546	-0.0062152	-0.028018
885	-0.0145351	-0.0137228	-0.0154128	-0.00899222	0.0133881	0.947534	1.05537	G54	1	0.7003	0.3139	0.2681	1.38629	G	0			0	0.00105619	410000	-0.0109251	0.0115686	-0.00596287	-0.0293939	-0.000504181	-0.0179259	410100	0.107954	0.203329	4.20469	23.9622	0.709152	0.698049	-0.0176056	-0.0145458	-0.000811639	0.00492939
886	0.011835	-0.0339322	0.00778033	-0.0348773	0.0175873	1.51619	0.659547	K70	1	0.3431	0.6957	0.0838	0	K	0	0.000152096	0.0290766	0	0.00418297	460000	0.0112658	-0.0121802	-0.0296042	-0.0731376	-0.0225727	-0.0549741	460100	0.00993634	0.023211	4.07754	21.9395	0.101979	0.2771	-0.0612083	-0.0851893	-0.0392368	-0.057377
887	0.00364602	-0.00686672	-0.00158969	-0.0320877	0.0232251	1.37075	0.72953	C29	0	0.5021	0.0893	0.1662	4.27667	C2	1	0.00857987	0.0145175	0	0.00357174	340000	-0.00309619	-0.0276665	-0.00248138	-0.00902667	-0.0106085	-0.0190277	341800	0.134651	0.203991	5.45959	23.7737	0.469692	0.496161	0.000649385	-0.00966506	-0.021084	-0.0149084
888	0.0400176	0.027127	0.0372247	0.0182651	0.0414872	1.87797	0.53249	N78	1	0.4312	0.0517	0.1544	2.07944	N	0			0	0.00143343	510000	0.0450649	-0.0389077	-0.0729583	-0.134576	-0.0738945	-0.132987	511100	0.0240389	0.481799	4.12713	21.8485	0.258413	0.448336	-0.110986	-0.153074	-0.111282	-0.146899
890	-0.0125148	-0.000522784	-0.0213777	-0.0175612	0.0113231	1.76293	0.567238	C33	0	0.4958	0.4733	0.632	0	C3	1		0.00148871	0	0.0223681	320000	-0.0101597	-0.0101163	-0.0161483	-0.0363375	-0.0121608	-0.0185898	320200	0.0640591	0.201449	4.48864	21.3325	0.884754	0.4239	-0.0119555	-0.0361123	0.00241398	-0.00171389
892	-0.00899433	-0.0150422	-0.0173125	-0.0302226	0.0226628	1.69134	0.591249	R86	0	0.458	0.3206	0.6998	1.38629	R	0	6.89165e-05	0.000134644	0	0.10645	500000	0.00680554	0.0377185	-0.0161239	-0.0570843	-0.0118637	-0.0391362	500000	0.0342783	0.0110283	4.56435	21.5527	0.345103	0.422028	-0.0550634	-0.062314	-0.0384689	-0.0286975
895	0.00168594	-0.00418659	0.0030745	0.000215826	0.0142285	2.85779	0.349921	C13	0	0.8018	0.2155	0.0271	3.71357	C1	1	0.0238899	0.0426941	0	0.00498769	410000	0.00337764	0.000828985	-0.00331738	-0.0176949	-0.0019991	-0.0174252	411100	0.107619	0.416479	5.97635	24.3182	0.390792	0.804332	-0.0117112	-0.0230929	-0.00997021	-0.024812
897	-0.0187137	0.00953268	-0.0210643	0.0147365	0.0209439	1.19033	0.840106	K70	1	0.3418	0.7288	0.0711	0	K	0	8.62554e-08	6.95925e-06	1	0.0001678	120000	-0.0256309	-0.102719	-0.0887503	-0.104913	-0.0801386	-0.0859334	120000	0.0724233	0.0006582	4.61512	22.8325	0.729207	0.341975	-0.043968	-0.0612729	-0.0195723	-0.0323581
898	0.00662023	0.0093047	0.00767158	0.0195366	0.0148984	0.706469	1.41549	C31	1	0.8052	0.5314	0.335	1.94591	C3	1			0	0.0302381	210000	0.0102718	0.00281988	-0.0114071	-0.0110413	-0.00545312	-0.000673036	210300	0.0913396	0.484706	6.20658	25.2973	0.393439	0.797744	-0.015781	-0.0194685	0.00190741	-0.00444802
900	0.00927188	-0.00230029	0.00675318	0.00110008	0.0117785	0.872004	1.14678	G54	1	0.5644	0.2171	0.1478	0	G	0	0.000610564	0.00169655	0	0.00212903	430000	0.00956007	-0.0154511	-0.0262743	-0.0413778	-0.0188861	-0.0244036	430100	0.0057923	0.0272342	4.18965	24.7821	0.762431	0.5571	-0.028005	-0.000244253	-0.00585025	0.0267545
901	-0.00244413	0.000969853	-0.00872264	-0.0131212	0.013494	1.24228	0.804973	C36	1	0.3803	0.1116	0.3268	0	C3	1	0.00320293	0.0117808	0	0.0135183	230000	0.00474957	0.0136651	-0.00871588	-0.0370924	-0.00721307	-0.0270272	230100	0.130508	0.158662	8.58765	22.8485	0.464572	0.3733	-0.0211065	0.0184119	-0.0148949	0.0394779
902	-0.00794768	-0.00630261	-0.00906111	-0.0072231	0.0152384	1.32381	0.755396	C26	0	0.6091	0.2361	0.0882	3.43399	C2	1	0.0220435	0.0537896	0	0.0352793	420000	-0.00783478	-0.00536109	-0.00447747	0.00421238	-0.00240432	0.00870011	420800	0.111674	0.390952	5.46806	23.547	0.464663	0.600803	0.0260652	0.0180061	0.0317567	0.026752
903	-0.00527166	-5.91288e-05	-0.0114431	-0.0112219	0.00983538	1.0466	0.955479	C34	1	0.4035	0.4495	0.4478	0	C3	1		0.00662155	0	0.0033078	530000	-0.00428797	-0.00401278	-0.0153801	-0.031469	-0.0120001	-0.0178667	530100	0.225056	0.239557	4.86753	23.3131	0.670756	0.3602	-0.0125513	-0.0121339	-0.000580098	0.0141728
905	-0.0132696	-0.00713254	-0.0174687	-0.00850619	0.0140074	0.952793	1.04954	G55	1	0.6124	0.1308	0.214	0	G	0	0.00729316	0.0181653	1	0.0297053	350000	-0.0151232	-0.0372071	-0.0489034	-0.0660235	-0.042015	-0.0478124	350200	0.101766	0.34641	5.75257	23.2062	0.486828	0.5997	-0.0243908	-0.0351443	-0.00239113	-0.00427773
906	-0.00620543	0.00331768	-0.0103034	-0.00221876	0.0132137	0.940775	1.06295	F51	1	0.6033	0.1584	0.0923	1.79176	F	0			0	0.198447	330000	-0.0110276	-0.0440862	-0.033088	-0.068193	-0.0291216	-0.0562975	330100	0.0747537	0.0208475	4.60517	23.9841	0.702117	0.636661	-0.0250241	0.0708931	-0.0134589	0.0912935
908	-0.0441426	-0.0298567	-0.050459	-0.0406067	0.0292302	2.58586	0.386718	C27	0	0.3235	0.2225	0.2315	0	C2	1	0.00276618	0.00224453	0	0.00461364	430000	-0.0339387	-0.0455948	-0.0760066	-0.0836029	-0.0719702	-0.068764	430600	0.0952114	0.311109	4.78749	21.0983	0.861546	0.191	-0.025545	-0.0448064	-0.0113939	-0.0179513
909	-0.00258925	-0.00850648	-0.0110524	-0.0237221	0.0264369	1.4144	0.707013	K70	1	0.471	0.5219	0.5344	0	K	0	-0.00140868	-0.000824006	0	0.0722701	330000	0.00947682	0.304134	0.278823	0.368652	0.283522	0.38707	330100	0.0435399	0.00652789	5.59471	22.188	0.648317	0.462812	0.0867016	-0.0778725	0.101993	-0.0433743
910	-0.0162449	0.00138068	-0.017879	0.00201385	0.0156564	0.795071	1.25775	C20	0	0.6255	0.0734	0.0695	2.3979	C2	1	0.00113163	0.00464602	0	0.00778687	320000	-0.0144769	0.0132847	0.00761249	-0.00510063	0.0114922	0.0041858	321100	0.169538	0.176305	3.61092	22.9798	0.306591	0.703062	0.00696621	0.0345826	0.0182716	0.0494815
911	-0.0334248	0.000588043	-0.0419051	-0.00806423	0.0173156	1.48382	0.673935	C13	1	0.588	0.0517	0.5801	1.38629	C1	1	0.0141726	0.0159929	1	0.0502306	450000	-0.0276176	-0.0952443	-0.122447	-0.151999	-0.113161	-0.124383	450100	0.0869942	0.248963	4.40672	22.3732	0.963336	0.5492	-0.0433506	-0.0807077	-0.0150262	-0.0366628
912	0.00588078	-0.00663394	0.000638123	-0.00923013	0.0113093	1.11097	0.900113	C26	1	0.6419	0.1895	0.1467	0	C2	1	0.000284559	0.00581127	1	0.0240527	510000	0.0165075	0.0423702	0.0129757	-0.0036568	0.0210652	0.0176308	510100	0.0243036	0.374179	5.22575	23.0668	0.399091	0.6419	-0.00284216	-0.0114839	0.0222251	0.0250012
913	0.0308866	-0.00196297	0.0209778	-0.0272797	0.0276357	1.73983	0.574768	C37	0	0.5679	0.0639	0.357	1.94591	C3	1	0.00721216	0.0126559	0	0.00752969	330000	0.0341527	0.1123	0.117591	0.280325	0.117483	0.291257	331000	0.150157	0.156397	4.75359	22.6305	0.478164	0.507108	0.185918	0.222729	0.18829	0.248907
915	0.00609156	0.0146417	0.0011061	0.000551927	0.0212335	2.40649	0.415543	C27	1	0.4212	0.0776	0.1866	2.89037	C2	1	0.00122144	0.00381086	0	0.00514503	370000	0.0106156	-0.0193475	-0.0258238	-0.0253264	-0.0263731	-0.0214468	371300	0.00867782	0.187199	4.20469	22.2688	0.134107	0.367592	-0.013708	0.0100858	-0.0146379	0.0216105
917	-0.0051762	0.0146792	-0.0103867	0.00711031	0.0125594	0.77372	1.29246	I63	1	0.2623	0.5782	0.3716	0.693147	I	0	0.00078476	0.00159165	0	0.0393043	430000	0.00223508	0.00984204	-0.0178925	-0.0313619	-0.0137082	-0.0170082	430100	0.036248	0.0626831	4.69135	23.5946	0.357911	0.2278	-0.0144089	-0.0268175	0.000168772	-0.00133998
918	-0.0364046	-0.0153458	-0.0377616	-0.00336449	0.0349126	1.37966	0.724818	K70	0	0.4823	0.3008	0.3236	0	K	0			0	0.000910307	430000	-0.0432765	-0.122926	-0.100397	-0.142884	-0.0886138	-0.118971	430100	0.110706	0.0105086	6.09807	23.0691	1.00646	0.4277	-0.0579448	-0.10404	-0.0253737	-0.0700736
919	-0.0591199	-0.0332562	-0.0684938	-0.0488499	0.0528441	1.07352	0.931518	C27	1	0.5694	0.4053	0.4417	0	C2	1	0.00925801	0.0187434	0	0.00280835	320000	-0.0574096	-0.0976105	-0.0955455	-0.107451	-0.0895287	-0.085509	320100	0.0835569	0.277185	4.41884	22.2369	0.201679	0.548782	-0.033356	-0.0514995	-0.0114692	-0.00925733
920	0.000514616	-0.0277743	-0.00635215	-0.0406034	0.0486794	1.73665	0.575823	C26	1	0.5487	0.3059	0.2435	0	C2	1			0	0.0124947	520000	0.00885866	0.0241864	0.00649422	-0.0407946	0.0099694	-0.0261746	520100	0.0596048	0.163792	3.4012	21.7954	0.356255	0.4547	-0.0320784	-0.0479158	-0.0206811	-0.0213511
921	0.0065828	0.0168223	0.00890145	0.0255353	0.0257517	1.01996	0.980431	C38	1	0.8008	0.1213	0.3202	3.89182	C3	1	0.00337341	0.00621443	0	0.0061855	440000	0.0109299	0.174647	0.166816	0.163214	0.169476	0.165695	440600	0.175487	0.0960401	5.09987	24.7374	0.70603	0.79509	0.0177367	-0.000224265	0.0252708	0.00260123
922	0.0181126	0.00880056	0.00706441	-0.0167988	0.0209332	1.36211	0.734155	C38	1	0.4843	0.3165	0.0911	1.38629	C3	1	0.00150035	0.0119822	0	0.0158764	230000	0.0222647	0.00961507	-0.00678834	0.0529942	-0.00497604	0.0690604	230800	0.172749	0.0874483	4.17439	22.5724	0.527248	0.4579	0.0637862	0.0414742	0.0727894	0.0760119
923	-0.00693149	0.0156808	-0.00742845	0.0225603	0.0301578	0.791752	1.26302	B08	1	0.5425	0.8737	0.8407	1.38629	B	0			0	0.00198296	130000	-0.00580572	-0.0857067	-0.0934088	-0.0464317	-0.0870707	-0.0334444	130700	0.0402906	0.0672292	3.82864	23.4602	0.227593	0.474	0.0372639	0.0907298	0.0560423	0.111095
925	0.00338608	0.0118743	-0.00682646	-0.0118762	0.0142935	1.10367	0.906065	C35	0	0.2412	0.4432	0.5756	0	C3	1	0.0116678	0.0333327	0	0.00828265	330000	0.0027048	0.0213457	0.0227534	0.0103499	0.024347	0.0249262	330100	0.24375	0.105874	4.8828	22.712	0.584415	0.232419	-0.0112188	0.121997	-0.00336595	0.153287
926	-0.0270216	-0.0116337	-0.0296559	-0.00289834	0.0326854	0.785668	1.2728	K70	0	0.321	0.3482	0.0438	0	K	0	0.000182935	0.000410167	1	0.0570785	420000	-0.0404046	-0.0873087	-0.0682976	-0.0908655	-0.0566928	-0.0657367	420900	0.0605568	0.0149959	5.36598	24.3681	0.676982	0.2588	-0.0434099	-0.0644441	-0.010366	-0.0270798
927	0.0025461	0.00558019	0.000786497	0.00721848	0.0276769	1.19778	0.83488	F51	1	0.8056	0.4351	0.598	0	F	0	0.00259533	0.00714908	0	0.0472949	120000	0.00832021	0.00300146	-0.0220079	-0.0372911	-0.0173747	-0.0261466	120000	0.0713793	0.0574536	3.93183	24.043	0.657855	0.816	-0.00443738	-0.0175234	0.00979355	0.00117121
928	-0.068998	-0.0167965	-0.0719514	-0.0172181	0.0254329	1.02753	0.973209	E48	1	0.583998	0.1721	0.3485	1.38629	E	0	-4.4784e-05	-0.000185195	0	0.0942323	220000	-0.0743031	-0.106266	-0.0970581	-0.125148	-0.0916268	-0.111241	220200	0.258666	0.00521357	4.81218	24.007	0.745138	0.5771	-0.0322648	-0.0472041	-0.0146828	-0.0228665
929	0.000957899	-0.0124255	-0.00279433	-0.0217303	0.0271024	1.99765	0.500588	C15	0	0.3735	0.3368	0.0954	0	C1	1			1	0.00216294	620000	0.0030807	0.000888937	-0.0148151	-0.0762429	-0.0142786	-0.0710628	620100	0.0368823	0.14115	5.63121	20.9357	0.174087	0.3412	-0.0838149	-0.291234	-0.0814628	-0.284086
930	0.00298963	0.00302483	-0.00171156	-0.00316673	0.0102853	1.16908	0.855372	C26	1	0.5824	0.3677	0.3545	1.38629	C2	1	0.0109617	0.0166057	1	0.00928491	340000	0.0118389	0.00870007	-0.0192682	-0.0302514	-0.0149098	-0.016569	340300	0.0451138	0.46434	4.70048	23.6192	0.308768	0.577461	-0.0308791	-0.0140237	-0.0165542	0.0104066
931	-0.0369558	-0.0119393	-0.0449926	-0.0263679	0.0247636	1.82774	0.547124	C27	0	0.403	0.1609	0.1531	0	C2	1	0.00325299	0.0074454	1	0.0101987	110000	-0.0330279	-0.0314653	-0.0487499	-0.0602054	-0.0443866	-0.0425989	110000	0.0876412	0.251062	6.24611	21.9881	0.527986	0.396	-0.019428	-0.0336154	-0.00333303	0.000229288
932	-0.00844389	0.00334802	-0.00739054	0.0144027	0.0140523	0.82628	1.21024	C31	1	0.5267	0.2229	0.1524	2.99573	C3	1	0.00887122	0.0189559	0	0.0310449	430000	-0.00790105	-0.0398795	-0.0441439	-0.0335715	-0.0375559	-0.0220708	430100	0.0875487	0.413508	6.13123	25.5082	0.51882	0.53716	-0.0135967	-0.00172032	0.00584314	0.015005
935	-0.018895	-0.00841204	-0.0191982	-0.0101405	0.0234579	2.31964	0.431101	C30	0	0.7724	0.7274	0.4466	3.17805	C3	1	0.000290748	0.000368698	1	0.00193793	510000	-0.0219142	0.0286057	0.0372693	-0.00798362	0.0371777	-0.00799892	510700	0.0172258	0.106266	4.18965	22.6988	0.0962512	0.757473	-0.000958744	-0.000292799	-0.00116511	0.00136304
936	-0.0282685	-0.0153798	-0.0352682	-0.0270522	0.0115012	0.912994	1.0953	C28	0	0.4483	0.5656	0.221	0	C2	1		0.00190212	0	0.00179025	320000	-0.0280771	-0.0552531	-0.0577863	-0.072904	-0.0533716	-0.0560678	320200	0.0125672	0.0762711	3.91202	22.5777	0.209756	0.4059	-0.0224112	0.076171	-0.00647374	0.107549
937	0.0183769	0.0173073	0.0212267	0.0350892	0.0161016	0.960723	1.04088	B06	1	0.76	0.4519	0.2384	0.693147	B	0			0	0.00356856	130000	0.03193	-0.0349828	-0.0700804	-0.049242	-0.0622892	-0.0362368	130500	0.0928591	0.319815	5.76519	24.6646	0.51576	0.763073	-0.0123972	-0.0100841	0.011821	0.00675223
938	-0.0138859	-0.00585568	-0.0166788	-0.0128832	0.0147977	1.24266	0.804723	C39	0	0.571	0.5703	0.2068	3.98898	C3	1	0.00301526	0.00397623	0	0.0126336	110000	-0.0116973	0.17574	0.17188	0.154832	0.172315	0.158781	110000	0.13641	0.0140694	5.99396	25.0282	0.489248	0.581333	-0.0817193	-0.0611662	-0.0804375	-0.0534003
948	-0.0204158	-0.0027453	-0.0294412	-0.018871	0.0491289	1.49289	0.66984	I65	1	0.4196	0.3903	0.3348	1.38629	I	0	0.000284847	0.000507632	0	0.0747914	530000	-0.020809	0.0742234	0.0872626	0.0321751	0.0921814	0.0520723	530100	0.137235	0.0220977	5.0876	23.0138	0.748445	0.412	-0.111106	-0.176227	-0.0976733	-0.142207
949	-0.00981163	-0.00116397	-0.0130348	-0.00346623	0.0203858	0.945199	1.05798	C28	1	0.4756	0.4377	0.1684	0	C2	1	0.00762423	0.0213018	0	0.0056412	410000	-0.00136604	-0.0173364	-0.0396777	-0.0664103	-0.0353579	-0.0536801	410700	0.0630758	0.502384	4.82831	23.1379	0.507378	0.4478	-0.03215	-0.039884	-0.016112	-0.0166445
950	-0.038043	-0.019827	-0.0432653	-0.0239283	0.0190644	0.933198	1.07158	F51	1	0.703	0.1188	0.0903	0.693147	F	0	0.000812808	0.00132814	1	0.0273085	500000	-0.0276844	-0.0227301	-0.0543662	-0.0567481	-0.0475972	-0.0378077	500000	0.192409	0.0364597	4.46591	24.7697	0.777758	0.7314	-0.012309	-0.0178797	0.00910605	0.0142673
951	-0.0783028	-0.0390072	-0.0807264	-0.0421494	0.0310494	1.08273	0.923588	C36	1	0.6017	0.5351	0.3605	2.63906	C3	1	0.00375079	0.00738064	1	0.00375682	370000	-0.0750449	-0.013604	-0.026632	-0.0423891	-0.0241665	-0.0344927	370100	0.207437	0.128717	6.7093	24.2605	0.575487	0.580337	-0.0242146	-0.0567363	-0.0146465	-0.0419609
952	-0.0430258	-0.0145861	-0.0504764	-0.0263867	0.0174915	1.42765	0.700453	C27	1	0.3632	0.3222	0.3232	0	C2	1			0	0.0151763	420000	-0.0380003	-0.0736474	-0.0842541	-0.0984608	-0.0788823	-0.0800773	421100	0.0474584	0.379383	4.5326	21.6271	0.395798	0.316354	-0.0195191	-0.0393965	-0.00159219	-0.00572931
953	-0.0251622	-0.00365358	-0.0381349	-0.0282541	0.0364631	9.58399	0.104341	C27	0	0.5013	0.6548	0.735	0	C2	1		0.0151793	0	0.0288528	450000	-0.0224835	-0.136816	-0.135429	-0.174202	-0.129182	-0.148667	451200	0.0785675	0.498581	4.45435	19.474	0.670576	0.34	-0.0613638	-0.113328	-0.0410619	-0.0664996
955	0.00137928	0.012522	-0.00823172	-0.00348007	0.0233564	2.80529	0.35647	C17	0	0.3106	0.3762	0.3465	0	C1	1	0.00225609	0.00285068	1	0.0321399	460000	0.0035195	0.0966206	0.0835929	0.0214389	0.089613	0.0440269	469000	0.0260482	0.301575	4.46591	20.7795	0.267797	0.281	-0.029203	-0.0736252	-0.00932234	-0.0336983
960	0.0784267	0.0797198	0.0800577	0.0862241	0.0270887	1.16046	0.861731	C32	1	0.5143	0.1697	0.2467	1.94591	C3	1	0.00342409	0.0136383	1	0.0129064	530000	0.0975607	0.0630712	0.0167761	0.0582345	0.0189355	0.0611773	530100	0.0412956	0.478933	5.46383	24.3252	0.52763	0.488772	5.30343e-05	0.033011	0.00768448	0.0386111
961	-0.0345762	-0.0145369	-0.0339636	0.00161984	0.0374881	0.925731	1.08023	K70	0	0.5518	0.0911	0.0389	0	K	0	0.00131855	0.0014894	1	0.0100919	320000	-0.0412925	-0.00816573	0.00302932	-0.0556707	0.0141335	-0.0349247	320600	0.10345	0.0106615	6.632	26.4492	0.898107	0.553218	-0.0561271	-0.0772582	-0.0241894	-0.0477311
962	0.0299648	0.0368094	0.02457	0.0249562	0.0159722	2.20686	0.453133	C32	1	0.5365	0.5149	0.3064	0	C3	1	0.0220024	0.0311945	0	0.00857489	640000	0.0400407	0.0604159	0.0356181	0.0207176	0.0371306	0.0301573	640200	0.054898	0.125314	4.47734	21.416	0.246594	0.4637	-0.003447	-0.00403152	0.00441831	0.0171625
963	0.0340163	0.0649651	0.0361436	0.0626124	0.0208355	3.01196	0.33201	F52	0	0.6856	0.1209	0.1916	3.95124	F	0	0.0123908	0.0179725	0	0.0101996	330000	0.0422574	0.0175278	0.0031845	0.0262863	-0.00170068	0.0142107	330100	0.156226	0.127649	5.72031	24.1634	0.385217	0.719138	0.0137688	-0.0389592	0.000203898	-0.0558815
965	0.00499228	-0.0122919	0.00596622	0.00782879	0.037509	0.981986	1.01835	K70	1	0.5332	0.7734	0.123	0	K	0			1	0.000128788	120000	-0.0159246	-0.104232	-0.0559934	-0.101324	-0.0424608	-0.0770389	120000	0.0997945	0.0027017	6.16542	23.2741	0.574183	0.5222	-0.035143	-0.115147	-1.65257e-05	-0.085129
966	0.0180256	0.0140767	0.0139332	0.0107333	0.0200998	1.04438	0.957506	D44	1	0.7088	0.7425	0.9198	1.38629	D	0	0.0391196	0.0995824	1	0.0186234	420000	0.022136	0.0613792	0.0399733	0.00376534	0.0454106	0.0188453	420100	0.0479545	0.486038	5.15329	24.1519	0.680453	0.7139	-0.0390069	-0.0706658	-0.0215568	-0.0435924
967	-0.00631873	-0.00326105	-0.00966782	-0.00778683	0.0102426	0.887243	1.12709	N77	0	0.7407	0.3115	0.0788	1.79176	N	0	0.00463627	0.0178189	0	0.00453919	330000	-0.00602991	0.00145407	-0.00561136	-0.0100153	-0.00243463	-6.02477e-05	330600	0.094699	0.0774919	4.00733	24.0999	0.394034	0.71119	-0.00330977	0.00119332	0.00786242	0.0202173
968	-0.0046642	-0.00975295	-0.00681001	-0.00475672	0.0237617	1.27973	0.781417	B07	1	0.6811	0.2789	0.758	2.19722	B	0		0.0186061	0	0.00157058	140000	0.0173448	0.0212732	-0.0292046	-0.0173988	-0.0216488	0.000515918	140100	0.172907	0.434106	4.51086	23.1593	0.544008	0.649404	-0.022413	-0.0178619	0.00314802	0.0130554
969	-0.0165699	-0.00869112	-0.0221459	-0.0232573	0.0166154	1.15572	0.865265	C33	1	0.4062	0.2053	0.1661	0	C3	1	0.00386028	0.00973495	0	0.015396	110000	-0.0177162	-0.0465611	-0.0398013	-0.0476122	-0.0398784	-0.0412928	110000	0.105957	0.259901	4.55388	23.112	0.42623	0.3752	-0.00254963	-0.0152586	0.000938962	0.00142397
973	0.0088291	0.0143662	-7.18543e-05	-0.00385833	0.0153015	1.22155	0.818631	C29	1	0.3128	0.2047	0.136	0	C2	1		0.0172747	0	0.00766899	440000	0.00946991	-0.00969451	-0.0148446	-0.0435779	-0.0115276	-0.0273312	440600	0.0308844	0.278185	4.26268	22.2358	0.281464	0.2818	-0.0217595	-0.0175175	-0.00980751	0.0147157
976	-0.00352047	-0.00723383	-0.00952245	-0.0195335	0.0150662	1.43431	0.697199	C37	0	0.3305	0.6603	0.7972	2.19722	C3	1			0	0.063568	440000	-0.00524417	-0.00349834	-0.000421903	-0.0269542	0.00196252	-0.0156754	440700	0.0383115	0.0279373	3.80666	22.5604	0.501838	0.2784	-0.0103822	5.54494e-06	-0.00191765	0.0231915
977	-0.0152702	-0.0078364	-0.0202875	-0.0227058	0.019317	1.33794	0.747418	C39	1	0.4103	0.5482	0.2281	3.80666	C3	1	0.00143448	0.00323541	0	0.00118737	370000	-0.00440034	0.053546	0.0271306	0.0133135	0.0257189	0.0165788	370100	0.226783	0.029629	6.06611	24.4372	0.570415	0.413651	-0.00683954	0.00563414	-0.010565	0.0130808
978	0.0516551	0.0174155	0.0493117	0.0104692	0.0460814	1.98089	0.504824	N78	1	0.5383	0.2208	0.3487	1.60944	N	0	0.00235247	0.00376861	1	0.00419146	450000	0.0572666	-0.0815844	-0.12003	-0.15841	-0.120183	-0.156331	450300	0.0296433	0.332984	4.17439	21.5822	0.456851	0.503924	-0.0630081	-0.140968	-0.0629513	-0.135264
982	-0.0146407	-0.0105112	-0.0196539	-0.0202575	0.0169428	4.78712	0.208894	C17	0	0.252	0.7898	0.6294	0	C1	1		0.0353718	1	0.0147438	640000	8.6257e-05	-0.00400116	-0.0372544	-0.0474078	-0.03496	-0.0368437	640100	0.0496222	0.202399	4.41884	21.2361	0.244417	0.2528	-0.0156405	-0.00825988	-0.00659121	0.0114826
985	0.00652017	-0.00705409	0.00126989	-0.0131388	0.0271359	3.34416	0.299029	C26	1	0.6927	0.9452	0.1962	0	C2	1	0.00481226	0.00653621	1	0.00389992	230000	0.0176407	-0.0122437	-0.0411015	-0.0597154	-0.0358285	-0.0431137	230600	0.0373454	0.408046	4.04305	20.3752	0.14574	0.6922	-0.0251028	-0.0709728	-0.00705133	-0.0407289
988	-0.0227806	-0.0115385	-0.0270314	-0.0255919	0.0179569	1.49026	0.671022	C39	1	0.3465	0.35	0.4895	3.17805	C3	1	0.00395779	0.00782211	0	0.0217515	420000	-0.0220573	-0.00771919	-0.00686793	1.43472e-05	-0.00901157	0.00100023	420100	0.157371	0.104744	5.15906	23.5442	0.507929	0.327553	-0.0101858	0.0334671	-0.0134589	0.0414049
989	-0.0357431	-0.020679	-0.0433754	-0.0340307	0.0205742	1.52224	0.656929	C27	0	0.5899	0.1354	0.1069	2.19722	C2	1	0.00527425	0.00838909	0	0.00563381	430000	-0.0253974	-0.0248496	-0.0538906	-0.0576362	-0.0493806	-0.0404841	430100	0.0278085	0.230973	5.39363	22.3793	0.239817	0.306135	-0.0196378	-0.0181168	-0.00330938	0.0150444
990	-0.00502598	-0.00480893	-0.00844887	-0.00818409	0.0119652	0.681195	1.46801	C26	1	0.6525	0.4258	0.3523	1.09861	C2	1	0.00266399	0.00707931	0	0.0145865	360000	-0.00548005	0.00886141	0.00473394	-0.0150629	0.00902341	-0.00313891	360100	0.0248089	0.210276	4.76217	23.923	0.245158	0.6273	-0.0100342	-0.0232658	0.00355932	-0.00173711
993	0.0258224	0.0211904	0.0221894	0.0169281	0.0148594	1.5205	0.657677	D44	1	0.5771	0.7428	0.7546	0	D	0	0.000189788	0.00388338	1	0.00309764	350000	0.0287132	0.0151965	0.00380226	-0.031413	0.00775159	-0.0198136	350900	0.0526751	0.406808	4.8752	22.2125	0.488554	0.5702	-0.0243683	-0.0501789	-0.0109673	-0.0283642
996	0.0114923	0.00561067	0.00741187	0.00058621	0.017893	3.3793	0.295919	F51	0	0.2361	0.8122	0.0277	0	F	0	0.0310026		1	0.0267045	110000	0.0127333	-0.0156152	-0.0274696	0.0104386	-0.0234128	0.0232197	110000	0.0049991	0.00193352	4.57471	20.3664	0.313229	0.2011	0.0417073	0.0533879	0.0556712	0.0769409
997	-0.0213553	0.00318329	-0.029008	-0.0137477	0.0146435	1.65805	0.603118	I65	0	0.4129	0.2246	0.1909	2.94444	I	0	0.00205654	0.00359505	0	0.00506873	350000	-0.0177659	0.00883686	0.00371502	0.0102434	0.00563884	0.0225815	350100	0.0584334	0.0301041	4.96284	23.1731	0.502895	0.387288	0.00197185	-0.00303393	0.00902405	0.0211994
998	0.0750064	0.109175	0.0687983	0.0986565	0.0147459	2.03828	0.490609	A01	1	0.3775	0.1145	0.0859	3.43399	A	0	0.00333557	0.01349	0	0.00993279	430000	0.0838028	0.0825387	0.0561199	0.0462171	0.0601819	0.0606104	430100	0.0405893	0.114417	5.88053	23.4046	0.605994	0.409786	-0.00366453	0.0227366	0.00830232	0.0474874
999	0.0300621	0.00309317	0.0255801	-0.00455443	0.0416387	2.04863	0.488131	C27	1	0.7495	0.0568	0.1566	3.82864	C2	1	0.005159	0.0100147	0	0.0115226	440000	0.0303374	0.0576217	0.0573244	0.0429364	0.0606604	0.0531756	440300	0.053441	0.137545	6.64249	24.0236	0.353554	0.786132	-0.0422887	-0.0788986	-0.0336293	-0.0604064
1201	-0.00481073	0.00829716	-0.0123696	-0.00634209	0.0143954	1.27503	0.784296	A03	0	0.6461	0.2964	0.6916	1.94591	A	0			0	0.000738613	440000	-0.00605473	-0.0361239	-0.0428983	-0.0491834	-0.0393844	-0.034234	441600	0.083482	0.620962	5.43808	22.2743	0.34143	0.253997	-0.010816	-0.0285343	0.00218388	-0.000254776
1202	-0.0330185	-0.0230894	-0.0415292	-0.0354725	0.0180227	1.286	0.777606	G58	0	0.751	0.9306	0.5163	0	G	0	0.0686722	0.110569	0	0.00411004	440000	-0.0327979	-0.0648643	-0.0720693	-0.103524	-0.0653793	-0.080893	440600	0.077074	0.155582	4.57471	20.9554	0.448429	0.109196	-0.0370568	-0.043514	-0.0136253	-0.00172654
1203	-0.0246076	-0.0110965	-0.0311062	-0.0212107	0.0410867	1.35003	0.740724	B08	0	0.7669	0.2739	0.6224	1.60944	B	0		0.0232234	0	0.00584512	150000	-0.0185912	-0.0535906	-0.0700565	-0.101765	-0.0651546	-0.0852587	150800	0.0304969	0.315364	5.1358	23.1196	0.435014	0.558988	-0.0304116	-0.0689784	-0.0146389	-0.038648
1205	0.0616943	0.0507505	0.0549512	0.0410226	0.0230082	1.65746	0.603334	G55	0	0.5787	0.4524	0.5869	2.83321	G	0	0.0360761	0.150606	0	0.00731534	320000	0.0658525	0.074097	0.0589161	0.0330381	0.0643964	0.0511051	320100	0.0625901	0.675484	5.35659	21.752	0.464749	0.354695	-0.025286	0.018132	-0.00703853	0.0509236
1206	-0.0190394	-0.00745933	-0.0254846	-0.0182725	0.0148244	1.3368	0.748054	C22	0	0.6539	0.453	0.5385	2.94444	C2	1	0.00244552	0.0144033	1	0.0101492	120000	-0.0168555	0.0101988	0.00216192	0.0129875	0.00627285	0.0281526	120000	0.0705054	0.297518	5.24702	21.4258	0.103454	0.118172	0.0119278	-0.0535604	0.0251346	-0.0270135
1207	0.0140432	0.00696568	0.00578873	-0.0106745	0.0158454	1.20444	0.830263	C26	0	0.676133	0.4069	0.2997	0.693147	C2	1		0.0242757	0	0.00748004	370000	0.017815	0.0231652	0.0130578	0.0105221	0.0156217	0.0245872	370700	0.0799976	0.258127	4.00733	21.3886	0.303315	0.658235	0.0065414	-0.000793369	0.0164132	0.0282235
1208	0.018992	0.0101271	0.0113292	-0.00871192	0.0215164	1.49046	0.670932	C38	1	0.7005	0.4658	0.1845	0	C3	1	0.00533101	0.00699842	0	0.00574325	430000	0.0245163	0.048074	0.039051	-0.00216196	0.0397361	0.007646	430300	0.0798928	0.0651573	4.8752	21.9962	0.58507	0.733302	-0.0100874	0.0183673	-0.00519448	0.0417381
1209	-0.0954079	-0.0649483	-0.10178	-0.0772557	0.0207398	1.1023	0.907193	C18	0	0.7278	0.2468	0.5306	0	C1	1		0.0656624	0	0.00974515	440000	-0.0982261	0.00265232	0.0121191	0.037518	0.0150534	0.050251	440500	0.104476	0.0981566	4.09434	21.1423	0.189036	0.066497	0.0376727	-0.0291206	0.0487474	-0.00312581
1210	-0.0151061	-0.0173982	-0.0221177	-0.0271673	0.0171178	1.22956	0.813299	D44	0	0.7258	0.6083	0.1562	0	D	0	0.0216848		0	0.0233921	110000	-0.00443534	0.000765466	-0.033432	-0.004589	-0.0275997	0.0148577	110000	0.0673826	0.157541	3.80666	21.3984	0.327492	0.112051	-0.0122564	-0.0676582	0.0082546	-0.0321912
1211	0.0419294	0.0341071	0.0348651	0.0204817	0.0179795	1.27225	0.786012	C20	0	0.6428	0.1214	0.3213	0	C2	1	0.0392489	0.0746661	0	0.0132134	330000	0.0497807	0.0398898	0.0210681	-0.00692076	0.0242923	0.00728398	330100	0.17486	0.230988	4.65396	21.0651	0.376029	0.4958	-0.032566	-0.0450647	-0.0208963	-0.0178826
1212	-0.0273413	-0.0189258	-0.0365274	-0.0380684	0.0246916	1.44509	0.692	C30	0	0.6539	0.3756	0.3565	1.94591	C3	1		0.0258586	0	0.00771164	440000	-0.0148472	0.0231378	-0.000178524	-0.0438301	0.00295171	-0.0276296	440600	0.0518252	0.165745	4.70953	21.2392	0.15371	0.3795	0.0186224	-0.00782755	0.0305123	0.0258138
1213	-0.0196074	-0.0127769	-0.0218962	-0.0136347	0.0165278	1.01035	0.989758	G53	1	0.8767	0.9449	0.581	0	G	0		0.00663649	1	0.0147558	110000	-0.0228941	-0.0281931	-0.029482	-0.0409127	-0.0256738	-0.0308349	110000	0.0444229	0.497842	4.60517	23.7138	0.0790383	0.8962	-0.0145001	-0.0174487	-0.00243714	0.000231414
1215	-0.0152589	0.00938997	-0.0146184	0.0066052	0.0279565	2.51927	0.39694	C14	0	0.6221	0.4827	0.3297	4.2485	C1	1	0.0482651	0.0821714	0	0.00363799	410000	-0.0174177	0.00268622	0.0145224	0.00884956	0.0122727	0.00249978	410100	0.12057	0.39906	5.72359	21.1851	0.331483	0.693152	0.0130101	0.0532643	0.00360913	0.0426432
1216	-0.0164839	-0.0165599	-0.0244015	-0.0353342	0.0152957	1.2626	0.792016	C30	0	0.7723	0.2808	0.5642	1.09861	C3	1		0.0141135	1	0.00761484	430000	-0.0223443	0.00425469	0.020981	0.0450813	0.0219325	0.0561829	430200	0.0827008	0.282595	4.82831	21.3506	0.214473	0.760154	0.0329483	-0.02803	0.0390054	-0.00354892
1217	-0.00406181	0.0497308	-0.0130035	0.0307805	0.0148772	1.31109	0.762724	C26	0	0.709	0.4398	0.2248	0	C2	1		0.0560965	0	0.0152115	340000	-0.00357304	-0.0598815	-0.0616472	-0.0974238	-0.0587733	-0.0820267	341700	0.113241	0.275588	4.33073	21.7938	0.288554	0.676407	0.00410065	-0.050859	0.0159374	-0.0188381
1218	0.00849182	0.0175649	0.00339442	0.00831592	0.00907029	1.13057	0.884512	C26	0	0.4185	0.6576	0.3743	0.693147	C2	1	0.0215914	0.0392853	0	0.0068544	430000	0.0128432	-0.0172477	-0.025234	-0.0441468	-0.0223612	-0.0328676	430100	0.10008	0.230257	4.34381	21.7093	0.230857	0.002867	-0.0180028	-0.045722	-0.00839986	-0.0250346
1219	-0.0549576	-0.0634139	-0.0613723	-0.0761878	0.0428561	2.01364	0.496612	C14	1	0.5491	0.3778	0.2203	0	C1	1			0	0.000565459	370000	-0.0525866	-0.0686113	-0.0666837	-0.121303	-0.0639598	-0.109223	370200	0.0337248	0.0330154	4.84419	20.7413	0.0933761	0.537784	-0.0616625	-0.117603	-0.0535564	-0.0973004
1234	-0.00759502	-0.0258014	-0.0149155	-0.0381513	0.0173057	1.35591	0.737512	C18	0	0.7716	0.458	0.8497	0	C1	1		0.0668119	0	0.00738369	320000	-0.00952481	-0.00638055	-0.000831469	0.0313002	0.00355833	0.0481758	320600	0.0775411	0.114484	3.13549	20.8245	0.201609	0.538225	-0.0140347	0.017936	0.00173326	0.0487894
1267	0.165271	0.136814	0.160604	0.133472	0.0272093	1.63492	0.61165	E48	0	0.659	0.2062	0.4765	0	E	0	0.000194333	0.0002648	0	0.000883507	420000	0.147747	0.154388	0.190082	0.138825	0.196731	0.156212	420100	0.217664	0.0138611		21.6734	0.42014	0.323641	-0.0359339	-0.0758412	-0.0154488	-0.0441304
1288	-0.029283	-0.0202668	-0.0370433	-0.0335404	0.0160295	1.07066	0.934002	C34	0	0.7778	0.2683	0.2918	0	C3	1		0.0183588	0	0.00509406	510000	-0.0257971	-0.0447929	-0.0519994	-0.035312	-0.0472608	-0.0175576	510300	0.10702	0.0566305	4.04305	21.6867	0.297334	0.2653	-0.00961125	-0.0179967	0.00541719	0.013736
1289	0.0710242	0.0751691	0.0690459	0.0736426	0.0193555	1.00521	0.994813	D44	1	0.9488	0.2787	0.3906	3.09104	D	0	0.0264018	0.0464828	1	0.00331953	110000	0.0705462	0.0942426	0.0873361	0.0590356	0.0902554	0.0668779	110000	0.0497992	0.604063	5.20401	26.13	0.640733	0.985187	0.0237409	0.000227777	0.0336804	0.0147782
1296	-0.00237892	-0.0101404	-0.00958603	-0.0239636	0.0101932	1.0892	0.918101	C30	0	0.7302	0.2571	0.2896	0	C3	1	0.00527033	0.00968823	0	0.00857969	500000	0.00133927	0.00217027	-0.0133838	-0.027228	-0.0101965	-0.0127117	500000	0.0924963	0.26059		21.3573	0.163783	0.0778	-0.0148082	-0.0192478	-0.00319987	0.00859449
1313	0.0437678	0.0227643	0.0301463	-0.000642932	0.0204811	1.11904	0.89362	C13	0	0.8621	0.114	0.0403	0	C1	1	0.00420246	0.00655393	0	0.00252704	440000	0.0637121	0.023955	-0.033661	-0.0569796	-0.0255138	-0.0266651	440800	0.0766233	0.183502	4.00733	22.238	0.386574	0.857584	-0.0283559	-0.0566979	-0.00207041	-0.00415154
1317	-0.011454	0.00910498	-0.0162076	-0.0010758	0.0461715	1.73587	0.576079	G58	0	0.6949	0.5243	0.708	0	G	0			1	0.00541144	500000	-0.00797862	-0.0559978	-0.0826346	-0.0859074	-0.0813607	-0.0774242	500000	0.138693	0.0919229		21.0031	0.39765	0.086614	0.0195096	-0.0943505	0.0286901	-0.0767599
1696	0.00738582	0.00323767	0.00107266	-0.00887846	0.0116542	1.14976	0.869749	C37	0	0.4474	0.1651	0.283	0	C3	1	0.0104497	0.0190624	0	0.004739	500000	0.00397768	-0.000637334	0.00668822	-0.00534273	0.00974051	0.00749881	500000	0.126888	0.107971	4.63473	22.8788	0.407987	0.3927	-0.00119613	0.00242056	0.00924353	0.0274303
1872	-0.00828961	-0.00533614	-0.00805859	0.00191334	0.00881985	0.63383	1.57771	G55	1	0.9181	0.1244	0.2448	0	G	0	0.00155526	0.0025628	0	0.000293247	440000	-0.00406156	-0.00861302	-0.0281226	-0.0258536	-0.0229139	-0.0160316	440300	0.00410655	0.162173	5.88053	26.0091	0.350657	0.891528	-0.0215661	-0.0159526	-0.00629392	-0.00159518
1896	0.0140443	0.00579148	0.00799209	-0.00254724	0.0136598	1.09762	0.911065	D44	1	0.6778	0.3259	0.8563	0	D	0	0.013249	0.0336665	1	0.0178288	410000	0.0182525	0.0256727	0.00679775	-0.0384718	0.0120113	-0.0212791	410100	0.0782271	0.623319	4.94876	24.151	0.868936	0.681685	-0.111188	-0.144335	-0.0924829	-0.111749
1914	-0.0210677	-0.0244332	-0.0142803	-0.0023817	0.0312531	1.39272	0.718021	K70	1	0.7241	0.136	0.0292	4.12713	K	0	0.000430704	0.000934742	0	0.00666933	440000	-0.0294077	-0.0364968	-0.0154233	-0.00487152	-0.0110783	-0.00429264	440300	0.0956344	0.0370488	6.01372	23.6033	0.477342	0.750886	-0.0295091	-0.0277196	-0.0195109	-0.0327344
1965	0.00547209	-0.0153613	0.00813562	-0.00252562	0.0184227	0.828933	1.20637	G54	1	0.945	0.0517	0.087	2.70805	G	0	0.000681054	0.00121172	1	0.000871023	120000	0.00448346	-0.00905445	-0.0192444	-0.0334306	-0.0143018	-0.0270258	120000	0.0171832	0.00992439	4.82831	25.4676	0.411244	0.950374	-0.0314413	-0.0240997	-0.0178207	-0.0167562
2001	-0.0192891	0.00604759	-0.0198826	0.00672106	0.0196624	1.88557	0.530343	C27	0	0.5761	0.1147	0.1779	4.09434	C2	1	0.0285457	0.0624898	0	0.00227631	330000	-0.0159525	0.00967564	0.000102832	-0.0210823	0.00208906	-0.0165201	330600	0.0568485	0.431798	6.76619	24.3679	0.381667	0.591469	-0.00158996	0.00122502	0.00495831	0.00936197
2002	-0.00968634	-0.0042306	-0.0136765	-0.00940746	0.0128024	0.989123	1.011	C26	0	0.2248	0.3678	0.2522	0	C2	1		6.03475e-06	0	0.0460776	320000	-0.00825446	-0.187416	-0.193984	-0.23646	-0.190128	-0.224259	321000	0.0407963	0.543228	4.63473	23.6564	0.45059	0.2234	-0.0947631	-0.097274	-0.080954	-0.0738839
2003	0.00493627	0.0138515	0.00244924	0.010081	0.0171941	2.30184	0.434436	C18	0	0.5439	0.2653	0.073	4.11087	C1	1	0.0417134	0.0655677	0	0.0110346	330000	0.00310713	-0.00984415	-0.000288917	0.0382911	0.00208448	0.0449925	331000	0.0752769	0.35183	4.8752	22.2863	0.385706	0.491541	0.0257199	0.0496569	0.0306908	0.0604938
2004	-0.00539547	0.00489395	-0.00876176	-0.000410056	0.0127689	0.795959	1.25635	C26	0	0.3783	0.1683	0.1825	0	C2	1	0.00991385	0.0188274	0	0.00815622	500000	-0.00329534	-0.0280459	-0.0327176	-0.0427338	-0.0300044	-0.0337761	500000	0.0400247	0.23462	4.15888	24.1253	0.448755	0.216425	-0.0155239	-0.025492	-0.00549301	-0.00803818
2006	0.0302952	0.0173354	0.0216612	-0.0051958	0.0239901	4.86466	0.205564	C35	0	0.4425	0.296	0.4482	1.38629	C3	1			0	0.0483624	330000	0.0337301	0.0167044	0.0129908	0.0249584	0.0129513	0.0339969	330600	0.132595	0.131703	4.29046	21.674	0.467099	0.400547	0.0337091	-0.0402046	0.0337541	-0.0207664
2007	-0.00744551	0.0180823	-0.00857149	0.0143102	0.0259022	2.70126	0.370198	C27	0	0.5658	0.1507	0.0749	3.43399	C2	1	-0.00134756	0.0115422	0	0.00317879	410000	0.0030807	0.0709595	0.0497132	0.0643437	0.0494779	0.0650746	410700	0.010866	0.139957	5.12396	23.4139	0.171657	0.380453	0.00215639	-0.0095306	0.0037476	-0.00557468
2008	0.0030945	0.00432526	-0.000589466	-0.0119913	0.0190278	1.33744	0.747698	C35	0	0.4357	0.1532	0.1538	3.61092	C3	1	0.0178123	0.0248375	0	0.00512683	440000	-0.00451771	-0.0267756	-0.00116939	-0.0232886	-0.00564673	-0.028139	440300	0.123495	0.109888	5.88053	24.1862	0.516924	0.34128	-0.00668789	0.0140541	-0.0180578	0.0133279
2009	0.00654888	-0.0171093	0.000298477	-0.0363153	0.0258866	1.4158	0.706316	C34	0	0.3594	0.0904	0.1588	3.04452	C3	1	0.00126343	0.00277285	0	0.0283966	320000	0.00210607	-0.021638	-0.00364085	-0.0235237	-0.00564827	-0.0206644	320200	0.1837	0.112415	5.31812	22.7058	0.682967	0.156879	0.00291733	0.0223058	-0.00179578	0.0331441
2010	0.00189079	-0.00405723	0.000504527	-0.00288608	0.0266787	0.919513	1.08753	L72	0	0.6511	0.242	0.0581	2.07944	L	0	0.00878072	0.0155035	0	0.0186143	330000	-0.00208555	0.071333	0.0775803	0.091648	0.0813934	0.100506	330100	0.0305166	0.041581	4.20469	24.4394	0.552346	0.62934	0.00952461	-0.017094	0.0215235	-0.00133663
2012	-0.0240395	-0.00976526	-0.0331598	-0.0270757	0.0178611	1.31924	0.758011	C22	0	0.2889	0.2055	0.2475	0	C2	1	-0.0063575	-0.00896478	0	0.00858307	330000	-0.0236637	0.0701043	0.060893	0.0220726	0.0652089	0.040613	331100	0.0681367	0.151186	4.23411	21.5566	0.255033	0.25	-0.0326179	-0.00612302	-0.01759	0.0293388
2014	0.00954064	0.0124021	0.00441679	0.00312128	0.0358107	1.71381	0.583496	C29	0	0.6843	0.2094	0.1712	1.38629	C2	1	0.0214362	0.0262578	0	0.00377683	340000	0.0108258	0.0226002	0.0187982	-0.00717666	0.0217255	0.00404308	341000	0.0805922	0.266556	3.89182	21.9966	0.349297	0.687827	-0.00485372	-0.0120691	0.00434683	0.00845227
2015	-0.0699299	-0.0294205	-0.0739593	-0.0345464	0.0286456	1.30444	0.766614	D44	0	0.6438	0.6523	0.5915	2.89037	D	0	0.0143366	0.0332316	0	0.00824531	320000	-0.0661814	-0.0489789	-0.0580926	-0.126881	-0.054102	-0.11462	320200	0.0244646	0.404753	4.82831	24.1224	0.593003	0.6783	-0.0477372	-0.0955233	-0.0352242	-0.0739071
2016	-0.0324166	-0.0129544	-0.0332272	-0.00270026	0.0176569	1.06387	0.939963	K70	0	0.7737	0.3815	0.0128	0	K	0	-0.00154684		0	0.0163704	440000	-0.0364396	-0.118654	-0.109984	-0.15133	-0.100433	-0.132649	440400	0.0433359	0.0247957	5.86363	22.6069	0.296253	0.0085	-0.0619614	-0.112704	-0.0363294	-0.0860146
2017	-0.0502543	-0.0196575	-0.0579592	-0.0386726	0.0386702	2.50269	0.39957	C39	1	0.4728	0.6384	0.1631	0	C3	1		0.00237325	0	0.0023913	440000	-0.0491679	-0.025898	-0.0261462	-0.040147	-0.0255934	-0.0303586	440400	0.133586	0.053395	4.15888	21.7814	0.468689	0.458	-0.0164123	-0.0346418	-0.0122528	-0.0120087
2019	-0.0234752	0.0285056	-0.0274539	0.0175544	0.0179507	1.32525	0.754575	C27	0	0.4754	0.1379	0.2113	2.99573	C2	1	0.00947027	0.0201166	0	0.0103345	330000	-0.0164984	-0.0557017	-0.0714272	-0.0726203	-0.0715752	-0.0687507	330100	0.0229922	0.106886	4.72739	23.2525	0.270838	0.048	-0.00933089	-0.0156268	-0.00690018	-0.00407406
2020	0.00929867	0.035458	0.000967535	0.0192845	0.0336542	1.55037	0.645007	C27	0	0.4947	0.2013	0.1172	2.3979	C2	1	0.0339422	0.0454639	0	0.00276145	330000	0.0099879	0.0795162	0.0787428	0.0975544	0.082478	0.113774	330600	0.0509299	0.175374	5.01064	22.7197	0.297531	0.212385	-0.0179859	0.00105118	-0.0054063	0.0315294
2023	-0.00674412	-0.00047918	-0.0126559	-0.0150027	0.00974354	1.25392	0.797502	C37	0	0.274	0.2022	0.3127	1.09861	C3	1		0.00892562	1	0.00213535	510000	-0.00228257	-0.000651332	-0.0145456	-0.0317788	-0.0140299	-0.0239787	510100	0.0476298	0.375876	4.39445	22.6746	0.402228	0.096	-0.0196716	-0.00566421	-0.0160448	0.0125288
2025	0.0545174	0.0195749	0.0494112	0.00281284	0.0183139	3.34801	0.298685	C39	1	0.5069	0.2407	0.6801	3.49651	C3	1	0.00745423	0.0139846	0	0.00719225	520000	0.0575782	0.00906776	0.00300612	-0.0650431	0.000697106	-0.0644488	520100	0.151849	0.112336	4.38203	23.0227	0.340163	0.630836	-0.0888342	-0.0633879	-0.0941669	-0.055618
2026	-0.00654313	0.0031691	-0.0165414	-0.0258587	0.0169183	1.17308	0.852456	C33	0	0.4327	0.1848	0.6382	0.693147	C3	1	0.00241416	0.00844265	0	0.0127874	370000	-0.01145	-0.0362737	-0.017737	-0.0198412	-0.0201763	-0.0134159	371000	0.0880338	0.128684	4.31749	22.3425	0.344881	0.3755	0.0164852	0.0247562	0.012737	0.0457369
2027	-0.0252041	0.00315095	-0.0187839	0.0156069	0.0346468	4.13715	0.241712	L72	0	0.5132	0.1293	0.2057	4.20469	L	0	0.001354	0.00482188	0	0.00439561	440000	-0.0235775	-0.0221156	-0.0279499	-0.0285814	-0.0301131	-0.0392931	440100	0.0054808	0.0234656	4.83628	23.9516	0.314704	0.556662	-0.0595346	-0.104651	-0.0651605	-0.123485
2028	0.0406886	0.000547339	0.0379017	-0.0125369	0.0232003	1.98741	0.503169	C38	0	0.4702	0.0719	0.1588	3.17805	C3	1	0.00788285	0.0208455	0	0.0203344	310000	0.0421463	0.0355269	0.0389277	0.0392689	0.0350911	0.0347691	310000	0.212606	0.0773395	4.74493	23.4776	0.399385	0.257789	0.0454216	0.110869	0.0353058	0.108566
2029	-0.00589272	-0.000541575	-0.0107394	-0.00580813	0.0100226	0.818419	1.22187	C18	0	0.4884	0.1433	0.1421	1.09861	C1	1	0.00229917	0.00430148	0	0.00421352	350000	-0.00174673	0.00269576	-0.0162311	-0.026063	-0.0110953	-0.0103922	350500	0.039859	0.0355183	5.33272	23.1257	0.431546	0.401985	-0.0116865	-0.0244782	0.00539134	0.00275298
2030	-0.0513205	-0.0421861	-0.0545696	-0.0498744	0.0208816	1.69267	0.590784	C27	1	0.4326	0.382	0.0666	0	C2	1	0.0130911	0.0229351	0	0.0176646	440000	-0.0480201	-0.0503213	-0.0519487	-0.0698419	-0.0509667	-0.0652162	440100	0.0499472	0.0768771	5.52545	23.415	0.212858	0.393609	-0.021783	-0.0324649	-0.0197186	-0.0223459
2031	-0.0573241	-0.0613386	-0.066049	-0.0799994	0.0202043	1.87644	0.532924	C35	0	0.231769	0.2403	0.2026	0	C3	1	0.0217611	0.0369335	0	0.00413432	440000	-0.0617341	0.00230778	0.0109157	0.00503808	0.013574	0.0197748	445200	0.0496514	0.228717	4.26268	22.2021	0.437884	0.033055	-0.0419229	-0.149389	-0.0335657	-0.121348
2032	0.0250987	0.0285033	0.0280733	0.0356609	0.0150222	3.53205	0.283122	C33	0	0.9457	0.1062	0.4152	4.63473	C3	1		0.00700489	0	0.0277254	330000	0.0162918	0.00242892	0.0235083	0.0263984	0.023897	0.0234528	331000	0.203473	0.100603	5.02388	23.2846	0.453958	0.954544	0.0312982	0.0262698	0.0317029	0.0201794
2033	0.145403	0.0666136	0.141623	0.0554936	0.0400406	2.50136	0.399782	N78	0	0.5786	0.0861	0.1323	2.30259	N	0	0.0205887	0.02604	1	0.00151692	530000	0.15299	-0.0131638	-0.0499224	-0.105502	-0.0506673	-0.102698	530700	0.0416287	0.4009	5.15906	21.7348	0.0835308	0.4956	-0.0710519	-0.115079	-0.0730128	-0.107996
2034	-0.00686976	0.00169843	-0.00932157	-0.00223222	0.0133395	1.10089	0.908353	N77	0	0.6854	0.158	0.2486	3.55535	N	0			0	0.00116212	330000	-0.0110886	-0.0247179	-0.0136216	-0.0247006	-0.0114456	-0.0181749	330500	0.0975506	0.335365	4.56435	23.3969	0.567048	0.497086	-0.0176164	-0.0276508	-0.0120358	-0.0170625
2035	-0.0283909	-0.0169503	-0.0334266	-0.0229285	0.0190398	1.17749	0.84926	C38	0	0.3622	0.2062	0.2449	2.19722	C3	1	0.0263686	0.0301936	0	0.00350665	440000	-0.0318711	-0.0359274	-0.0287068	-0.0208928	-0.0233545	-0.00544463	442000	0.111738	0.191272	5.22036	22.6253	0.491803	0.190776	-0.00684449	-0.00150905	0.00906569	0.0253767
2036	0.0201983	0.0138166	0.0147695	-0.0100913	0.0283266	1.56501	0.638973	C39	0	0.2732	0.5114	0.6207	3.52636	C3	1	0.0237538	0.0463477	0	0.0141532	360000	0.0128975	-0.0156951	0.00628644	0.00643027	-0.000651232	-0.000680975	360100	0.0734455	0.237835	4.85981	23.4329	0.693688	0.336241	0.00965477	-0.0261271	-0.00703047	-0.0269076
2037	0.0496655	0.0251558	0.0440118	0.0181681	0.0326737	1.11102	0.900076	C26	1	0.5599	0.1496	0.1972	0	C2	1	0.00263187	0.0192952	0	0.0242699	520000	0.04967	0.0480357	0.0499148	-0.0243714	0.0555889	-0.00756376	520100	0.168861	0.110283	4.17439	23.513	0.768241	0.557388	-0.0443957	0.000275762	-0.0304869	0.025534
2038	-0.0352123	-0.0383541	-0.0398341	-0.0453783	0.0173596	1.41827	0.705085	C27	0	0.4481	0.2091	0.1064	0	C2	1			0	0.0268713	110000	-0.0373671	-0.0307661	-0.0304471	-0.0274018	-0.026744	-0.015464	110000	0.0299837	0.0787217	4.55388	22.4941	0.067497	0.1967	-0.00751989	0.0075039	0.00409331	0.0280909
2040	0.0187408	0.0210418	0.0152738	0.0239452	0.0158124	0.975887	1.02471	G55	1	0.7025	0.439	0.2359	0	G	0	0.00224075	0.0149805	1	0.000217108	320000	0.022333	0.00836539	-0.0219146	-0.0540969	-0.0132831	-0.0332122	320100	0.0056844	0.472744	3.4012	22.2757	0.226804	0.6769	-0.0543938	-0.085479	-0.0267976	-0.0511949
2041	0.0212478	0.0198818	0.0131017	0.00598169	0.0145819	3.99388	0.250383	A01	0	0.6769	0.3064	0.0463	3.46574	A	0	0.00678122	0.0141577	0	0.00628594	370000	0.028943	0.0118228	-0.0124484	-0.0159737	-0.00735948	0.00257234	370600	0.0289374	0.12703	4.86753	22.2553	0.224908	0.676177	-0.00574121	-0.0211103	0.00966767	0.0117023
2042	-0.0193325	-0.00632905	-0.0222556	-0.00565494	0.0123781	0.91228	1.09615	C17	0	0.5607	0.2469	0.175	3.21888	C1	1	0.00294968	0.00900852	0	0.0301334	340000	-0.016721	-0.0282269	-0.0447626	-0.0540706	-0.0386934	-0.0388654	340600	0.0522078	0.274879	5.26269	23.6216	0.626396	0.5456	-0.016412	-0.0181488	0.00285139	0.00702278
2043	-0.0302349	-0.0168368	-0.0285103	-0.00896995	0.0372369	2.00951	0.497634	C20	0	0.506	0.1888	0.1056	3.46574	C2	1	0.0023271	0.0044218	0	0.00977462	330000	-0.0374484	0.109656	0.132855	0.304592	0.136119	0.308669	330500	0.229992	0.105698	1.79176	22.3827	0.528513	0.458873	0.114439	0.115607	0.123861	0.120672
2044	0.162276	0.178807	0.159629	0.174409	0.0355216	1.85498	0.53909	Q83	0	0.3754	0.1392	0.0605	2.19722	Q	0	0.00474439	0.0121812	0	0.00700193	320000	0.173311	0.152796	0.123954	0.16774	0.126005	0.17482	320600	0.0674037	0.115434	4.70048	23.6291	0.551596	0.371427	0.054499	-0.00830993	0.062066	0.00560303
2045	0.0353144	0.0361391	0.0243789	0.00904882	0.0359247	1.69886	0.588629	C39	0	0.3433	0.136	0.6531	0.693147	C3	1	0.00600338	0.0105473	0	0.0106182	440000	0.0323478	0.0150309	0.0267349	0.0846948	0.0274226	0.097987	440100	0.215687	0.140644	5.14749	22.373	0.585011	0.324641	-0.0301639	-0.00483793	-0.0265286	0.0252857
2046	0.0441785	0.0206518	0.0356454	-0.00168179	0.0234297	1.50282	0.665418	C34	1	0.6348	0.3057	0.1848	2.56495	C3	1	0.00377057	0.0121798	0	0.037914	410000	0.0367271	0.000688087	0.0240762	0.0190916	0.0239923	0.0280611	410300	0.0805358	0.236983	4.51086	22.3818	0.392058	0.626469	0.000619957	-0.00696171	0.00234411	0.0155963
2047	-0.00884134	0.00119051	-0.0184455	-0.0151907	0.0263396	1.47011	0.680223	E50	1	0.4734	0.2614	0.5011	0	E	0	-1.2926e-05	0.00551755	0	0.0236687	440000	-0.0256527	-0.0497783	-0.012195	-0.0515904	-0.00621527	-0.0293482	440300	0.243126	0.00404726	4.76217	22.9348	0.881354	0.440199	-0.0737721	-0.138794	-0.0540491	-0.0977265
2048	-0.002774	-0.0226104	-0.00579012	-0.0318924	0.0132525	0.962042	1.03946	C36	0	0.5976	0.1747	0.3986	0.693147	C3	1	0.0135144	0.0268632	1	0.0095577	330000	-0.00457106	0.0199744	0.0273411	0.0244791	0.0264603	0.0262866	330200	0.225709	0.157034	4.35671	23.8561	0.447513	0.469321	0.00472253	-0.0127498	0.00388001	-0.00489356
2049	0.0808731	0.0745927	0.0763466	0.0578607	0.0195665	7.66852	0.130403	C39	0	0.4078	0.3974	0.3504	4.11087	C3	1	0.00360665	0.00663763	0	0.0323034	130000	0.0817506	-0.00870144	-0.00187255	-0.0375491	-0.00523337	-0.0394658	130200	0.0585589	0.0250511	4.89784	23.453	0.362299	0.593161	-0.0872375	-0.100657	-0.0959715	-0.0974293
2050	-0.0522204	-0.0532269	-0.0555306	-0.0697183	0.0291938	3.2162	0.310926	C34	0	0.6883	0.148	0.3498	4.35671	C3	1	0.0136729	0.0472688	0	0.00397478	330000	-0.0630249	-0.148599	-0.105348	-0.0258096	-0.110312	-0.0328128	330600	0.138928	0.227991	5.09375	24.0541	0.530804	0.716388	0.0540935	0.123457	0.0378675	0.117164
2051	-0.00205905	0.00115005	-0.00473417	0.00614687	0.0205644	0.937818	1.06631	E48	1	0.6798	0.2377	0.2291	1.38629	E	0	0.000205003	0.00310433	0	0.0410936	110000	-0.0148106	-0.0373433	-0.0146035	-0.0269946	-0.00548215	-0.0072524	110000	0.19974	0.0561615	5.37064	23.8075	0.492131	0.658387	-0.0226922	-0.0241079	0.00259917	0.00642097
2053	0.0160277	0.0231961	0.00626673	0.00304912	0.0241818	1.15261	0.867596	C14	1	0.7621	0.3644	0.4135	1.94591	C1	1	0.0371556	0.07005	0	0.00502276	530000	0.0120809	0.0253782	0.0358613	0.00483499	0.0393738	0.0224018	530100	0.048306	0.320933	5.14749	23.3158	0.421242	0.772639	-0.0141384	-0.0279619	-0.000438724	0.00807743
2054	0.0139212	0.0157207	0.00947062	0.0091083	0.0231017	1.05058	0.951854	C26	0	0.5197	0.3233	0.0934	1.38629	C2	1	0.016543	0.0342016	0	0.00484205	440000	0.021813	0.0257272	0.00467456	-0.0241867	0.00842894	-0.0122091	440600	0.104473	0.265738	4.43082	22.7382	0.582573	0.244	-0.00298494	-0.030268	0.00820438	-0.00977032
2055	0.00673465	5.36531e-05	-0.00106914	-0.0232527	0.0154326	1.20901	0.827122	C39	0	0.2954	0.2053	0.4507	1.38629	C3	1	0.0141589	0.0409914	0	0.00469345	440000	0.00324499	0.0152865	0.0268823	0.0297737	0.0244576	0.0338473	440300	0.229584	0.123093	4.78749	22.9592	0.657654	0.1912	0.0121548	0.0075688	0.00792315	0.0224803
2056	0.0863173	0.0416498	0.0798915	0.0216239	0.0235075	2.27181	0.440179	C38	0	0.6211	0.1906	0.1544	2.63906	C3	1	0.0189969	0.0227483	0	0.0166909	330000	0.0777264	0.110245	0.141638	0.17505	0.139342	0.17766	330700	0.199528	0.26056	5.57215	23.5917	0.558691	0.6194	0.118937	0.065994	0.114888	0.0786542
2057	0.0309705	0.0483288	0.0265466	0.0341977	0.03373	1.91348	0.522609	C26	1	0.4286	0.3644	0.1248	2.89037	C2	1	0.00507689	0.0168298	0	0.00548916	340000	0.0230369	-0.0280613	0.000135016	-0.0226418	-0.00152934	-0.0208427	340500	0.0512121	0.156751	4.65396	22.3286	0.328637	0.413049	0.0084192	-0.0462159	0.00617892	-0.0358036
2059	0.0550341	0.0125444	0.0509833	0.00209684	0.0334703	1.87687	0.532803	N78	1	0.7277	0.1943	0.6063	1.09861	N	0		0.0071813	1	0.00882615	530000	0.0570726	-0.0542965	-0.0823998	-0.117788	-0.0821727	-0.112641	530100	0.0945035	0.211421	4.54329	22.3342	0.593324	0.625434	-0.0557528	-0.0863916	-0.0529365	-0.0740706
2061	0.00445937	-0.00624067	0.00216728	0.00134723	0.0145634	0.930576	1.0746	E48	1	0.5321	0.4309	0.2384	0.693147	E	0	0.00325647	0.00661853	0	0.00615897	330000	0.000386101	-0.0135502	-0.00779292	-0.0208842	0.00237088	0.00102578	330800	0.418634	0.0370978	4.62497	24.7902	0.762029	0.53646	-0.0188576	-0.00484258	0.0087615	0.0270597
2062	0.0532709	0.0445346	0.0521293	0.0529888	0.0197138	1.07512	0.930125	E48	0	0.5791	0.1694	0.4481	1.79176	E	0	0.00393937	0.0103729	0	0.000196356	330000	0.033273	-0.00592826	0.0441343	0.0236079	0.0530984	0.0411423	330200	0.424542	0.053458	5.15329	23.5196	0.733428	0.3922	-0.0322666	-0.0319117	-0.010413	-0.0080057
2063	0.0273572	0.0100583	0.0180003	-0.0129886	0.026647	3.04794	0.32809	I65	1	0.3595	0.2756	0.1709	2.99573	I	0	0.00380013	0.00580794	0	0.0028686	440000	0.0333348	0.0732361	0.0574939	-0.000988312	0.0582225	0.0105675	440400	0.0988628	0.106129	4.77912	22.0901	0.15299	0.241867	-0.0429676	-0.0759398	-0.0397387	-0.0517684
2064	0.0108666	-0.00471958	0.0113196	-0.00161261	0.0120834	1.32286	0.755935	C28	0	0.7307	0.4762	0.1751	3.13549	C2	1	0.0115048	0.0363417	0	0.0206938	330000	0.0126147	0.043639	0.0447639	0.0522705	0.0466869	0.0554142	330300	0.0578135	0.246482	4.21951	24.2123	0.293312	0.510259	0.0394712	0.0399157	0.0460643	0.0460289
2065	-0.0220914	-0.0100138	-0.0275028	-0.0202538	0.0140831	1.27173	0.786332	I65	0	0.4583	0.2516	0.1478	0	I	0			0	0.0302239	110000	-0.0162612	0.0387056	0.020928	0.0146703	0.0236372	0.0260328	110000	0.0917473	0.0171528	4.75359	23.8245	0.483621	0.3232	-0.00791406	-0.00701266	0.0006928	0.0132735
2066	-0.0393556	-0.0341957	-0.0478696	-0.0476303	0.0343441	1.31614	0.759795	C30	1	0.48	0.0939	0.4735	1.09861	C3	1	0.00220058	0.00484332	0	0.0151122	110000	-0.0386177	-0.040109	-0.047602	-0.0705397	-0.0416783	-0.0492561	110000	0.211725	0.210213	4.20469	22.2044	0.729974	0.4279	-0.0108905	-0.00111308	0.00881412	0.038361
2067	0.00261938	0.0055905	-0.00225929	0.00224941	0.00752834	0.834638	1.19813	C22	0	0.2451	0.4612	0.1042	0	C2	1		0.0265608	0	0.005042	330000	0.00457347	0.0232009	0.0131542	-0.00542631	0.0199284	0.0130658	330400	0.0384037	0.317747	4.99043	22.7973	0.304423	0.0363	-0.036461	-0.0266678	-0.0154785	0.00466588
2068	0.0502562	0.00867673	0.0436664	-0.014845	0.0416748	1.64379	0.608351	C26	1	0.5649	0.1787	0.152	2.56495	C2	1	0.0119385	0.022036	0	0.0147003	360000	0.0536782	0.0569444	0.0560268	0.0230945	0.0514305	0.0215924	360200	0.0949211	0.326602	5.27811	22.8526	0.591621	0.64941	0.0207569	0.0681997	0.0110413	0.0763662
2073	0.0455773	0.0663559	0.0345881	0.0377994	0.0204756	1.06147	0.942095	C35	0	0.2888	0.2836	0.3636	0	C3	1	0.00679401	0.0173943	0	0.0364678	370000	0.041731	0.123492	0.140165	0.131673	0.139819	0.143314	370200	0.133974	0.160687	4.70048	23.3425	0.628888	0.1296	0.0283288	-0.0482098	0.0298765	-0.020325
2074	0.0185821	0.0026	0.016471	-0.012292	0.0260898	1.2568	0.795674	C38	0	0.5265	0.2542	0.3581	2.63906	C3	1	0.036697	0.0369097	0	0.00526302	340000	0.00758463	-0.0481059	-0.0226532	-0.0103108	-0.0290692	-0.0201237	340100	0.162677	0.162271	5.28827	25.0086	0.662692	0.481727	0.0356542	0.00853202	0.0194906	0.00072856
2075	0.00864866	0.00602557	0.0057021	0.00696955	0.0139381	0.933567	1.07116	C31	0	0.3818	0.4531	0.2143	0	C3	1		0.0109755	0	0.013714	320000	0.0104344	-0.00274694	-0.0138335	-0.0306023	-0.00746761	-0.0147708	320500	0.133614	0.273423	5.52146	23.5482	0.419148	0.297609	-0.020663	-0.0254946	-0.00250724	-0.00255926
2077	0.00486267	0.00826445	-0.00500654	-0.016945	0.0501944	2.65654	0.376429	C39	1	0.5028	0.2965	0.4538	0	C3	1		0.0171912	1	0.0059251	320000	-0.00728966	-0.137762	-0.106225	-0.0996127	-0.1062	-0.0886652	321100	0.0481239	0.171693	5.78996	22.2108	0.22168	0.5118	0.0548221	-0.0760444	0.0563198	-0.0511882
2078	-0.00708527	-0.00230506	-0.00668753	0.00278898	0.0138727	1.1845	0.844236	C22	0	0.5846	0.1791	0.1979	4.61512	C2	1	0.0307688	0.0618439	0	0.0129925	370000	-0.00302633	-0.0239527	-0.0365412	-0.00637812	-0.0330181	-0.000439441	370800	0.0815408	0.601366	5.94542	24.5948	0.517355	0.713421	0.000527642	-0.030863	0.0105068	-0.0227394
2079	0.00269664	-0.0263193	-0.00696435	-0.0549288	0.0382519	3.33101	0.300209	C39	0	0.3382	0.683	0.2907	0	C3	1	-0.0063575	-0.00279814	0	0.00660907	320000	-4.28524e-05	-0.0580021	-0.0458883	-0.0390171	-0.0485913	-0.0336181	320500	0.0594092	0.176788	5.10595	21.9524	0.194327	0.314501	0.0524369	-0.00581037	0.0465169	0.0128304
2080	-0.0235529	-0.0179018	-0.0261199	-0.0280078	0.0246628	1.28615	0.777516	C30	1	0.6903	0.1331	0.3634	4.00733	C3	1	0.0272101	0.062349	0	0.00819632	320000	-0.0316538	-0.0360569	-0.00834802	0.00456406	-0.0103747	0.00334942	320100	0.109229	0.426479	5.3033	24.571	0.519175	0.684669	0.00862409	-0.00233372	0.00485672	0.00127257
2081	-0.0213963	-0.0114911	-0.0233626	-0.0076665	0.0180882	1.00175	0.99825	E50	0	0.5631	0.0517	0.1703	2.07944	E	0	0.000582881	0.000883863	0	0.00708293	320000	-0.0226365	0.0185873	0.0201346	0.0189901	0.0270089	0.0340839	320500	0.367117	0.0229676	5.273	24.3352	0.65404	0.554465	-0.0117819	-0.00119992	0.00788336	0.0215382
2082	-0.0418301	-0.00930085	-0.0505619	-0.028027	0.0276578	1.364	0.733137	C27	0	0.5495	0.3913	0.3812	0.693147	C2	1	0.00825378	0.0193043	0	0.0173194	330000	-0.0294183	-0.0424434	-0.0730489	-0.0620593	-0.0705068	-0.047271	330500	0.0518998	0.185895	4.63473	22.1621	0.331273	0.448867	0.00873559	-0.0336986	0.0204246	-0.0021015
2083	-0.0330962	-0.0244029	-0.0405766	-0.0346895	0.0200871	1.01399	0.986204	C17	1	0.43	0.2029	0.1964	1.79176	C1	1	0.0195218	0.0387769	0	0.00513238	370000	-0.0363878	-0.0676504	-0.0623275	0.022567	-0.0558051	0.0431526	370700	0.0609704	0.382324	5.0626	22.7249	0.487602	0.2686	0.0423641	-0.024482	0.0615403	0.0102015
2084	-0.0995088	-0.0908681	-0.101866	-0.0922513	0.016923	1.18794	0.841794	C33	0	0.4627	0.2224	0.3689	1.94591	C3	1	0.00576214	0.0136756	0	0.0128709	440000	-0.105399	-0.132439	-0.115547	-0.121895	-0.111677	-0.112239	440100	0.104602	0.205274	4.14313	22.1569	0.499922	0.4383	-0.00812808	-0.0406541	0.00472113	-0.0213689
2085	-0.0115311	-0.0182498	-0.0205039	-0.0406653	0.012363	1.24007	0.806407	C36	0	0.5838	0.3005	0.2475	2.77259	C3	1	0.00363894	0.00793725	0	0.0166854	330000	-0.0116644	-0.00783309	-0.010269	-0.0091228	-0.00979585	0.00163258	330600	0.0738848	0.23521	4.86753	23.624	0.539438	0.535174	0.0198557	0.0187315	0.0225725	0.0430959
2087	-0.0293807	-0.0287383	-0.035678	-0.0350938	0.0365014	1.27653	0.783372	C17	1	0.3423	0.3548	0.1399	0	C1	1			0	0.16085	410000	-0.0265374	-0.0210323	-0.0417455	-0.0855626	-0.0347322	-0.0648027	411300	0.0563092	0.349728	5.1985	22.634	0.896207	0.3054	-0.0218715	-0.0573795	0.000353557	-0.0222138
2090	0.0108954	-0.0063403	0.00117505	-0.0260454	0.0314745	2.38375	0.419508	C38	0	0.3807	0.1017	0.1117	0.693147	C3	1	0.00122793	0.00187581	0	0.0408409	320000	0.00421911	0.0950809	0.104332	0.0271066	0.108014	0.0448991	320100	0.225074	0.0705041	5.22575	21.6821	0.516672	0.367301	-0.0110844	-0.075147	0.00131896	-0.0406075
2091	0.0361923	0.0321124	0.0323461	0.0221197	0.0208975	0.866727	1.15377	F51	1	0.5129	0.0628	0.2014	0	F	0	0.00577231	0.0152738	1	0.0155539	320000	0.0402859	0.0143063	0.00556282	0.00273609	0.0057141	0.00759432	320500	0.157156	0.0791459	5.0626	24.3972	0.511003	0.508817	0.0100588	-0.0185171	0.0134583	-0.00498121
2092	0.0515301	0.0475185	0.050823	0.0498328	0.0161233	0.838738	1.19227	C26	1	0.3632	0.1066	0.1375	2.19722	C2	1			0	0.0372753	650000	0.0557597	-0.00358573	-0.011017	-0.0153227	-0.00748734	-0.00795656	650100	0.077198	0.455081	5.0876	25.1101	0.590165	0.340418	-0.00982337	-0.00561213	0.00157192	0.00783917
2093	-0.0638985	-0.0337152	-0.0751923	-0.0555989	0.0323966	1.94727	0.51354	I65	0	0.5505	0.6128	0.2472	0	I	0	0.0058064	0.00907576	0	0.000661426	350000	-0.0584765	0.0473255	0.022819	-0.00755299	0.0273287	0.0146656	350100	0.0491467	0.160335	4.44265	22.189	0.182323	0.0652	-0.0600879	-0.0811995	-0.0452375	-0.0416711
2094	0.0361817	0.0150411	0.0271846	-0.00244756	0.0158846	1.46452	0.682819	C26	0	0.347	0.3366	0.2385	0	C2	1	-5.61531e-07	-3.20104e-05	0	0.117242	370000	0.0477012	0.0174463	-0.0142338	-0.0519808	-0.0101797	-0.0345074	370200	0.0330496	0.0772458	4.06044	21.8976	0.54674	0.3231	-0.0415074	-0.041284	-0.0311348	-0.0130725
2095	0.219238	0.137797	0.210556	0.119509	0.0483003	4.50796	0.22183	I64	0	0.5297	0.5804	0.2328	0	I	0	8.12596e-06		1	0.00768766	330000	0.232626	0.0174322	-0.0211335	-0.087579	-0.0185856	-0.0723213	330100	0.00410297	0.0330825	4.02535	21.2144	0.269182	0.5084	-0.0428736	-0.212107	-0.034525	-0.187066
2097	-0.00330647	0.000517461	-0.00781283	-0.00801362	0.0115024	1.0722	0.932661	C35	1	0.4224	0.2035	0.0905	0.693147	C3	1	0.00294131	0.000121862	0	0.0216434	430000	-0.00658823	-0.00352218	-0.000503761	-0.0148185	0.00179573	-0.00510034	430100	0.121271	0.294413	5.88888	23.7476	0.769417	0.321649	-0.0108264	-0.0114399	-0.00176982	0.00832476
2098	-0.165941	-0.133333	-0.170112	-0.135781	0.0296574	1.65429	0.604488	C41	0	0.6612	0.1664	0.0469	0	C4	1	0.0127605	0.02067	0	0.00675978	350000	-0.164643	-0.193324	-0.204708	-0.232773	-0.198693	-0.216249	350500	0.0770126	0.311793	3.66356	21.3356	0.408421	0.6051	-0.0369992	-0.059014	-0.0212188	-0.0341822
2099	-0.00716453	-0.00092511	-0.0111545	-0.00714475	0.0144335	1.62049	0.617096	C27	0	0.5175	0.1458	0.1969	1.38629	C2	1	0.00208677	0.00918847	0	0.00619855	330000	-0.0115862	0.0281043	0.0350766	0.0594687	0.0385025	0.0694488	331000	0.0768227	0.31335	4.52179	22.8507	0.272627	0.392944	-0.00841902	-0.0079303	0.00156493	0.0101026
2100	0.0151243	0.0206176	0.00940694	0.0114307	0.0132209	1.0821	0.924129	C13	1	0.3965	0.0751	0.0409	3.63759	C1	1		0.0246074	0	0.047007	650000	0.0204598	-0.010223	-0.0342263	0.0162956	-0.0301063	0.0304481	650100	0.0323769	0.258515	5.20401	23.6865	0.500802	0.486039	0.0114214	0.0532057	0.0243734	0.0783189
2101	-0.0162887	-0.028457	-0.02723	-0.0647599	0.0387664	1.6806	0.595025	C36	1	0.5524	0.4514	0.3984	2.70805	C3	1		0.0319041	0	0.00219193	440000	-0.0120673	-0.0281688	-0.0331757	-0.0340084	-0.0391313	-0.0332459	441200	0.161073	0.319018	5.15329	22.9367	0.427666	0.550832	0.0691136	-0.0801426	0.0557171	-0.0646192
2103	0.0101108	-0.0201781	-0.00134975	-0.0421463	0.0239413	1.82986	0.546489	L72	0	0.5311	0.5975	0.5697	0	L	0	0.0010222	0.0031844	0	0.0155165	330000	0.0177055	0.0529223	0.0261204	0.225954	0.031166	0.248666	330200	0.274188	0.167937	4.11087	21.4268	0.616367	0.1279	0.0709616	-0.0756084	0.0886756	-0.0334722
2104	-0.00869079	0.00122545	-0.0186825	-0.0205306	0.0248642	2.20259	0.454011	C39	0	0.2391	0.5776	0.2486	0	C3	1		0.0265138	0	0.00238366	320000	-0.008272	0.0196896	0.0229826	0.0967857	0.0259089	0.112882	321100	0.0713211	0.128565	5.16479	21.5442	0.13931	0.0026	-0.00520934	0.0260286	0.000591531	0.0532779
2105	0.0293269	0.0328207	0.0238518	0.0214253	0.0216975	1.81347	0.55143	C37	0	0.5425	0.1976	0.3055	0	C3	1	0.00345713	0.0146806	0	0.00774983	440000	0.0291077	0.0387144	0.0352158	0.0090629	0.0371865	0.0191436	440300	0.115473	0.237213	3.58352	21.3736	0.440379	0.528	-0.0157887	-0.0110682	-0.00889278	0.00857133
2106	-0.000769549	0.00762431	-0.00672737	-0.00539529	0.0120397	1.0698	0.934759	C39	1	0.3279	0.7296	0.8666	0	C3	1	0.00567614	0.0174058	0	0.00123455	440000	0.000533951	0.0106854	0.00701171	-0.0105318	0.00870142	-0.00042264	440300	0.118314	0.13966	4.90527	22.5554	0.202261	0.3101	-0.00833163	0.00173387	-0.00107007	0.0231698
2107	-0.0903433	-0.052143	-0.0964435	-0.0624258	0.0255928	3.50204	0.285548	C27	0	0.5609	0.6241	0.1447	0	C2	1	0.000533668	0.00112238	1	0.00297555	370000	-0.081391	-0.111634	-0.131253	-0.14685	-0.127336	-0.132456	370700	0.0387297	0.370075	4.70953	20.8186	0.282003	0.5048	-0.0220901	-0.0465431	-0.00749557	-0.0185241
2108	-0.00678196	0.00129652	-0.0115892	-0.0121412	0.0187857	1.30012	0.769157	C29	0	0.3578	0.6394	0.2424	0.693147	C2	1	0.0294937	0.0673517	0	0.0118292	130000	-0.00607836	-0.0345751	-0.0334806	-0.0560278	-0.0340283	-0.0515797	130900	0.0563607	0.179721	4.75359	22.6709	0.254412	0.386926	-0.00382978	-0.0359063	-0.00349767	-0.0227511
2109	0.0110084	0.00795018	0.00804141	0.0079953	0.00998131	1.12643	0.887757	C26	1	0.7306	0.6886	0.4879	1.09861	C2	1			1	0.00211125	610000	0.015069	-0.0136934	-0.0247438	-0.0346304	-0.0189627	-0.0200106	610400	0.051421	0.483182	4.96284	22.3365	0.0648565	0.7007	-0.0123008	-0.0133763	0.00628051	0.0114299
2110	0.00975168	0.00997806	0.0086937	0.0141103	0.0127484	0.786566	1.27135	C31	1	0.6489	0.4703	0.1763	2.07944	C3	1	0.0110933	0.0221621	0	0.0510234	350000	0.00743085	-0.0351424	-0.0324839	-0.0423864	-0.0269975	-0.0309926	350400	0.0797251	0.442968	4.91998	24.5589	0.537835	0.636938	-0.0268193	-0.0241277	-0.0112295	-0.00707111
2111	0.0192819	0.00111359	0.00932785	-0.0208328	0.0225898	1.37151	0.729122	C35	0	0.5128	0.2492	0.4544	1.38629	C3	1	0.00527676	0.0169271	0	0.0169886	370000	0.0237102	0.0247042	0.0141302	-0.0169916	0.0166125	-0.00121292	371000	0.0526576	0.163788	4.76217	22.4124	0.433563	0.335885	-0.0321904	-0.0319727	-0.0227012	-4.49514e-05
2112	0.0297941	0.0108388	0.0189212	-0.0146884	0.029691	1.92849	0.518539	C38	1	0.2485	0.5075	0.3333	0	C3	1	0.00435831	0.0061155	0	0.00856007	330000	0.0383124	0.0669711	0.046995	0.0167452	0.0485714	0.0318245	331000	0.159988	0.119096	4.11087	21.186	0.715124	0.1823	-0.00722986	-0.00303597	-0.000231516	0.0294648
2114	0.0637677	0.0684152	0.0560837	0.0568953	0.0141236	1.35308	0.739053	C32	1	0.3587	0.3343	0.4669	0	C3	1		0.0225476	1	0.0390751	530000	0.0693773	0.0103279	-0.00803533	0.00797365	-0.00231355	0.0282983	530300	0.0732854	0.271224	4.57471	21.6374	0.487129	0.3011	0.0180523	0.0338549	0.0396278	0.0720236
2115	-0.00993706	-0.005231	-0.0182204	-0.0203936	0.0151921	1.23546	0.809413	L72	0	0.2497	0.9045	0.0964	0	L	0	0.0280893	0.038271	0	0.0458963	330000	-0.00318028	0.052522	0.0305456	0.0295453	0.0348742	0.0473611	330100	0.180252	0.166792	4.38203	22.242	0.466829	0.092983	-0.0136759	-0.0251361	0.000745127	0.00808186
2116	-0.0489611	-0.0322746	-0.0521445	-0.0311384	0.0393966	1.43699	0.695898	E48	1	0.6545	0.156	0.233	1.09861	E	0	0.0057956	0.012054	0	0.0700768	310000	-0.0424336	-0.0322065	-0.0579817	-0.0804756	-0.0511373	-0.0634872	310000	0.305492	0.0395107	4.5326	22.5251	0.728028	0.649442	-0.0324748	-0.0205784	-0.0130413	0.00408515
2117	-0.00650221	-0.000804654	-0.0122955	-0.0110265	0.027919	2.1567	0.463671	C23	0	0.3972	0.1166	0.1609	0	C2	1	0.00369029	0.00400471	0	0.0100486	370000	0.00170509	0.0621166	0.0377391	0.0235119	0.0411884	0.0364036	370100	0.0601182	0.323776	4.47734	21.5303	0.306702	0.3574	-0.0134689	-0.0245348	-0.00380889	-0.00229754
2119	-0.01215	-0.0206061	-0.0205363	-0.0456619	0.028297	2.60633	0.383681	C39	0	0.3873	0.7499	0.2473	1.09861	C3	1	-0.000392902	0.00391162	1	0.00616272	330000	-0.0129791	-0.056661	-0.0463282	-0.0651065	-0.048907	-0.0605678	330200	0.0396067	0.335517	4.26268	21.3689	0.357193	0.3224	-0.00261574	-0.0271939	-0.00724916	-0.0110404
2120	-0.0187005	-0.00387717	-0.0177596	-0.0018645	0.0325505	1.62803	0.614239	G60	0	0.6749	0.1653	0.0646	3.93183	G	0	0.019479	0.0309657	0	0.00789485	330000	-0.0105197	-0.0835882	-0.109383	-0.144375	-0.109231	-0.144826	330200	0.122958	0.362075	4.85203	24.3628	0.55129	0.776355	-0.0711009	-0.101808	-0.0687694	-0.102363
2123	0.00971537	0.0147422	-5.45293e-05	-0.00792999	0.0226435	1.74381	0.573457	I65	0	0.376	0.3144	0.3466	3.09104	I	0	0.000517416	0.000962224	0	0.0382581	210000	0.00433628	0.0929566	0.116103	0.104164	0.117784	0.118303	210300	0.0607894	0.055435	4.33073	22.5616	0.455134	0.1856	-0.010334	-0.0616964	-0.00488826	-0.0344193
2124	-0.012208	-0.0072737	-0.0181621	-0.0186918	0.0118609	1.31014	0.763278	A03	0	0.3133	0.3158	0.1052	2.63906	A	0	0.00854423	0.0111283	0	0.0011483	330000	-0.00801371	-0.0261754	-0.0473666	-0.0547017	-0.0443318	-0.0425608	330200	0.144618	0.396741	5.32788	23.6963	0.796149	0.121985	-0.0163081	-0.0411061	-0.00712844	-0.0196456
2125	0.000622947	-0.00859957	-0.00371473	-0.0228385	0.0266547	2.11202	0.473481	C26	1	0.4523	0.3756	0.4332	0.693147	C2	1	0.00114314	0.00287949	0	0.004341	430000	-0.00579244	-0.0645144	-0.0337896	-0.0605363	-0.0357336	-0.0592513	430300	0.119284	0.410001	4.7362	22.3592	0.527288	0.416899	-0.00308172	0.0292801	-0.00516983	0.0390334
2126	0.0152392	0.0086344	0.00759119	-0.0207378	0.0310659	1.31974	0.757723	C36	0	0.2439	0.1689	0.1532	4.21951	C3	1	0.0168091	0.0240711	0	0.00610208	330000	-0.0028995	0.0473142	0.0981774	0.104874	0.0916256	0.0997415	331000	0.195285	0.203803	5.04986	23.3277	0.613072	0.225459	0.0545628	0.0407886	0.0355407	0.0423287
2127	-0.0404165	-0.0191221	-0.0449773	-0.0263947	0.0183006	2.19191	0.456223	L72	0	0.4043	0.7687	0.2503	0	L	0	0.00199339	0.00205475	0	0.0753083	320000	-0.0272909	-0.00564001	-0.0457691	-0.0732251	-0.0425079	-0.061401	320500	0.0153119	0.000860497	4.62497	22.3441	0.132163	0.1052	-0.0355056	-0.0672838	-0.0236929	-0.0452911
2128	0.00898239	0.00137136	0.0121703	0.0174308	0.0141843	0.914453	1.09355	B06	1	0.6943	0.3529	0.3387	3.63759	B	0		0.078454	1	0.0171263	150000	0.02051	0.000661112	-0.0263343	0.0140543	-0.0202351	0.0230023	150500	0.0658968	0.518193	4.70048	24.4638	0.351497	0.685008	0.0124341	0.0107024	0.0314868	0.0235472
2129	0.0645888	0.0150668	0.0634338	0.00439566	0.0287156	1.68419	0.593759	C38	1	0.4012	0.5533	0.5492	4.11087	C3	1	0.0351576	0.0628992	0	0.0254024	120000	0.0648718	0.0605714	0.0645715	0.0804582	0.0597675	0.0717153	120000	0.110702	0.381402	5.7869	25.4158	0.568788	0.486043	0.0820604	0.0673523	0.0675402	0.058136
2130	0.0305414	0.0084501	0.0234172	-0.00862912	0.0226808	1.39575	0.71646	C39	0	0.3036	0.2589	0.0625	1.38629	C3	1	0.00647427	0.0114791	0	0.0121381	440000	0.0269869	0.0226576	0.0310173	0.0161398	0.032058	0.0259656	440300	0.0836383	0.302954	4.30407	22.8429	0.423731	0.069162	-0.0082279	0.00961601	-0.00330765	0.0319928
2131	-0.0299582	-0.00990925	-0.0342985	-0.0148548	0.011884	1.01323	0.986942	I64	0	0.2401	0.6354	0.2035	0	I	0	0.00359477	0.00601744	0	0.0265408	330000	-0.0266933	-0.00956128	-0.0230402	-0.0290941	-0.0183418	-0.0152405	331000	0.127496	0.0467255	4.60517	23.6905	0.400212	0.057791	-0.0321574	-0.0533584	-0.0177794	-0.0297072
2132	0.116374	0.040718	0.109318	0.0216301	0.0237497	1.30721	0.764986	C33	0	0.3369	0.4398	0.1677	3.09104	C3	1		0.0419295	0	0.00642613	410000	0.105817	0.050683	0.0856003	0.0559615	0.0850564	0.0627314	410100	0.10434	0.350476	5.1299	22.8079	0.533897	0.032204	0.0229223	-0.0178783	0.0252743	0.00228267
2133	-0.0284717	-0.00229864	-0.0305235	0.00749147	0.0340319	0.910013	1.09889	K70	0	0.3763	0.2973	0.1619	0	K	0	4.11683e-05	0.000107172	0	0.0173822	330000	-0.0282799	-0.0764279	-0.0753749	-0.125131	-0.0639055	-0.101225	330100	0.0653522	0.0129265	4.80402	23.722	0.774053	0.2332	-0.0620509	-0.0859467	-0.033483	-0.0555356
2134	-0.0194664	-0.024667	-0.0255622	-0.0421615	0.0171832	3.04446	0.328466	C39	1	0.4614	0.45	0.4305	0	C3	1			0	0.00404561	120000	-0.0279076	-0.00671304	0.00610513	0.0236396	0.00486326	0.0280683	120000	0.240918	0.251058	4.41884	20.449	0.418293	0.3648	0.0280938	0.0514381	0.0265609	0.0657295
2135	0.00328875	-0.00935592	-0.000649126	-0.0138105	0.0126548	1.05497	0.947893	C33	0	0.4588	0.4206	0.2875	2.56495	C3	1	0.00472011	0.00544593	0	0.00867255	330000	-0.00846018	-0.00327351	0.0218775	0.020472	0.0264251	0.0331049	330100	0.277157	0.0991035	4.67283	23.5869	0.644215	0.359411	0.0107721	0.0212739	0.024671	0.0446269
2136	0.0302322	0.0266282	0.0245451	0.0143495	0.0131954	1.80603	0.553701	C26	0	0.3781	0.3849	0.3124	0	C2	1	0.0014848	0.00408241	0	0.00630436	340000	0.0303341	-0.00915765	-0.00660565	-0.0147846	-0.00479794	-0.00473516	340700	0.127248	0.339715	4.68213	21.3712	0.280302	0.3578	0.00412008	0.0435708	0.0117568	0.0652472
2137	-0.00898139	-0.0361348	-0.0210724	-0.0611091	0.0305743	1.94026	0.515395	C39	0	0.4672	0.1573	0.7328	0	C3	1	0.011007	0.0256313	0	0.00391261	440000	-0.0102147	0.104002	0.0981647	0.236558	0.102311	0.257782	440300	0.0900899	0.0638923	4.51086	21.3842	0.198443	0.0028	-0.0454127	-0.0785331	-0.0324714	-0.0388123
2138	-0.0106804	-0.027367	-0.0150699	-0.0448799	0.0282448	2.23433	0.447563	C39	0	0.3845	0.2305	0.1729	3.49651	C3	1	0.0217813	0.0413733	0	0.00138584	440000	-0.0191444	-0.0417447	-0.0121645	0.0148603	-0.0164193	0.0115304	440300	0.0360228	0.423633	5.24175	23.1156	0.442361	0.30337	0.0426752	0.0682454	0.0335801	0.0717394
2139	0.028265	0.0296828	0.0204738	0.000938364	0.0205588	1.5806	0.63267	C38	0	0.2974	0.2904	0.3897	3.71357	C3	1	0.0154622	0.0405167	0	0.00430106	440000	0.0215378	0.0136236	0.0433679	0.0337447	0.0371377	0.0304657	440300	0.154994	0.177563	5.24702	23.0617	0.438297	0.155732	0.00527516	0.0368456	-0.00934394	0.0427327
2140	0.000693415	-0.0093785	-0.00474718	-0.019672	0.0229086	1.15725	0.86412	E48	1	0.6946	0.1648	0.6884	1.38629	E	0		0.0118989	1	0.0643117	340000	0.00151248	-0.00362608	-0.00493816	-0.0211183	-0.00217207	-0.00956544	340100	0.377049	0.0407197	4.85203	23.1869	0.664541	0.5849	0.00384214	-0.0130211	0.0130735	0.00905003
2141	-0.0120363	-0.00631529	-0.0174177	-0.022153	0.0198158	3.48813	0.286686	C38	0	0.5449	0.8694	0.158	0	C3	1	0.00245073	0.00320303	0	0.00490511	440000	-0.00780297	0.0449215	0.0377564	0.0463928	0.0364649	0.0499571	440400	0.0146887	0.14449	4.09434	21.0184	0.0926084	0.5257	0.018651	-0.0233823	0.0173219	-0.0114961
2144	-0.00597366	-0.014864	-0.0133879	-0.0267889	0.0100897	0.940141	1.06367	C17	0	0.3853	0.2187	0.349	0	C1	1		0.00140234	0	0.00379878	330000	-0.00840481	0.0111777	0.00462557	0.0518022	0.00951865	0.0699733	330400	0.0367308	0.153503	3.91202	21.4958	0.0987847	0.000509	0.0615627	0.242723	0.0791393	0.276224
2145	-0.00962413	-0.00275578	-0.0167222	-0.0171139	0.0172849	1.75309	0.570421	C26	0	0.537	0.2813	0.3682	0	C2	1		0.0349175	0	0.0180581	620000	-0.00693939	0.00312976	-0.00187713	0.036077	0.000963892	0.049678	620400	0.0496441	0.214828	5.1358	23.1812	0.401511	0.1468	0.0620798	0.0742074	0.0729809	0.102314
2146	-0.0342255	-0.0157543	-0.0319347	0.00267693	0.0306215	0.943941	1.05939	K70	0	0.5596	0.0517	0.0017	0	K	0	-2.51374e-05	-8.52411e-06	1	0.00940398	130000	-0.043604	-0.087956	-0.0693908	-0.108133	-0.0597194	-0.0919115	131000	0.110158	0.0220917	6.70686	26.243	0.899636	0.47298	-0.0536568	-0.0440484	-0.0256816	-0.022303
2148	-0.014178	-0.0193869	-0.0229224	-0.0370237	0.0163512	2.03006	0.492596	I65	0	0.3011	0.5688	0.2122	0	I	0			0	0.0195085	110000	-0.00402713	0.103779	0.0647917	0.0602885	0.0679802	0.0767278	110000	0.00798539	0.136478	4.18965	20.9965	0.0905352	0.0067	-0.0372849	-0.0141353	-0.0253579	0.0175071
2149	0.0367264	0.0334578	0.0308195	0.0134925	0.0189727	1.75526	0.569715	C32	1	0.5156	0.2363	0.1832	1.38629	C3	1		0.0078403	0	0.0228421	610000	0.0378185	-0.00375062	-0.00512098	-0.052276	-0.00825824	-0.0521658	610100	0.0504526	0.229859	3.85015	22.5788	0.500359	0.505423	-0.0588078	-0.0392746	-0.0664017	-0.031935
2151	0.00581311	0.00685376	-0.000293877	-0.00956437	0.0180884	1.95843	0.510612	C39	0	0.38	0.3279	0.3431	1.60944	C3	1	0.00841368	0.0159007	0	0.0107951	110000	0.0119692	0.019191	-0.000742165	-0.017042	-0.00113796	-0.0112349	110000	0.154254	0.132304	4.96981	22.7525	0.367306	0.114378	-0.00925812	-0.00864719	-0.00938275	0.00575539
2152	0.0292794	0.0182759	0.0235048	0.00778908	0.0190621	1.55738	0.642106	C34	1	0.5999	0.1543	0.2438	2.77259	C3	1	0.00238363	0.00451028	0	0.00838204	440000	0.0308672	0.04254	0.0382794	0.0207681	0.0414658	0.0334636	440100	0.0538169	0.0727793	5.52943	23.7282	0.334678	0.590408	-0.0225413	-0.0520546	-0.0132831	-0.0296589
2153	0.0102823	-0.0120105	0.0105694	-0.0159576	0.0449955	2.42311	0.412694	I65	0	0.8213	0.4689	0.0936	3.63759	I	0	0.00853255	0.0153424	1	0.00287915	110000	0.0126694	0.000901209	-0.00841424	-0.0246797	-0.0112629	-0.0303788	110000	0.0207538	0.0554746	4.38203	22.9841	0.147267	0.243988	-0.0176181	-0.0171156	-0.0257332	-0.0245464
2154	-0.0013915	-0.005371	-0.00414928	-0.00861813	0.0154812	1.24319	0.804385	C18	0	0.4815	0.1624	0.0533	3.68888	C1	1	0.0131947	0.0277519	0	0.0121722	330000	0.00403576	0.0167936	0.00107616	0.0489368	0.00394075	0.0581223	330300	0.0633387	0.0697502	4.8828	22.5134	0.324122	0.109918	0.0399211	0.0187388	0.0511958	0.0361085
2155	0.0354018	0.0327287	0.0317033	0.0274727	0.0244844	2.32057	0.430929	B09	1	0.521	0.7952	0.8924	0.693147	B	0			0	0.00886753	430000	0.0466707	0.0484856	0.0236859	0.0435272	0.0270874	0.0538516	430100	0.0202406	0.514927	5.49717	22.7134	0.193113	0.582336	-0.00439471	-0.0197492	0.00611734	0.000182798
2156	-0.0087977	-0.0119718	-0.0155823	-0.0307045	0.027654	1.25574	0.796341	C39	0	0.474	0.2344	0.6046	3.21888	C3	1	0.0513616	0.0844527	0	0.00614354	320000	-0.00310151	-0.0481317	-0.0566355	-0.0274989	-0.0575007	-0.0215707	320600	0.169309	0.424617	5.61313	24.2964	0.591294	0.474808	0.0146503	-0.0108992	0.0130037	0.00428973
2157	-0.00751217	-0.0157399	-0.00959602	-0.0186158	0.0279766	1.80864	0.552902	A03	0	0.5325	0.1589	0.023	1.09861	A	0	5.55399e-05	0.000520399	0	0.0245309	360000	-0.010819	-0.0764093	-0.0797213	-0.0808982	-0.0773752	-0.0745806	360100	0.165065	0.458767	6.73697	23.8785	1.48409	0.488017	-0.0196947	-0.125177	-0.0140766	-0.117146
2158	0.0139014	0.0101337	0.00510966	-0.0198334	0.0261975	2.75095	0.363511	C34	0	0.733	0.1949	0.2145	3.13549	C3	1	0.0111046	0.0176204	0	0.00387751	310000	0.00537886	-0.0140801	0.018222	0.00224815	0.0131073	0.00166893	310000	0.124775	0.151811	4.72739	22.436	0.445465	0.726491	0.00493446	0.00354864	-0.0076585	0.013139
2160	0.00333924	0.0013678	-0.00352948	-0.0119296	0.0172482	0.951529	1.05094	C32	1	0.2817	0.5006	0.1828	0	C3	1	0.00177666	0.0147268	0	0.011178	320000	0.0124574	-0.0283814	-0.0463174	-0.0357339	-0.0431536	-0.0217493	320500	0.0670977	0.199215	4.12713	22.848	0.571206	0.2042	0.0150349	0.0506877	0.0275019	0.0797682
2161	-0.0145701	-0.0184802	-0.0248911	-0.0373932	0.0139627	1.7014	0.587752	C39	0	0.3039	0.1402	0.1528	0	C3	1	0.00240779	0.0121226	0	0.00911568	440000	-0.0047952	0.0489875	0.0174681	0.0980842	0.0227898	0.120018	440300	0.0310338	0.075592	4.82028	21.7487	0.482946	0.0266	-0.0339921	0.19333	-0.0157723	0.235281
2162	0.0419193	0.02423	0.0354187	0.016114	0.0326502	2.27279	0.439988	C30	0	0.5783	0.2505	0.081	0	C3	1	-0.00302485	0.00243385	0	0.00674133	310000	0.0501524	-0.00735248	-0.0288102	-0.0324606	-0.0225304	-0.0128461	310000	0.0936729	0.147015	4.31749	21.6357	0.591612	0.5727	-0.0426375	0.072978	-0.0237233	0.106112
2163	-0.00326425	-0.0201913	-0.00399815	-0.0200652	0.0193966	2.23393	0.447642	E50	1	0.4097	0.1232	0.2472	2.48491	E	0	0.00158967	0.00316854	0	0.00477264	440000	-0.0122871	-0.0395004	-0.0218276	0.000528613	-0.0200512	0.00492771	440300	0.313441	0.177463	4.33073	22.5581	0.758395	0.373905	0.0140539	-0.00596237	0.0207229	0.00270365
2164	-0.00905011	-0.0196108	-0.0182617	-0.0383956	0.0331683	1.78187	0.561207	C35	0	0.4632	0.2197	0.2417	0	C3	1	0.00017468	0.00358918	0	0.00417133	330000	-0.0148375	-0.0291463	-0.0114509	-0.0279985	-0.00799569	-0.0111084	330200	0.176889	0.345016	4.58497	21.5605	0.441462	0.2727	-0.012069	0.00950898	0.000503256	0.0426238
2165	0.000428589	-0.016738	-0.00590727	-0.0225303	0.015826	1.16654	0.857234	C26	0	0.3269	0.4196	0.3724	0	C2	1		0.00561166	0	0.0135163	320000	0.00393445	-0.00870286	-0.0172786	-0.0322451	-0.00954267	-0.0103429	320100	0.0418699	0.316362	4.85203	22.4467	0.637016	0.2478	-0.00908839	-0.0341866	0.0147687	0.00413412
2166	-0.0167413	-0.00984369	-0.0256673	-0.0242782	0.0205525	1.55536	0.642938	C27	0	0.4967	0.2347	0.5666	3.29584	C2	1	0.0198347	0.040021	0	0.0270307	450000	-0.019111	0.0107058	0.0157948	-0.025828	0.0220024	-0.00423538	450300	0.0783203	0.237389	5.53733	22.2174	0.301235	0.039909	-0.0432298	-0.107973	-0.0230562	-0.068668
2167	-0.00870307	0.00494105	-0.0143945	-0.00817337	0.0138572	1.91595	0.521935	C32	0	0.3522	0.3633	0.4061	0	C3	1	0.0280432	0.0538731	0	0.0147337	440000	0.000485088	-0.031485	-0.0532105	-0.0558422	-0.0519366	-0.0468957	440500	0.0619091	0.194307	4.96284	21.8641	0.553677	0.242355	-0.0134846	-0.0292711	-0.00762955	-0.0101651
2168	-0.0245322	-0.0134065	-0.0338265	-0.0295045	0.0367929	4.8688	0.205389	I64	1	0.2248	0.4397	0.2762	0	I	0	0.00996648	0.0391199	1	0.00428682	440000	-0.00959164	0.0115506	-0.0265847	-0.0513636	-0.021264	-0.0301116	440300	0.204236	0.184285	4.40672	20.5108	0.939703	0.1704	-0.0325374	-0.0531589	-0.0135304	-0.0130326
2169	0.0292721	0.0150874	0.0210986	-0.00758027	0.0179935	1.39141	0.718696	C38	0	0.3166	0.4021	0.2286	0	C3	1	0.0251966	0.0528086	0	0.00802674	440000	0.0202081	0.0914695	0.116461	0.0937368	0.115258	0.100653	440100	0.12236	0.174858	4.74493	22.5853	0.467451	0.26818	0.0467811	0.0540444	0.0456991	0.07293
2170	0.215976	0.132856	0.207612	0.11929	0.0193018	1.56272	0.639911	C26	0	0.4277	0.2811	0.0762	0.693147	C2	1			0	0.0200216	440000	0.224118	0.119744	0.0970201	0.072206	0.102745	0.0926754	440300	0.0774203	0.214686	4.70953	22.2754	0.534723	0.018	-0.0365837	-0.0496414	-0.0167641	-0.0108435
2171	0.0174609	0.00930139	0.0129746	-0.0040334	0.0177734	1.20698	0.828511	C32	0	0.5051	0.3131	0.1	2.63906	C3	1	0.0137476	0.0246803	0	0.0388396	340000	0.0176767	-0.0194977	-0.0233766	-0.0299969	-0.0244198	-0.0269126	340200	0.0373576	0.195054	5.2933	23.4062	0.542208	0.44993	-0.0036355	0.00631307	-0.00431754	0.0177906
2172	-0.0321345	-0.0124227	-0.0410476	-0.0303468	0.018071	2.15719	0.463567	C28	0	0.3709	0.1929	0.0817	0	C2	1	0.00805783	0.0173941	0	0.00401497	320000	-0.0281931	0.0118674	0.00434021	-0.000962881	0.00767123	0.0160758	320500	0.153775	0.279024	3.8712	21.7195	0.990069	0.3145	-0.0622473	-0.0286991	-0.0505352	0.00177544
2173	-0.0414013	-0.00179283	-0.051236	-0.0234332	0.0270664	1.37132	0.729227	Q83	0	0.4799	0.2234	0.0196	0	Q	0	0.00956538	0.0193416	0	0.0019213	330000	-0.0246726	-0.0215072	-0.058834	-0.0737856	-0.0566355	-0.057754	330600	0.0897901	0.525288	5.11199	21.5733	0.185674	0.269536	-0.033386	-0.0510094	-0.0224448	-0.0189725
2174	-0.0619636	-0.0193404	-0.0659185	-0.0266378	0.0255888	1.62651	0.614815	I64	0	0.3322	0.4388	0.6172	0	I	0	0.00105259	0.00189219	0	0.00773682	350000	-0.0545147	0.123927	0.0997495	0.200121	0.101987	0.209088	350500	0.0735583	0.10013	5.57595	22.5604	0.276916	0.051943	0.142404	0.0883833	0.150476	0.105024
2176	-0.0123414	-0.0186058	-0.0119723	-0.0225143	0.0274562	4.52224	0.221129	C38	0	0.2764	0.1786	0.2031	2.07944	C3	1		0.0291867	0	0.0112688	360000	-0.00754621	-0.0268282	-0.0324806	-0.0458766	-0.03531	-0.0519286	360900	0.0907807	0.257669	5.57973	22.7014	0.405033	0.273025	0.0076091	-0.0039603	-0.000834569	-0.0111993
2178	-0.0120267	-0.00575356	-0.0248472	-0.0300391	0.023859	2.51636	0.397399	M74	1	0.394	0.1313	0.2023	0	M	0	0.00966385	0.0156769	0	0.00378946	310000	-0.00481405	0.0432616	0.0221896	-0.0319696	0.0281008	-0.00633253	310000	0.381214	0.0599585	4.46591	21.2123	0.644317	0.2687	-0.0407993	-0.0688645	-0.0245724	-0.0249458
2179	0.0288834	0.00477021	0.0245883	-0.00898345	0.0121107	3.2666	0.306129	C39	1	0.5172	0.1229	0.4334	3.89182	C3	1	0.0124085	0.0236981	0	0.00201338	410000	0.0309621	0.039605	0.0346748	-0.0150436	0.0330108	-0.0139477	410300	0.12351	0.101356	4.78749	24.1831	0.418385	0.652242	-0.0445995	-0.0729856	-0.0489173	-0.0664801
2180	0.00268471	-0.00323852	0.00112137	-0.0151188	0.0175135	2.01351	0.496645	C39	0	0.4609	0.201	0.1507	3.58352	C3	1	0.00518283	0.00542635	0	0.00578399	440000	-0.00535814	-0.0519443	-0.0283467	-0.0115368	-0.0334077	-0.0202299	440400	0.098461	0.0717425	4.85203	24.5525	0.592708	0.555503	0.0209227	-0.0538974	0.00577756	-0.063235
2181	-0.00532546	0.00653673	-0.0109645	-0.000881581	0.057904	1.32531	0.75454	L72	1	0.6892	0.2726	0.1283	0	L	0	0.00227527	0.00668252	0	0.000734224	440000	0.00593371	0.0131408	-0.0236974	-0.056396	-0.018524	-0.0400736	440100	0.0136035	0.0140442	4.31749	22.4379	0.191626	0.6625	-0.0306337	-0.147163	-0.0146887	-0.117542
2183	0.0810724	0.0987082	0.0742011	0.0865499	0.0203721	1.10775	0.902729	L72	1	0.4167	0.1876	0.1169	2.19722	L	0	0.010166	0.0132054	0	0.0712076	440000	0.0821733	0.0362394	0.0303733	-0.0112987	0.0343543	0.00415176	440300	0.0633514	0.0325709	5.66643	24.6736	0.796143	0.368739	-0.0543691	-0.077252	-0.0409546	-0.0491702
2185	-0.00739628	-0.00797189	-0.0106615	-0.0178927	0.0143983	1.2378	0.807884	C39	0	0.3376	0.1946	0.1611	2.07944	C3	1	0.0270932	0.0474197	0	0.00167855	620000	-0.00767394	-0.0264107	-0.0255886	-0.00378119	-0.0264264	-0.001674	620500	0.0810019	0.530492	5.1985	24.1563	0.380125	0.332818	0.00705774	0.00313694	0.00561064	0.0106769
2187	-0.0225078	-0.0134812	-0.0271461	-0.0202194	0.0427989	1.17285	0.852622	F52	1	0.739	0.2801	0.0108	0	F	0	0.000672085	0.0012818	0	0.00686514	440000	-0.0310436	-0.129964	-0.107833	-0.160284	-0.103806	-0.147836	440100	0.0530555	0.117326	4.85981	22.8976	0.5462	0.802719	-0.0527296	-0.13816	-0.0406658	-0.116833
2189	-0.0141255	-0.00869289	-0.0224338	-0.0289856	0.0322441	1.64981	0.60613	C39	1	0.4974	0.3052	0.6274	0	C3	1		0.0250631	0	0.0208579	410000	-0.0111953	-0.00621666	-0.015433	-0.0380038	-0.0147714	-0.0272803	411300	0.280235	0.138896	4.51086	22.0147	0.603725	0.4607	-0.028082	-0.00485291	-0.0230266	0.0196373
2190	0.0159979	0.000751538	0.0104105	-0.0149048	0.0229032	2.23508	0.447411	C36	1	0.5666	0.4273	0.7585	0	C3	1		0.0158513	0	0.0106252	510000	0.0188504	0.0106763	0.00201292	-0.042345	0.00124917	-0.0377868	510100	0.0836959	0.110944	4.14313	22.2849	0.274523	0.5109	-0.0240805	-0.22982	-0.0252456	-0.217276
2191	-0.0137987	-0.00828445	-0.0161396	-0.0150177	0.0113929	1.30423	0.766734	C23	0	0.4291	0.1686	0.4483	3.13549	C2	1		0.00363949	0	0.00435368	440000	-0.0118249	0.0142017	0.00531106	-0.00385837	0.00511361	-0.00149461	440300	0.0643661	0.182432	5.49306	22.9679	0.186052	0.41918	-0.0117137	-0.0124526	-0.00906935	-0.00379914
2192	-0.00933896	-0.0171855	-0.00820485	-0.0235111	0.0394402	6.74105	0.148345	B09	0	0.3606	0.4219	0.8346	2.89037	B	0	0.00762047	0.0149011	0	0.0299444	440000	-0.00353498	-0.0121496	-0.0203303	-0.0389545	-0.0264072	-0.0517127	440100	0.0285807	0.0531365	4.63473	22.0741	0.168128	0.41137	0.0338058	0.0157062	0.0173602	0.000235546
2193	-0.16708	-0.0484422	-0.178054	-0.0658654	0.0480218	0.97982	1.02059	C17	0	0.4744	0.3694	0.2435	0	C1	1			0	0.0531994	370000	-0.161715	-0.250753	-0.276102	-0.305233	-0.268675	-0.278264	370800	0.0597176	0.224672	3.78419	22.2289	0.419373	0.5527	-0.0981188	-0.286025	-0.0747073	-0.241547
2194	-0.0111745	-0.00632453	-0.0181146	-0.0201892	0.0305885	1.76952	0.565124	C39	0	0.45	0.2325	0.9727	0	C3	1	0.0213209	0.0291621	0	0.00305177	420000	-0.00769248	0.0181589	0.00929141	0.0172854	0.0120553	0.0307013	420100	0.11421	0.117989	4.60517	21.9613	0.214801	0.061	-0.0190039	-0.00178792	-0.00892138	0.0241874
2195	-0.026387	-0.0115045	-0.0309812	-0.0182808	0.0119439	1.20968	0.826668	I65	0	0.2248	0.2854	0.5048	0	I	0	2.70183e-05	0.00115695	0	0.000267601	310000	-0.018502	0.0179962	-0.00363374	0.29639	8.18944e-05	0.308874	310000	0.00607027	0.00580072	5.73979	23.0148	0.0486783	0.044663	0.186885	0.175244	0.198536	0.19714
2197	-0.0209953	-0.0126138	-0.0312697	-0.0339659	0.0296243	1.47263	0.679056	I65	0	0.2682	0.1621	0.3783	0	I	0	0.0163125	0.0300962	0	0.0154769	440000	-0.0181807	-0.00997322	-0.00274292	0.0177945	0.000777128	0.036108	440300	0.0517346	0.368349	4.59512	22.5124	0.580452	0.0436	-0.0226133	-0.0282029	-0.0132539	0.00431209
2198	-0.0801824	-0.0202485	-0.089394	-0.0371389	0.0216616	4.04795	0.247039	C27	0	0.341	0.326	0.1152	0	C2	1			0	0.0145115	440000	-0.0702781	-0.00525791	-0.0303906	0.0171648	-0.0256242	0.036622	441400	0.0224122	0.240598	4.18965	20.5568	0.139648	0.1127	0.0296372	0.0046282	0.0463654	0.0412705
2199	-0.0232297	-0.0462282	-0.033124	-0.0663727	0.0157665	3.15344	0.317114	C39	0	0.504	0.5608	0.5376	0	C3	1			1	0.00206703	330000	-0.0238111	-0.0121329	-0.0116581	-0.0205095	-0.00807394	-0.00232778	330700	0.110327	0.462738	3.78419	20.1289	0.335021	0.3022	-0.0189679	0.015411	-0.00555721	0.051733
2201	-0.062599	-0.0359489	-0.0693795	-0.0561224	0.0292698	4.07951	0.245128	C30	0	0.4685	0.2051	0.2219	0	C3	1	0.0249207	0.0284832	0	0.00739156	320000	-0.0627478	-0.0598161	-0.0529553	-0.0479627	-0.0547282	-0.0441613	320600	0.173337	0.455291	3.61092	21.5927	0.562262	0.4029	-0.0245933	-0.0723017	-0.030097	-0.0614375
2202	0.0281711	0.0125166	0.0252762	0.0040168	0.0135109	1.03598	0.965269	C34	0	0.6178	0.3065	0.4127	3.49651	C3	1	0.00971995	0.0203686	0	0.0123385	650000	0.0160836	-0.00898001	0.02028	0.00812524	0.0201233	0.0103725	650100	0.189888	0.221173	6.48768	25.6419	0.705119	0.63536	-0.00418469	-0.0191145	-0.0041121	-0.0112027
2203	0.0086925	0.0354316	0.00770132	0.0338996	0.0210219	1.26394	0.791175	C32	0	0.5671	0.3187	0.1545	2.3979	C3	1	0.00652715	0.0335215	0	0.0383063	330000	0.0111628	0.0148696	0.0104976	-0.00296806	0.0116986	0.000273381	330600	0.0742659	0.111187	4.96981	24.2344	0.600521	0.54299	-0.00423406	0.00440612	-0.00040059	0.0116469
2204	0.00784624	-0.0125367	0.001005	-0.0277563	0.0187554	1.15484	0.86592	C35	1	0.659	0.0544	0.152	0	C3	1	0.00970404	0.0188161	0	0.0581237	210000	0.00903365	0.00924772	-0.00371918	-0.0184587	-0.0016799	-0.00760218	210200	0.184707	0.1091	5.59471	23.7994	0.69235	0.6366	3.55972e-05	-0.0369383	0.00577836	-0.0152658
2205	-0.0187539	-0.0187492	-0.0175842	-0.00372692	0.0338358	1.26092	0.793072	C30	1	0.3786	0.4012	0.5653	0	C3	1	0.000375379		0	0.00182742	650000	-0.0273526	-0.0744596	-0.0675148	-0.040321	-0.0581374	-0.0240733	650100	0.136413	0.107568	4.85203	22.174	0.781316	0.3179	0.010357	-0.0442823	0.037636	-0.0196038
2206	0.000595144	-0.00175484	-0.00585587	-0.0187405	0.034311	1.35945	0.735592	C28	0	0.4977	0.6316	0.1327	2.3979	C2	1	0.00582879	0.0124148	0	0.0136115	330000	0.00303427	0.00704782	0.00939737	-0.023518	0.00922497	-0.0164386	330400	0.0407835	0.384809	4.61512	22.7362	0.529124	0.124257	0.00461586	-0.0421985	0.00725039	-0.0228926
2207	0.000679503	-0.0179434	-0.00767357	-0.0227754	0.0155369	6.68879	0.149504	B11	0	0.3476	0.4146	0.8911	0	B	0			1	0.00753673	650000	0.0284331	0.0433104	-0.0328639	-0.0503818	-0.0214847	-0.0177258	650200	0.364325	0.413836	4.95583	19.5424	0.651851	0.3	-0.0251373	-0.02241	0.0142085	0.0354161
2208	-0.0425458	-0.017226	-0.0416157	-0.00535789	0.0300586	0.907177	1.10232	K70	1	0.644	0.8319	0.0638	0	K	0	2.008e-05		1	7.35655e-05	340000	-0.057642	-0.0579242	-0.0244771	-0.0377577	-0.0168777	-0.0245671	340100	0.0498077	0.00367892	4.82831	24.2333	0.718788	0.609283	-0.0207896	-0.0655828	-0.000643668	-0.0484529
2209	0.0209592	-0.0167518	0.0120316	-0.0317885	0.0177515	1.44571	0.691702	C35	0	0.475	0.1897	0.3295	0	C3	1	0.00347432	0.00718955	0	0.0105439	440000	0.0222902	0.0422541	0.0342646	0.0113782	0.0397066	0.0322831	440100	0.210115	0.185564	3.93183	21.2677	0.655853	0.151	-0.00329737	0.119759	0.0161552	0.159276
2210	-0.0295388	-0.029978	-0.0329804	-0.0349992	0.0143831	5.7726	0.173232	L72	0	0.48	0.3044	0.9628	0	L	0		0.0169063	0	0.0044583	440000	-0.0217696	-0.0363081	-0.0635146	-0.0675473	-0.0605391	-0.0580228	440300	0.097634	0.000799512	4.31749	20.9411	0.785756	0.4925	-0.0230712	-0.0262944	-0.0128514	-0.00977325
2212	-0.000526916	0.00619523	-0.00861142	-0.0160286	0.0244091	1.16919	0.855291	I65	0	0.311	0.367	0.3048	3.80666	I	0			0	0.0023871	440000	0.0128046	0.070929	0.045781	0.0372492	0.0446563	0.0442889	440500	0.0778548	0.0368583	4.64439	23.207	0.18397	0.231243	-0.0142187	-0.000818727	-0.0153047	0.0170164
2213	-0.0139385	-0.0136015	-0.0242664	-0.0397247	0.0348783	4.36884	0.228894	C36	0	0.445	0.3448	0.5809	0	C3	1	0.00119532	0.00406855	0	0.00391758	440000	-0.0156345	-0.0563008	-0.0443709	-0.0190835	-0.0441831	-0.00707824	440300	0.00712305	0.0157322	4.34381	20.5055	0.152809	0.2327	-0.0142542	-0.0711535	-0.0101805	-0.0423052
2214	-0.0200413	-0.0206109	-0.0274725	-0.043948	0.0170544	2.5969	0.385074	C39	0	0.3924	0.3124	0.6248	0	C3	1			0	0.0210712	330000	-0.0219166	0.0224969	0.0275054	0.0290702	0.0246868	0.0313866	330100	0.066585	0.18356	4.48864	21.7431	0.167162	0.0653	0.0498794	-0.000166307	0.0428001	0.0111734
2215	0.000318376	-0.00510526	-0.00705669	-0.0175956	0.0142236	1.07835	0.927341	C26	0	0.4011	0.144	0.0462	1.38629	C2	1	0.0235524	0.0446219	0	0.0825341	440000	0.00463629	0.00164522	-0.0130486	-0.0208793	-0.0083644	-0.00367891	440300	0.0343413	0.0901269	4.81218	23.005	0.563152	0.1176	-0.0123497	-0.0165478	0.00322432	0.0152743
2216	-0.040156	-0.0152812	-0.0412852	-0.0190235	0.0210693	2.1797	0.458778	C14	0	0.6985	0.1127	0.0969	3.68888	C1	1	0.00989746	0.0184383	0	0.00552956	410000	-0.0350092	-0.0652082	-0.070776	-0.0994198	-0.0707988	-0.0990227	410100	0.174989	0.226017	5.37064	22.7423	0.484718	0.337437	-0.059486	-0.076421	-0.0623601	-0.0777944
2217	-0.00597927	0.00780965	-0.01183	-0.00334282	0.00997112	1.06131	0.94223	C39	1	0.4495	0.2965	0.4874	0	C3	1	0.00351802	0.00676874	0	0.00819562	350000	0.000456151	-0.00274516	-0.0238423	-0.0511412	-0.0210655	-0.0389108	350300	0.111432	0.170898	4.7362	23.8696	0.719595	0.3375	-0.0314949	0.150712	-0.0213058	0.174117
2218	0.0582173	0.0414859	0.0496847	0.0180289	0.0170837	1.35596	0.737486	C38	0	0.4496	0.2788	0.3945	0	C3	1			0	0.00399997	440000	0.0598717	0.057394	0.0577966	0.053608	0.0569241	0.0608859	440300	0.0153154	0.361902	4.56435	22.6892	0.406959	0.4208	0.022613	-0.0026162	0.0212982	0.0167912
2221	-0.00738474	-0.0133895	-0.00953267	-0.0162972	0.0158906	0.999177	1.00082	F51	0	0.553	0.6343	0.3893	2.19722	F	0		0.0310071	0	0.0162261	320000	0.00325484	0.0855412	0.0602514	0.0226169	0.0623347	0.0294185	320500	0.0532366	0.276506	5.24175	24.4456	0.708355	0.44485	0.0115086	0.057628	0.0196874	0.0713514
2222	-0.000135431	-0.00767334	-0.00734361	-0.026584	0.021293	4.35228	0.229765	C39	1	0.3022	0.2875	0.2516	1.38629	C3	1	0.0186142	0.0481081	0	0.0103545	350000	-0.00356643	-0.0099401	0.000482087	-0.0127387	0.000245585	-0.00517612	350100	0.0340747	0.246237	4.26268	21.1836	0.0994301	0.251818	-0.00871908	-0.0336139	-0.00734004	-0.0147421
2223	-0.00271729	0.0116894	-0.00776566	-0.00253605	0.0455172	2.36028	0.423678	C35	0	0.4912	0.2448	0.1742	3.58352	C3	1	0.00266552	0.003712	0	0.00352543	320000	-0.000813741	-0.0630123	-0.0642781	-0.116195	-0.0649113	-0.111886	321100	0.0833012	0.13903	5.61313	23.4376	0.333137	0.40264	-0.0522776	-0.099518	-0.0519797	-0.0864594
2225	-0.0138887	-0.00659128	-0.019858	-0.0160135	0.0188804	1.05852	0.94472	C30	0	0.4153	0.1557	0.3083	1.79176	C3	1	0.00368304	0.00495824	0	0.0139532	410000	-0.0165108	-0.0357051	-0.0291668	-0.0122501	-0.0248147	0.00279789	410900	0.155397	0.169935	4.57471	22.7416	0.554743	0.029	0.0347448	0.0163533	0.0493369	0.0444215
2226	0.00295357	0.00270104	-0.00137632	-0.00199647	0.0146331	1.13571	0.880505	C26	1	0.6755	0.1572	0.1496	0.693147	C2	1	0.00819744	0.0180284	0	0.0278722	340000	0.00427004	0.0146763	0.00919724	0.0073418	0.0139513	0.0214587	341800	0.0608722	0.404098	4.51086	23.4912	0.386598	0.682362	0.015923	-0.000988743	0.0315287	0.0242289
2227	-0.00550305	-0.00457442	-0.0144457	-0.0264161	0.0252172	2.27142	0.440254	C38	0	0.5907	0.3279	0.1523	0	C3	1			0	0.00421721	440000	-0.00907402	-0.000293215	0.0106442	0.0320474	0.0115995	0.0434809	440300	0.03639	0.221825	4.29046	21.1646	0.292239	0.5717	0.0103915	0.0139352	0.0146673	0.0396667
2228	0.012337	0.0240333	0.00764494	0.0179902	0.00874153	1.0409	0.960708	C22	0	0.5073	0.3361	0.1198	1.60944	C2	1	0.00225981	0.0209883	0	0.0113363	350000	0.0193928	0.0240154	-0.00254591	-0.0201763	0.00192409	-0.00634551	350200	0.176316	0.230881	4.36945	22.9016	0.590829	0.432167	-0.021565	-0.0321276	-0.007809	-0.00823645
2229	0.0341702	0.031573	0.0284057	0.018325	0.0325019	1.64254	0.608811	C23	0	0.2887	0.3048	0.5506	0	C2	1	0.00451517	0.042512	0	0.00588716	350000	0.0467475	0.0589605	0.02513	-0.00474046	0.0261549	0.004178	350100	0.0325254	0.160349	4.94876	21.6221	0.299303	0.2605	-0.049816	-0.105676	-0.0440107	-0.085435
2230	-0.029853	0.00359759	-0.0327717	-0.00771143	0.0167429	2.64941	0.377442	I65	0	0.3606	0.2473	0.1174	4.27667	I	0	0.0128658	0.0299319	0	0.00822148	340000	-0.0277816	-0.0113312	-0.0145205	-0.0351258	-0.016915	-0.0366382	340100	0.160698	0.0782559	7.95578	24.2155	0.487294	0.240252	-0.0125961	0.0119014	-0.0206059	0.0112888
2231	-0.0370044	-0.036679	-0.0430422	-0.0480777	0.0325661	4.69064	0.213191	C39	0	0.46	0.3383	0.4931	0	C3	1	0.00828506	0.0131505	0	0.0359965	210000	-0.028849	0.226911	0.205176	0.0919517	0.208151	0.104529	210100	0.21842	0.0422039	4.36945	20.1786	0.396887	0.2459	-0.0751822	-0.2318	-0.0654282	-0.207107
2232	-0.017485	-0.00953897	-0.0284295	-0.0337005	0.0353616	2.68687	0.37218	I65	1	0.572	0.3036	0.7329	0	I	0			1	0.0152737	220000	-0.0116977	0.047766	0.0314644	0.0123453	0.03406	0.0298807	220100	0.24467	0.0825155	4.36945	21.523	0.378643	0.5585	-0.0220284	-0.0322022	-0.0106625	0.00405243
2233	-0.0145234	-0.00946865	-0.0140146	-0.00267331	0.0143407	0.777037	1.28694	C30	0	0.4843	0.326	0.1564	3.3322	C3	1	0.00557037	0.00926618	0	0.00163554	440000	-0.021632	-0.0354656	-0.018665	-0.0252252	-0.0140773	-0.0174004	441400	0.052035	0.298134	5.54518	23.2758	0.117591	0.075374	-0.0119129	-0.00278863	0.00126079	0.00867251
2234	0.0324826	0.0101563	0.0228702	-0.00516576	0.0392047	1.89694	0.527165	A03	0	0.4591	0.5501	0.2837	1.09861	A	0	0.0240983	0.0421818	0	0.00292096	370000	0.0401609	-0.0286563	-0.0589	0.00991408	-0.0521101	0.0332554	370600	0.0288506	0.402435	4.94164	22.0982	0.325042	0.046304	0.0644881	0.0690345	0.0848385	0.109127
2236	-0.0312291	-0.0256397	-0.0312243	-0.0290976	0.0174584	1.11287	0.898579	C39	0	0.5247	0.2013	0.0841	3.17805	C3	1	0.00778234	0.0130492	0	0.00388221	330000	-0.0314661	-0.0432169	-0.0392943	-0.0498194	-0.0414328	-0.0535965	330100	0.158699	0.100396	5.8861	24.5574	0.433152	0.103523	-0.009632	0.0384024	-0.0148219	0.0342899
2237	0.0455777	0.0398926	0.0430303	0.0381394	0.0301564	1.15591	0.865118	C32	1	0.5855	0.2422	0.5195	0.693147	C3	1		0.0132163	1	0.00375232	370000	0.0603958	0.0772073	0.0415284	0.0558961	0.0453087	0.0658608	370600	0.0878196	0.194822	4.52179	23.7127	0.587759	0.538085	0.00831911	-0.00643565	0.0199586	0.0112217
2238	-0.0210359	-0.0135983	-0.0270413	-0.0255784	0.0434007	1.72762	0.57883	I63	1	0.7709	0.2422	0.1457	0	I	0	0.0452031	0.0689051	1	0.00481613	440000	-0.0112683	0.0106317	-0.0156526	0.172142	-0.0131521	0.183929	440300	0.154703	0.255709	4.07754	22.1185	0.413255	0.7707	0.0498119	0.210447	0.0594328	0.23339
2239	-0.00759522	0.00222875	-0.0167764	-0.0204887	0.0123313	1.20323	0.831096	C36	0	0.3881	0.1435	0.3872	0	C3	1	0.00551389	0.0124843	0	0.00296629	320000	-0.00961453	0.0489182	0.0546114	0.0637647	0.0551061	0.0751429	320600	0.155831	0.111241	4.11087	23.2206	0.535887	0.2664	0.0215964	0.011595	0.0264257	0.0384286
2240	-0.00716615	-0.00555312	-0.00786365	-0.0133056	0.0241975	1.92644	0.519091	C32	0	0.4037	0.6284	0.4107	3.58352	C3	1	0.0431686	0.0817422	0	0.0135115	510000	0.000308002	-0.0173326	-0.0310482	-0.0456525	-0.0347725	-0.0522092	510100	0.029861	0.125888	5.0626	23.6373	0.294751	0.434653	0.0167459	0.0131149	0.00585706	0.00653368
2241	0.0084444	-0.00658821	0.0102817	-0.0125351	0.0396442	1.31098	0.762788	C39	0	0.396	0.3054	0.8654	4.23411	C3	1	0.0244991	0.0485735	0	0.00159703	370000	0.00556865	0.0479379	0.0633938	0.0497454	0.0562936	0.0341727	370700	0.333635	0.278061	5.90808	25.0694	0.607939	0.322298	-0.0176379	-0.0121075	-0.0368622	-0.0317832
2242	-0.0313415	0.00864652	-0.0320037	0.00673468	0.0132836	2.31426	0.432104	C38	0	0.7908	0.3169	0.3103	4.12713	C3	1		0.000786558	0	0.00248938	370000	-0.0308241	-0.0312937	-0.0307475	0.0993244	-0.0304415	0.100583	370100	0.267151	0.0900443	6.62672	22.6798	0.529813	0.7733	0.0445424	0.0684962	0.0457338	0.0716531
2243	-0.0350915	-0.0176484	-0.0422867	-0.031914	0.029828	1.06681	0.937378	C29	1	0.7302	0.536	0.2648	2.07944	C2	1	0.00283363	0.00598923	0	0.00219395	440000	-0.025382	0.00223491	-0.0329993	-0.0257128	-0.0301237	-0.0115329	440300	0.0546917	0.116164	4.41884	23.4234	0.43877	0.738729	0.0234922	-0.0212198	0.0343701	0.00579597
2244	-0.10171	-0.0844822	-0.0924173	-0.0458824	0.0381211	0.921204	1.08554	K70	0	0.7149	0.6514	0.0039	4.06044	K	0	3.63332e-05	0.000212687	0	0.000216623	330000	-0.119601	-0.012586	0.0309263	0.0610513	0.0429985	0.0728982	330100	0.0133942	0.00210597	7.34019	26.3443	0.809119	0.574732	-0.0278955	-0.0732328	0.000379277	-0.0667416
2245	0.0408634	0.0285316	0.0380057	0.0133323	0.0348118	1.73921	0.574974	C38	0	0.2809	0.2974	0.2436	3.78419	C3	1	0.0217461	0.00946889	0	0.0191875	320000	0.0203546	-0.0639628	-0.0135727	-0.0349421	-0.0188182	-0.0418517	320500	0.0668526	0.203901	4.97673	23.1502	0.364585	0.297142	-0.00693107	-0.069791	-0.0202081	-0.0728789
2246	-0.0547728	-0.0628669	-0.0644579	-0.0867497	0.0480766	1.46751	0.681425	C26	1	0.5081	0.2372	0.2694	0	C2	1		0.0038852	0	0.0134764	510000	-0.0456168	-0.0612273	-0.0816859	-0.130016	-0.0810173	-0.118312	510500	0.136915	0.212922	4.96284	22.2758	0.357496	0.5365	-0.0092494	-0.00737218	-0.00403968	0.0205034
2247	-0.0265125	-0.0222109	-0.034094	-0.0326641	0.0134627	1.99009	0.50249	I64	0	0.4284	0.4261	0.1516	0	I	0	0.000574651	0.000651512	0	0.00354693	330000	-0.0216097	-0.00578909	-0.0267237	-0.0488015	-0.0203554	-0.027664	330100	0.123492	0.279191	3.2581	20.7806	0.300337	0.1759	-0.0192792	-0.052021	0.00144175	-0.0149741
2248	-0.000522814	-0.0379499	-0.00877885	-0.0609252	0.0484177	5.99667	0.166759	C34	0	0.2248	0.2829	0.1422	0	C3	1			0	0.0531787	370000	-0.00111466	-0.0306319	-0.028827	-0.0741817	-0.0300563	-0.0673014	371000	0.045734	0.144951	3.95124	20.1448	0.86389	0.1841	-0.0500729	-0.0976415	-0.049448	-0.0760107
2249	0.0134132	0.00906913	0.00660709	-0.0076948	0.0114843	1.18487	0.843974	C38	0	0.4157	0.3454	0.3149	0	C3	1	0.00626613	0.0123005	0	0.0253724	440000	0.0107716	-0.00843727	-0.00178021	-0.00592057	-0.00115698	0.00295357	442000	0.160112	0.115286	4.68213	23.442	0.445131	0.046028	0.00341011	-0.0178079	0.00756042	0.00261335
2250	0.00612994	0.0219853	0.00163281	0.00963698	0.018859	1.47045	0.680065	C26	0	0.4521	0.1152	0.6435	2.56495	C2	1			0	0.00974632	330000	0.00641449	0.023493	0.0304304	0.0173979	0.0302316	0.0216546	331000	0.106957	0.309494	4.11087	23.4319	0.519082	0.184503	-0.0051836	-0.0115013	-0.00485502	-0.000454886
2252	0.00458533	0.0179776	0.000922056	0.0110182	0.0131596	1.3372	0.747832	C27	0	0.5135	0.5853	0.186	0	C2	1	0.0018469	0.00504974	0	0.00201318	310000	0.011545	0.0957018	0.0777458	0.0721528	0.0798033	0.07992	310000	0.0373528	0.03948	4.94164	24.1396	0.0539963	0.532549	-0.0194611	-0.0497656	-0.0121398	-0.0348026
2253	-0.0444486	-0.0291037	-0.0545738	-0.049398	0.0382929	1.64134	0.609257	I65	0	0.3346	0.2217	0.3806	0	I	0	0.00357035	0.00926657	0	0.012091	510000	-0.0423542	-0.0116085	-0.0186335	-0.0396507	-0.0147979	-0.0204814	510100	0.0326467	0.224438	4.07754	21.2836	0.183404	0.1916	-0.0245078	-0.0402698	-0.0101818	-0.00299349
2254	0.045406	0.0223651	0.0416067	0.0144597	0.0286086	1.62365	0.615895	C28	1	0.4536	0.4476	0.1907	3.29584	C2	1	0.0462371	0.0714897	0	0.00547464	370000	0.0455035	0.0407378	0.0418517	0.0304905	0.0434142	0.0379709	370600	0.102997	0.275967	5.20401	23.0292	0.541223	0.49576	-0.034455	0.0249135	-0.0284528	0.0405582
2255	0.000886709	-0.00316548	-0.00903851	-0.0242624	0.0119485	1.05723	0.945866	C34	0	0.3475	0.1786	0.2413	0	C3	1			0	0.0231378	320000	0.00325954	-0.0207625	-0.0289188	-0.0366709	-0.0259334	-0.0194095	320500	0.0895511	0.201297	4.02535	22.5159	0.43325	0.076	0.0106838	-0.0263577	0.0237389	0.00835195
2256	0.0101845	0.00696425	0.00262151	-0.011949	0.0168262	2.23441	0.447545	D44	0	0.2853	0.4685	0.2938	0	D	0	0.00100976	0.00985493	0	0.00231776	440000	0.0181178	0.0159574	-0.00127262	-0.0289313	-0.000816584	-0.0195962	440300	0.0244252	0.323682	4.33073	21.3971	0.37114	0.0154	-0.0258728	0.0245604	-0.0220199	0.0468914
2258	-0.00798476	-0.0144223	-0.00925774	-0.016741	0.0157728	1.46405	0.683038	C26	1	0.5352	0.2077	0.2466	3.4012	C2	1	0.0448223	0.0915259	0	0.0183746	510000	-0.00588556	-0.0135119	-0.0106686	-0.046062	-0.00941367	-0.042611	510700	0.0642714	0.33785	5.1299	23.2779	0.348454	0.579091	0.0149086	-0.032767	0.018198	-0.026212
2261	0.00352697	-0.00900297	-0.0073406	-0.0309128	0.0202671	2.1299	0.469506	I65	0	0.2995	0.5667	0.4111	1.60944	I	0	0.0015296	0.0046794	1	0.0163716	430000	0.0102891	0.0639709	0.0487365	0.0448288	0.0528536	0.0650412	430100	0.0324656	0.0267096	5.14749	22.2258	0.412098	0.093352	0.00253797	-0.0205005	0.0147077	0.0151275
2262	0.0412946	0.0668579	0.0365847	0.0549654	0.0244165	3.58564	0.27889	C27	0	0.5823	0.2517	0.1416	2.99573	C2	1	0.0132015	0.0221008	0	0.00350328	320000	0.0391812	-0.0319615	-0.0223008	-0.000938356	-0.0218112	0.00467695	320300	0.0348951	0.176698	4.96284	22.5923	0.138387	0.435935	0.0121725	-0.0617659	0.0129963	-0.0511533
2263	-0.0235019	-0.00462646	-0.0310486	-0.0199103	0.0245949	1.91024	0.523494	C29	1	0.3315	0.6328	0.2164	0	C2	1			0	0.0209328	330000	-0.0231233	-0.0523608	-0.049408	-0.0391286	-0.0465293	-0.0248015	330600	0.0300283	0.435237	4.55388	21.8082	0.0821706	0.2974	0.0084401	-0.0290239	0.0195291	-0.000782744
2264	0.0196615	0.0116306	0.0144434	0.00650509	0.0159139	2.01533	0.496197	F52	0	0.6018	0.3582	0.3938	1.09861	F	0			0	0.0869973	350000	0.0225685	0.0609368	0.0383349	0.00840253	0.0439834	0.0260888	350200	0.00353728	0.00132573	4.57471	21.7069	0.450911	0.353237	-0.0346487	-0.0275526	-0.0149685	0.00220593
2266	0.00181332	0.00844546	-0.00184188	0.00222342	0.0107366	1.24563	0.802807	N77	0	0.6502	0.1441	0.4686	1.60944	N	0	0.00597326	0.0104798	0	0.0250722	330000	0.00193388	-0.00396235	-0.0062355	-0.00977419	-0.00362731	-0.000734163	330100	0.052721	0.163353	4.89784	23.9269	0.55985	0.379024	0.00319883	-0.001984	0.012448	0.0159958
2267	0.0258955	0.0162423	0.0239529	0.0200463	0.0124699	1.10993	0.900958	D45	1	0.7077	0.8548	0.545	0.693147	D	0		0.02146	1	0.0108641	610000	0.0382818	0.0276616	-0.00854492	-0.0273242	-0.00198308	-0.0122496	610100	0.135091	0.629061	4.20469	23.2881	0.49306	0.6852	-0.0298988	-0.0361037	-0.00935625	-0.0111712
2268	-0.0366109	-0.00814539	-0.046183	-0.038124	0.0348561	3.69494	0.27064	I65	1	0.4522	0.1367	0.3206	2.94444	I	0			0	0.0082444	510000	-0.0317347	-0.0525251	-0.0664821	-0.10953	-0.0704202	-0.106423	510100	0.153896	0.0394958	4.89035	22.747	0.306327	0.488401	-0.072304	-0.00819888	-0.0819874	0.0053301
2269	-0.00795867	-0.03704	-0.0130366	-0.0422889	0.0173632	2.27532	0.439499	C18	0	0.6171	0.1887	0.0743	0	C1	1	-0.0063575	-0.0970871	0	0.0261245	310000	0.000364101	-0.0183066	-0.0499861	-0.0723468	-0.0444925	-0.0556188	310000	0.162815	0.176273	5.29832	22.0545	0.934742	0.5275	-0.0461697	-0.0766291	-0.0274131	-0.0469306
2270	0.0350427	0.0221655	0.0269982	0.000721967	0.0172959	1.67812	0.595905	C38	0	0.5856	0.3231	0.2561	2.30259	C3	1	0.00430276	0.00664819	0	0.0237654	370000	0.0360511	0.0450891	0.0429774	0.0554357	0.0425847	0.0632474	370100	0.0420573	0.173968	4.20469	22.2162	0.249763	0.488376	0.00953175	-0.0197079	0.0102931	0.000260382
2271	-0.0329822	-0.0149544	-0.0261359	0.00165642	0.0402351	1.89474	0.527777	C30	0	0.4832	0.2077	0.1415	4.56435	C3	1		0.0141213	0	0.0220566	110000	-0.0447291	-0.0232382	0.017113	0.0275195	0.0176569	0.0201716	110000	0.077161	0.169383	6.68336	24.6463	0.462208	0.238436	0.000718558	0.0445208	-0.00139284	0.0273685
2272	0.00333518	0.00282108	-0.009837	-0.0262887	0.0221635	1.27061	0.787025	C34	0	0.3452	0.144	0.3756	0.693147	C3	1	0.00132693	0.00261021	0	0.018698	510000	-0.0011258	-0.0240949	-0.0215601	0.0443871	-0.0184826	0.065198	510300	0.151331	0.12339	4.7362	21.9104	0.547107	0.0102	0.10978	0.0341553	0.122746	0.077809
2273	0.0217122	0.0107425	0.0161537	-0.00839951	0.0157352	1.74672	0.572501	C39	0	0.2505	0.4515	0.5009	3.21888	C3	1	0.037619	0.06316	0	0.00597396	330000	0.0179963	0.00159649	0.0205862	0.026602	0.0172539	0.0264627	331000	0.0968977	0.33536	5.3033	23.0533	0.171388	0.237809	0.0034058	-0.00562391	-0.00358506	0.00202263
2274	0.00560932	-0.000871329	0.0014415	-0.006539	0.0140949	1.21941	0.820072	C26	0	0.4472	0.6423	0.2641	0	C2	1	0.0083569	0.0117853	0	0.0166565	320000	0.0127169	-0.00418383	-0.0198523	-0.0104041	-0.0160179	0.0018277	320500	0.0831741	0.442754	5.31321	22.8408	0.387395	0.4414	0.00274403	0.00651089	0.0167808	0.030568
2275	-0.0359722	-0.015603	-0.0441209	-0.0313691	0.0268951	2.17349	0.46009	C27	0	0.788	0.1986	0.2012	1.60944	C2	1	0.00158767	0.00406127	0	0.00608997	450000	-0.0321116	-0.0531692	-0.0615028	-0.0628472	-0.0575867	-0.046889	450300	0.0337753	0.271662	4.68213	22.1008	0.290445	0.651	-0.0141192	-0.0314478	-0.00080374	-0.000193996
2276	0.0229378	0.0129368	0.0154297	-0.00804946	0.0222346	1.28978	0.775326	C38	1	0.3958	0.4742	0.1069	1.60944	C3	1	0.00529571	0.00872597	0	0.0231215	330000	0.0129179	-0.0173981	0.0110905	-0.000124016	0.0100508	0.00585145	330100	0.0921396	0.118269	5.1299	23.2593	0.613434	0.397649	0.00241688	-0.0163386	0.000147095	8.91349e-05
2277	0.04417	0.0261471	0.0383041	0.0185742	0.0161776	0.965838	1.03537	F52	0	0.417	0.1214		1.09861	F	0	0.00164914	0.00261749	0	0.00654133	430000	0.0488678	-0.0168849	-0.0406701	-0.0887557	-0.0350045	-0.0717171	430100	0.0567819	0.218842	4.95583	23.4199	0.536217	0.357	-0.0413719	-0.154088	-0.0255285	-0.127039
2278	-0.0307764	-0.0227331	-0.0370327	-0.0287476	0.0107699	1.38807	0.720426	C35	0	0.4238	0.2092	0.7824	0	C3	1	0.00117583	0.00250733	0	0.00457281	310000	-0.0204891	-0.00272872	-0.0412566	-0.0681663	-0.0341494	-0.0468316	310000	0.175863	0.143755	4.26268	21.3183	0.366435	0.1526	-0.0374158	-0.0532156	-0.0128736	-0.0145965
2279	-0.041484	-0.0310671	-0.0534462	-0.0573391	0.0413055	2.40945	0.415033	I65	0	0.3092	0.7953	0.2043	0	I	0	0.00250323	0.00529282	0	0.0109169	110000	-0.0189404	0.347848	0.292724	0.363691	0.295551	0.382551	110000	0.0899563	0.069857	4.77068	21.7408	0.338809	0.149388	0.189572	0.191129	0.198185	0.226252
2280	-0.0444071	-0.0450722	-0.0487377	-0.0525415	0.0215326	1.45012	0.689601	F52	0	0.2662	0.4782	0.0902	0	F	0	0.00269643	0.0228294	0	0.0144347	330000	-0.0426567	-0.0358206	-0.0508919	-0.0322642	-0.0479966	-0.0218653	330100	0.181596	0.049269	4.58497	22.9531	0.867967	0.0444	-0.0111431	0.0594615	-0.00139824	0.0792369
2281	-0.00657365	-0.00509431	-0.0127372	-0.0206944	0.0111849	1.47424	0.678315	C39	1	0.4891	0.1666	0.4234	2.94444	C3	1			0	0.00232308	420000	-0.00630075	0.00965811	0.00897378	-0.00297019	0.00921652	0.00440147	420100	0.126123	0.129525	4.47734	23.0161	0.382923	0.489545	-0.00944218	0.00220508	-0.00800904	0.0175538
2282	0.0113774	0.00480596	0.00320199	-0.00985726	0.0213006	1.09053	0.916988	C34	1	0.6472	0.2603	0.2	0	C3	1	0.00166295	0.0010736	0	0.00858931	130000	0.00445848	-0.0176766	-0.00116042	-0.0296737	0.00355745	-0.0118612	130100	0.0360039	0.153763	3.63759	22.0767	0.0997923	0.3669	-0.0150593	-0.0104702	-8.71818e-05	0.0228575
2283	-0.0147578	-0.00911548	-0.0223796	-0.0304838	0.0133859	0.978037	1.02246	C36	0	0.4366	0.2704	0.5033	1.79176	C3	1			0	0.00704393	370000	-0.0126396	-0.0378258	-0.0438467	-0.0309739	-0.0452038	-0.0247122	371000	0.06497	0.365118	4.02535	22.8005	0.292466	0.227027	0.0233559	0.000225582	0.0233924	0.0191158
2284	-0.00957865	-0.0143045	-0.0175401	-0.0373968	0.0281472	1.35903	0.735817	C36	0	0.4762	0.1242	0.5375	2.99573	C3	1	0.00596765	0.0147581	0	0.00170744	330000	-0.0110963	0.0233072	0.0267132	0.00417773	0.0247593	0.00958436	330100	0.158213	0.234794	5.09375	22.5964	0.583444	0.422577	0.00724403	0.0220709	0.00527553	0.0395375
2285	-0.0369319	-0.0134362	-0.039553	-0.00750653	0.0320516	1.47762	0.676763	K70	1	0.54	0.0763	0.1218	0	K	0	-0.000725806	-0.000818423	1	0.0150798	440000	-0.0502827	-0.134549	-0.10736	-0.150202	-0.0977775	-0.128966	440300	0.0753876	0.00826474	4.5326	22.6323	0.490326	0.535327	-0.0733639	-0.088375	-0.0476563	-0.0597475
2286	-0.0204529	0.00747207	-0.026804	-0.00603984	0.0157615	1.45503	0.687273	C13	0	0.3702	0.513	0.1637	1.09861	C1	1		0.0304137	0	0.00978303	370000	-0.0117589	-0.0699855	-0.0924838	-0.104723	-0.0903784	-0.0934719	371400	0.104505	0.493837	4.82028	21.8239	0.333249	0.2654	-0.0367192	-0.0584713	-0.0281135	-0.0362455
2287	-0.0298034	-0.0150188	-0.035288	-0.023808	0.0209443	2.47839	0.403487	C27	0	0.8942	0.4835	0.2626	0.693147	C2	1		0.009986	0	0.00239427	540000	-0.026965	-0.0022413	-0.0121664	-0.00996296	-0.00810998	0.00344058	540400	0.0107923	0.101855	4.68213	22.496	0.424519	0.8766	-0.0158576	-0.0178463	-0.00291631	0.00660648
2289	0.00580982	-0.00762997	-0.000400149	-0.0214682	0.0395931	6.48656	0.154165	C39	0	0.4737	0.3874	0.3742	0	C3	1		-0.00225262	0	0.00130197	440000	0.00683557	0.117356	0.11073	0.144954	0.112619	0.154972	440300	0.0636554	0.309403	4.06044	19.4849	0.14871	0.3102	-0.0814633	-0.0158739	-0.076335	0.00452577
2290	-0.0998995	-0.112415	-0.106666	-0.120936	0.0265554	1.95153	0.512418	C38	0	0.5962	0.6036	0.3688	0	C3	1			0	0.0451085	320000	-0.0989399	-0.212	-0.218289	-0.218559	-0.211902	-0.198448	320500	0.170792	0.102574	4.17439	21.148	0.598174	0.3191	-0.0323002	0.0898854	-0.0112643	0.126145
2291	-0.037253	-0.0470496	-0.0436869	-0.0640891	0.0254023	1.90451	0.525068	C18	0	0.3712	0.3893	0.1352	3.55535	C1	1	0.00613238	0.0102358	0	0.0383435	440000	-0.0279712	0.000848691	-0.0259027	0.123923	-0.0262122	0.130605	440600	0.0315486	0.080168	5.91889	22.6352	0.227015	0.426759	0.171777	0.0338954	0.173748	0.0510968
2292	-0.0287498	-0.0295322	-0.0365926	-0.0466884	0.0183572	1.42976	0.699416	C24	0	0.5112	0.1899	0.4143	1.38629	C2	1	0.0025122	0.00387943	0	0.0232674	440000	-0.00727384	0.0117459	-0.0483032	-0.00612917	-0.0463596	0.00683312	440500	0.105229	0.0533248	4.57471	22.4294	0.400452	0.030074	0.029845	-0.0137907	0.0381475	0.0112404
2293	0.0187605	0.0150836	0.0188927	0.0166629	0.0136623	1.73704	0.575693	C17	0	0.6192	0.223	0.1313	3.7612	C1	1	0.0106532	0.0137442	0	0.0141848	320000	0.0199782	0.0157252	0.0108447	0.0248925	0.0122616	0.0272257	320600	0.090225	0.135133	4.2485	22.6666	0.399246	0.568432	0.0333523	0.051636	0.0367076	0.0556964
2294	-0.00292469	0.0240185	-0.00570841	0.0155572	0.0235394	3.9356	0.254091	C27	0	0.7066	0.3028	0.2165	2.3979	C2	1	0.0106336	0.0223411	0	0.00143305	440000	0.00201394	0.0405198	0.027962	0.0490744	0.0274103	0.0507673	440300	0.0190751	0.147513	5.47646	23.0011	0.182322	0.695547	0.00986347	0.000707812	0.0085039	0.00641611
2295	0.0100143	0.0179072	0.000831819	0.00199987	0.0122017	1.15199	0.868066	C32	0	0.4233	0.6544	0.6863	0	C3	1	-0.00222313	0.000833468	0	0.00341988	440000	0.0158955	0.0218759	0.00782106	0.044226	0.013163	0.065227	440600	0.0288734	0.0655394	4.07754	21.552	0.430035	0.3442	0.0480571	0.0402114	0.0671727	0.080606
2296	-0.0130194	-0.0188831	-0.0230335	-0.0358481	0.0235527	1.43785	0.695483	C39	0	0.2987	0.2152	0.273	0	C3	1		0.000295477	0	0.0123994	410000	-0.0145323	0.0316891	0.0315187	0.00215018	0.0376733	0.0252768	410100	0.103697	0.169844	4.47734	21.6212	0.259103	0.0467	-0.043228	-0.0153264	-0.0236959	0.0268422
2297	0.0031768	-0.00200748	-0.0023195	-0.0150137	0.0140112	1.71823	0.581995	C30	1	0.3414	0.4473	0.3398	0	C3	1	0.0161377	0.0314071	0	0.00213769	430000	0.00576974	-0.00132649	-0.0101578	-0.0415747	-0.00906184	-0.0335448	430100	0.038408	0.222435	3.71357	21.7113	0.213615	0.3187	-0.0243613	-0.0223009	-0.0194072	-0.0035771
2298	-0.0115451	-0.00306689	-0.0211021	-0.0237045	0.0145907	1.02343	0.977104	I65	0	0.2382	0.2889	0.2644	0	I	0	0.00260341	0.00509622	0	0.00517855	340000	-0.00716205	0.0302764	0.0169303	-0.00643081	0.0196393	0.00943973	340200	0.159311	0.0515184	4.48864	22.7295	0.412173	0.0501	-0.0181066	-0.0209226	-0.00891492	0.00928522
2299	-0.00589729	0.0160807	-0.0133202	-0.000372485	0.0349365	2.01968	0.495127	A03	0	0.6231	0.3569	0.3496	3.68888	A	0		0.0282425	0	0.0116592	350000	0.00242008	-0.0411849	-0.0656573	-0.0200897	-0.0636564	-0.00836701	350700	0.0828971	0.584972	5.40268	23.6639	0.474706	0.642015	0.0249654	-0.0480173	0.0315481	-0.0250653
2300	0.0291626	0.0131353	0.0197904	-0.00800404	0.0207191	1.52894	0.654046	C38	0	0.6366	0.8769	0.3469	0	C3	1			1	0.00349622	350000	0.0263888	0.0261526	0.0339916	0.0229965	0.0359765	0.037515	350700	0.0360951	0.216572	4.57471	22.4111	0.598841	0.6096	-0.00848852	-0.0349345	-0.000200519	-0.00434541
2301	-0.0241795	-0.010931	-0.032549	-0.0271145	0.0264772	1.22578	0.815806	C24	0	0.5721	0.0874	0.4994	2.30259	C2	1	0.00110743	0.00184298	0	0.0204895	440000	-0.0214637	0.000643697	-0.00736819	-0.0276038	-0.00345587	-0.0110062	440300	0.327997	0.0580804	4.99721	22.774	0.6042	0.489027	-0.00961787	-0.0226964	0.00215195	0.00714999
2302	0.0114961	0.00529302	0.0106297	0.0130081	0.0215921	0.961584	1.03995	C30	1	0.6582	0.0673	0.6242	1.38629	C3	1	0.00152786	0.00410417	0	0.00247158	650000	0.00152318	-0.028325	-0.00548951	-0.0297628	0.00230641	-0.0143241	650100	0.478901	0.0646708	4.49981	24.2289	0.686778	0.6592	-0.0366731	-0.0120124	-0.0150776	0.0112036
2303	-0.0309986	-0.015858	-0.0387231	-0.0275852	0.0111405	1.03763	0.963735	C22	0	0.5624	0.3095	0.1623	0	C2	1	-0.00120149	0.00135344	0	0.00151159	440000	-0.0310895	0.0307564	0.0222765	-0.0212778	0.028148	-0.00147478	440300	0.0795028	0.250575	4.02535	22.7252	0.328267	0.0212	-0.0341375	-0.0543654	-0.0157763	-0.0196047
2304	-0.0333887	-0.00429979	-0.0272329	0.00483915	0.0203688	3.84875	0.259825	C15	1	0.7521	0.2341	0.0428	4.59512	C1	1	0.00280681	0.00629862	0	0.000138775	320000	-0.0311957	-0.0212627	-0.019007	0.0287411	-0.022968	0.0142169	321300	0.020249	0.0852621	7.08255	24.9422	0.300743	0.855379	0.0569454	0.0642223	0.0435603	0.0383274
2305	0.0255691	0.0161991	0.0289391	0.0426194	0.0474954	1.03242	0.9686	K70	1	0.4486	0.4299	0.0194	0	K	0			1	0.000221522	420000	-0.00613989	-0.0972482	-0.0291481	-0.0756615	-0.0152084	-0.0537436	420100	0.0602664	0.0166449	6.18002	24.0945	0.859082	0.4476	-0.0655226	-0.138043	-0.0318132	-0.116022
2306	0.135112	0.117592	0.130673	0.108329	0.035933	22.5133	0.044418	I64	0	0.2898	0.6005	0.1533	0	I	0			0	0.0748251	110000	0.148581	0.198425	0.159436	0.121884	0.161181	0.130238	110000	0.102588	0.0119892	4.31749	19.1023	0.659014	0.2201	-0.092475	-0.160221	-0.0854233	-0.143169
2307	0.0493492	0.0346918	0.0471946	0.0445622	0.0234557	1.01656	0.983705	E48	1	0.5001	0.0625	0.6786	0	E	0	0.00675824	0.0284839	1	0.0153567	650000	0.0230817	-0.0332886	0.0237234	0.0027894	0.0354206	0.02699	650100	0.11362	0.0115209	5.05625	24.6581	0.891574	0.4773	-0.0260589	-0.0197488	0.00612492	0.016161
2308	-0.0472426	-0.0370837	-0.05817	-0.0580629	0.0274441	1.8021	0.554907	C39	0	0.3841	0.4817	0.1206	0	C3	1	-3.13586e-05	-2.37245e-05	0	0.00382999	440000	-0.0420957	0.0634205	0.0420282	0.0648626	0.0469724	0.086629	440100	0.0250893	0.00408897	4.2485	21.5729	0.15622	0.3719	-0.0200264	0.0131745	-0.00424065	0.0521304
2310	-0.0111872	-0.00568783	-0.0155013	-0.0075738	0.0172148	0.990124	1.00998	N77	1	0.4038	0.0648	0.3024	0	N	0	0.00196169	0.00388388	0	0.00364845	110000	-0.0157269	-0.0382778	-0.0370821	-0.0510541	-0.0301645	-0.0330793	110000	0.292714	0.0308236	5.23111	24.4313	0.851505	0.154147	-0.0242484	-0.0594567	-0.00325552	-0.0289051
2311	0.0055079	0.0122567	0.0062305	0.0116105	0.0160274	2.87741	0.347535	C13	0	0.6748	0.126	0.0207	4.06044	C1	1	0.0201316	0.0366371	0	0.0715556	440000	0.00640536	0.0181677	0.0170566	0.0190624	0.0159659	0.0152715	440100	0.120738	0.337572	5.1985	24.5128	0.562588	0.762574	0.0115188	0.0201175	0.00612691	0.0136842
2314	-0.0603991	-0.0449369	-0.0596194	-0.0283393	0.0339165	0.943827	1.05952	K70	0	0.7144	0.2197	0.0493	2.56495	K	0	0.00853043	0.0171378	0	0.00676671	440000	-0.0838658	-0.185253	-0.129806	-0.176591	-0.118452	-0.156173	440300	0.0586066	0.0714548	4.78749	24.9623	0.737155	0.722392	-0.0739821	-0.107607	-0.0416127	-0.0779783
2315	-0.0407482	-0.050002	-0.048751	-0.0669022	0.0354402	1.5852	0.630835	I64	0	0.596	0.2972	0.0994	0.693147	I	0	0.0040428	0.00888586	0	0.00321141	320000	-0.0294147	0.0332836	0.00126882	-0.0499112	0.00388391	-0.0360273	320100	0.0357412	0.130164	4.97673	21.9923	0.362781	0.0443	-0.0419395	-0.0582362	-0.0326383	-0.0304341
2317	-0.170325	-0.0670397	-0.179743	-0.0827366	0.0676423	3.71661	0.269063	C27	0	0.3701	0.1792	0.5258	2.19722	C2	1	0.019794	0.0330908	0	0.0199064	440000	-0.163937	-0.369864	-0.392219	-0.356222	-0.386009	-0.334416	441900	0.0189561	0.0950984	5.97381	22.4769	0.339173	0.168856	0.012459	-0.143452	0.0307848	-0.106727
2318	0.0694069	0.0407781	0.0665252	0.0322215	0.0181981	1.97221	0.507045	C33	0	0.5094	0.2789	0.1872	3.58352	C3	1	0.0118706	0.0214313	0	0.0092839	330000	0.0664303	-0.00370101	0.00829325	-0.0221466	0.00795069	-0.0201822	330500	0.0584063	0.254643	4.61512	23.0128	0.348685	0.588026	-0.0471762	-0.0786515	-0.0466917	-0.0708042
2320	0.0342516	0.00691793	0.0324959	0.00645645	0.0139178	1.77159	0.564465	G55	1	0.749	0.3355	0.0658	0	G	0	0.00392845	0.00796685	1	0.00228853	460000	0.0343116	-0.0148969	-0.0260854	-0.030362	-0.0228996	-0.0220711	460100	0.0378404	0.569332	4.63473	22.7523	0.159927	0.734179	-0.0405952	0.0182398	-0.0297277	0.0326572
2322	0.00020051	-0.00101495	-0.00768596	-0.0187874	0.040852	1.08196	0.924247	I65	0	0.4786	0.2491	0.1602	1.09861	I	0	9.78461e-05	0.000352791	1	0.00238073	330000	0.00362946	0.0408984	0.0304705	0.0288975	0.0321136	0.041155	330200	0.039428	0.117359	3.55535	21.9767	0.119666	0.3643	0.000450408	-0.0134565	0.00747919	0.0120275
2324	0.0408146	0.0224091	0.0337423	0.000526267	0.0236717	2.00762	0.498102	C29	0	0.6019	0.3106	0.1237	2.56495	C2	1	0.00691821	0.0244245	0	0.0297513	310000	0.0387754	0.0665742	0.0756809	0.135825	0.0730663	0.138678	310000	0.119424	0.18419	5.2832	22.876	0.638935	0.128136	0.104333	0.0416749	0.0990543	0.0550759
2325	-0.00243729	0.0198125	-0.0116996	0.00676728	0.0136122	1.03323	0.967844	E50	0	0.3392	0.5855	0.2541	0	E	0			0	0.028377	440000	0.000916593	-0.0169634	-0.035399	-0.0512899	-0.0278362	-0.0261256	440300	0.17249	0.11807	5.38907	22.8506	0.632581	0.0398	-0.03492	-0.0657412	-0.00889443	-0.0204747
2326	-0.0191204	-0.0120381	-0.0252405	-0.0320513	0.0300167	2.0009	0.499774	C26	0	0.3538	0.22	0.2319	0	C2	1	0.0434942	0.0148167	0	0.0246416	330000	-0.0269898	-0.0872129	-0.063065	-0.0693222	-0.0660285	-0.0679137	331000	0.0843924	0.282082	5.32788	23.1529	0.670105	0.052063	0.0142372	0.00556785	0.00978155	0.0168829
2327	-0.0417715	-0.0409378	-0.0435238	-0.0420125	0.00822756	1.26182	0.792504	C17	0	0.6599	0.262	0.3812	2.99573	C1	1		-0.00169595	0	0.00575952	440000	-0.044493	-0.0582392	-0.0555212	-0.058718	-0.0526553	-0.0515532	440300	0.0506016	0.260119	4.91998	22.2651	0.193481	0.205466	-0.00776564	0.0188019	0.00076959	0.0312863
2328	-0.011005	-0.00842762	-0.0166766	-0.0223247	0.0131017	1.02796	0.972804	C36	0	0.3898	0.5985	0.9326	0	C3	1		0.0481633	0	0.00370338	310000	-0.0194058	-0.0448957	-0.0213885	-0.0124198	-0.0206698	-0.0049606	310000	0.19547	0.160385	4.15888	22.4815	0.373059	0.007192	0.0214604	0.0213876	0.0248588	0.0387429
2329	0.0241216	0.0129981	0.0131685	-0.0153177	0.0343864	1.48125	0.675107	C14	0	0.4316	0.2892	0.1177	0	C1	1	0.0136821	0.026909	0	0.0387796	450000	0.016628	-0.10192	-0.0887941	-0.0442913	-0.0889091	-0.0325715	450100	0.0731944	0.266307	5.82305	22.4972	0.671465	0.123716	-0.0327163	0.0717885	-0.031408	0.0983188
2330	-0.0896436	-0.031532	-0.100239	-0.0538831	0.0211528	1.70284	0.587253	C13	0	0.5034	0.1601	0.3225	2.48491	C1	1			0	0.049672	370000	-0.0805249	-0.104766	-0.123245	-0.187638	-0.119732	-0.169689	370700	0.0659212	0.251586	5.56834	21.9673	0.309726	0.5058	-0.0987611	-0.17578	-0.0883193	-0.143698
2331	-0.0152453	-0.0127221	-0.025507	-0.0316897	0.0160156	1.28216	0.779936	I65	0	0.4817	0.1055	0.3002	0	I	0	0.000100794	0.000552977	0	0.00975356	340000	-0.0097708	0.0531483	0.0342247	0.0099276	0.0393628	0.0314339	340100	0.196486	0.0811473	4.52179	21.7048	0.310399	0.3602	-0.0301865	-0.0028386	-0.0138006	0.0358153
2332	0.0129142	0.0125279	0.00787837	-0.000770112	0.0223112	1.83029	0.546362	C27	1	0.3644	0.2863	0.0737	2.99573	C2	1	0.00346769	0.0160582	0	0.00335028	330000	0.0144004	0.030498	0.0274973	0.108757	0.0275289	0.114061	331000	0.0405329	0.245378	4.64439	22.6311	0.182651	0.430753	0.0712613	0.0276161	0.0727684	0.0408494
2333	-0.0044591	-0.00155408	-0.0134048	-0.0157549	0.0174304	1.42048	0.703988	C32	0	0.7882	0.4126	0.2609	0	C3	1	0.0124451	0.0179081	0	0.0350597	320000	-0.00636149	-0.00328311	-0.00401764	0.0304051	0.00261537	0.0521214	320500	0.0795307	0.259287	4.51086	21.7478	0.367495	0.6202	0.0672282	0.0132649	0.0861885	0.0521726
2334	0.0708631	0.026561	0.0613396	0.000109018	0.0267206	1.71387	0.583475	C38	0	0.2292	0.1781	0.1202	0.693147	C3	1	0.0100386	0.0378313	0	0.0085375	440000	0.0581684	0.0924049	0.120118	0.11459	0.11874	0.12241	440300	0.165549	0.169665	4.77068	22.3098	0.524896	0.049	-0.0162566	0.0813504	-0.0174788	0.103676
2335	0.193756	0.132807	0.183968	0.101049	0.0380714	2.6487	0.377543	C38	0	0.4981	0.1478	0.1557	3.2581	C3	1	0.00654894	0.00488485	0	0.00505646	350000	0.173376	0.0974018	0.156423	0.161617	0.151712	0.163258	350200	0.162739	0.293956	4.07754	23.0236	0.607581	0.341184	-0.00433747	-0.122109	-0.0168203	-0.110598
2336	0.126143	0.164323	0.118305	0.146884	0.0415021	2.42294	0.412721	F52	1	0.7799	0.1594	0.0095	0	F	0	-0.000264682	0.000395514	0	0.0163981	440000	0.123654	0.155873	0.150715	0.0659631	0.15258	0.0783356	440300	0.213366	0.189502	6.05678	22.303	0.977155	0.5001	0.00998516	-0.236451	0.0175635	-0.212232
2337	-0.024097	-0.0332694	-0.0315237	-0.045661	0.0181331	1.75247	0.570622	C35	0	0.3869	0.2042	0.5686	0	C3	1		0.00035163	0	0.010888	120000	-0.0246102	-0.0428583	-0.0449116	-0.0430394	-0.0401376	-0.0253472	120000	0.0744744	0.107704	4.39445	21.323	0.308878	0.329	0.00792725	-0.0168175	0.0238617	0.0169422
2338	0.046777	0.0103385	0.0360256	-0.0171444	0.0262802	3.07335	0.325378	C40	1	0.5374	0.3875	0.5532	1.38629	C4	1	0.000764285	0.0167441	1	0.0795984	220000	0.0498207	0.0500835	0.040127	0.0263416	0.0398998	0.0382033	220100	0.0460442	0.15068	4.7362	21.3813	0.303089	0.518923	0.00775351	-0.0205147	0.00930109	0.0073472
2339	-0.0101833	-0.00901956	-0.0221497	-0.0327293	0.0279532	1.36023	0.735169	C38	0	0.3185	0.1705	0.1727	0	C3	1	0.00164403	0.00305893	1	0.00626114	370000	-0.0144275	0.093012	0.1059	0.0901008	0.110786	0.11274	370100	0.21713	0.0770333	4.74493	22.0771	0.466797	0.181839	0.0190399	-0.0322669	0.0357103	0.0117393
2340	-0.00502267	-0.00172268	-0.00835145	-0.0123617	0.0169862	1.38731	0.720817	C42	0	0.2248	0.36	0.4157	2.83321	C4	1	0.0248456	0.0479374	0	0.042958	440000	-0.00830649	-0.0248058	-0.011498	-0.0470734	-0.0126457	-0.0456746	440300	0.0214906	0.305387	6.16331	24.5104	0.527041	0.23556	-0.0289494	-0.0302393	-0.0312343	-0.0233012
2342	-0.0186284	-0.0118112	-0.0238497	-0.0225281	0.0235766	1.29868	0.770013	C33	0	0.3687	0.1662	0.2117	0	C3	1	0.0160516	0.0193268	0	0.0173219	130000	-0.0180634	-0.0323311	-0.03466	-0.0617305	-0.0326397	-0.0515518	130600	0.079346	0.253025	4.56435	22.2227	0.445022	0.2347	-0.0157494	-0.0833865	-0.00719784	-0.062567
2343	0.0076442	0.00954247	0.00268531	0.00326767	0.0196095	2.3075	0.43337	R86	1	0.3662	0.5277	0.952	0	R	0			0	0.00230739	360000	0.0195978	0.144028	0.105832	0.0642861	0.1106	0.079274	360100	0.109305	0.0142649	3.3322	21.2073	0.401948	0.24094	-0.107651	-0.0545593	-0.091654	-0.028194
2344	-0.000423095	0.0153839	-0.00441212	0.0126034	0.0117755	0.822163	1.2163	L72	1	0.5865	0.4234	0.2531	0	L	0	0.00134462	0.0023327	1	0.000296418	330000	0.00246442	-0.0332837	-0.0496136	-0.080557	-0.0440132	-0.06519	330400	0.0260304	0.0238421	3.97029	23.3477	0.386016	0.5729	-0.0413684	-0.0862319	-0.0235356	-0.0602885
2345	0.0125028	0.0388933	0.00716018	0.0305365	0.0119368	1.19029	0.840133	C41	0	0.4859	0.7701	0.1301	3.73767	C4	1	0.00739731	0.0153281	0	0.00281652	440000	0.0157196	0.0857564	0.0732061	0.132386	0.0771239	0.146313	440500	0.0259668	0.0768324	4.97673	22.4376	0.35324	0.436996	0.0868149	0.0172952	0.100021	0.0419356
2346	0.0223313	0.0117395	0.0151426	-0.00924605	0.0279305	1.642	0.609014	C38	0	0.6929	0.4229	0.3949	0	C3	1	0.00257948	0.00427567	1	0.00318537	310000	0.0253841	0.034723	0.0328333	0.024517	0.0311852	0.0290454	310000	0.0181458	0.0501152	4.35671	22.1305	0.336498	0.4889	0.00142958	-0.0198841	-0.00110439	-0.00451315
2347	-0.00363724	-0.0106963	-0.0145777	-0.031611	0.0215756	1.26292	0.791817	C34	0	0.3914	0.2521	0.2338	0	C3	1	0.00557599	0.00938756	0	0.0150713	340000	-0.0127854	-0.00654459	0.00584221	0.035569	0.0108627	0.0571972	340500	0.18869	0.0873007	3.71357	21.6572	0.503907	0.0259	0.0103334	0.0385442	0.0259837	0.0788384
2349	-0.0900118	-0.0913087	-0.102422	-0.113925	0.0464162	3.36247	0.2974	C27	1	0.5162	0.1669	0.1424	0	C2	1	0.00247825	0.00446008	0	0.00918468	320000	-0.097075	-0.192197	-0.177552	-0.177851	-0.170916	-0.151762	320600	0.040447	0.212054	5.79606	21.8357	0.137402	0.513245	-0.0175064	-0.0865869	0.00483643	-0.0397152
2350	0.0313685	0.0113502	0.0219971	-0.0123658	0.0206918	1.4835	0.674081	C38	0	0.4369	0.1549	0.1	0	C3	1		0.00494069	0	0.0111998	110000	0.0280627	0.0318249	0.0362144	0.0190135	0.0365624	0.0298406	110000	0.23349	0.177755	4.89035	21.9335	0.418603	0.3826	0.00367533	-0.0107958	0.0073054	0.0151138
2351	-0.0665175	-0.0383199	-0.0726664	-0.0535009	0.0260642	2.07081	0.482902	C39	0	0.6158	0.2106	0.4962	0	C3	1		0.00225976	0	0.00302339	440000	-0.055149	-0.0319383	-0.0564509	-0.0560165	-0.0561292	-0.0478924	440300	0.10333	0.142044	4.89035	21.7728	0.17136	0.0092	-0.0120966	-0.0513298	-0.00739352	-0.0311666
2352	-0.0220917	-0.000494243	-0.0182164	0.00617178	0.0234248	1.84129	0.543097	G60	0	0.6944	0.1237	0.0557	4.49981	G	0	0.0132496	0.0244646	0	0.0139888	440000	-0.016281	-0.00807214	-0.0255374	-0.0454151	-0.0272417	-0.052809	440300	0.113978	0.201332	5.90808	26.1024	0.54674	0.730732	-0.03031	-0.0289832	-0.0355832	-0.0420058
2353	0.00050917	-0.0279898	9.22271e-05	-0.0228958	0.0200458	1.21804	0.82099	C35	0	0.6445	0.1815	0.2033	3.78419	C3	1	0.0173017	0.0273133	0	0.0359432	370000	0.0197595	0.0364133	-0.00980723	-0.00774096	-0.00497393	0.0021309	370600	0.0958438	0.0755911	5.04986	24.0983	0.379941	0.313578	0.00722995	0.143268	0.0216551	0.15933
2354	-0.0927452	-0.0556064	-0.100264	-0.0686351	0.0414227	2.30949	0.432997	I64	0	0.2248	0.8041	0.5622	2.48491	I	0	0.000203572	0.00255114	0	0.00782433	210000	-0.076282	-0.0576257	-0.106209	-0.0851887	-0.101606	-0.0680452	210200	0.0649215	0.0223796	5.37528	21.7399	0.131457	0.176158	0.01031	-0.0322111	0.0270039	0.000252502
2355	-0.00916725	-0.0197967	-0.0181809	-0.0414533	0.019364	1.46367	0.683215	C36	0	0.3753	0.6877	0.5489	0	C3	1			0	0.0175317	370000	-0.00252837	0.0100418	-0.00887362	0.0158828	-0.00780457	0.0278949	370600	0.0486403	0.270115	3.49651	21.6713	0.465881	0.2834	0.0397889	-0.037814	0.0449386	-0.0117797
2357	-0.0781681	-0.0595361	-0.0868895	-0.0699767	0.0231704	1.41426	0.707083	G54	0	0.3698	0.5372	0.1163	0	G	0	0.00455118	0.00727646	1	0.0135008	510000	-0.0717597	-0.00270711	-0.0301609	-0.0980056	-0.0217828	-0.0717367	510700	0.0234045	0.252906	4.2485	21.7237	0.48977	0.3154	-0.0649997	-0.283148	-0.0361409	-0.239023
2361	-0.020834	-0.0142736	-0.0280323	-0.029388	0.0147459	1.25428	0.797269	C26	0	0.3271	0.3907	0.2439	0	C2	1			0	0.00608035	340000	-0.0185646	-0.00965138	-0.0146196	-0.0363419	-0.0121074	-0.0236082	340200	0.0526688	0.177472	3.85015	22.2358	0.467888	0.0115	-0.0162578	0.0358859	-0.00746182	0.0616184
2362	-0.0410279	-0.0309464	-0.0518479	-0.0573233	0.0435809	1.92846	0.518547	C39	0	0.3939	0.2675	0.0862	1.60944	C3	1	0.0105684	0.0261993	0	0.0212349	110000	-0.0415762	-0.0372672	-0.0315539	0.0272151	-0.0307266	0.0409087	110000	0.0663319	0.0915792	5.0689	21.4261	0.217059	0.1107	0.010504	-0.0519077	0.0152618	-0.0227293
2363	0.0230288	0.021283	0.0100307	-0.00912868	0.0283521	1.20737	0.828245	C36	0	0.4892	0.4201	0.5137	0	C3	1	0.00434551	0.0141711	0	0.000230466	370000	0.0282023	0.0679383	0.0560355	0.00455961	0.0576927	0.0228676	370600	0.123972	0.268958	4.23411	21.9976	0.387278	0.4224	-0.0101333	0.23904	-0.00161459	0.277421
2364	0.00952835	0.0154831	0.000771476	-0.00804801	0.0173474	1.47338	0.678709	C38	0	0.4924	0.2215	0.2755	0	C3	1		0.00307876	0	0.00750935	330000	0.00887592	0.00724879	0.0121593	-0.00379529	0.0114127	0.0044498	330100	0.116492	0.0815398	4.18965	21.9092	0.31197	0.3909	-0.014417	0.0118642	-0.0145358	0.0323234
2365	-0.0471764	-0.0194027	-0.0547281	-0.0332762	0.0202252	1.33892	0.746871	C27	0	0.3231	0.6728	0.1882	0	C2	1	0.01426	0.0215548	1	0.0104567	420000	-0.0409378	-0.0471443	-0.0583283	-0.0401628	-0.0541854	-0.0243355	429000	0.067021	0.40092	4.78749	21.6088	0.132487	0.0681	-0.00408185	0.0484279	0.00911283	0.0780407
2367	0.0125192	0.0115705	0.00789565	0.00421288	0.0214225	1.26876	0.788168	C34	0	0.5514	0.1559	0.0725	0	C3	1	0.000628988	0.00184814	0	0.0362871	320000	0.0119838	-0.0227986	-0.0209498	-0.0455963	-0.0173535	-0.0338656	320500	0.120157	0.15758	4.92725	22.6315	0.520783	0.0697	-0.0197552	-0.0448739	-0.00963635	-0.0238611
2368	-0.0322556	-0.0216669	-0.0408647	-0.0440698	0.0416416	1.7613	0.567764	I65	1	0.4838	0.1446	0.2128	3.17805	I	0		0.0061433	1	0.0269228	110000	-0.0167789	0.088142	0.0532162	-0.014156	0.0528499	-0.00489374	110000	0.34071	0.0715172	4.70953	23.4868	0.716712	0.444357	-0.0632444	0.0672094	-0.0637898	0.0861182
2370	-0.0447782	-0.0163555	-0.0563869	-0.0390371	0.0312287	2.53534	0.394424	C27	0	0.2952	0.2841	0.1355	0	C2	1		0.00136489	0	0.00198078	330000	-0.0422629	-0.0638031	-0.0729629	-0.0934266	-0.0680176	-0.0711046	330600	0.0390263	0.252359	5.17615	21.1444	0.8023	0.2037	-0.0232644	-0.0631832	-0.00556167	-0.0208865
2371	0.0186071	0.0164408	0.0184096	-0.000324514	0.0268698	3.31746	0.301435	C35	1	0.6167	0.2048	0.3055	4.52179	C3	1			0	0.0211812	110000	0.00630251	-0.027273	0.00661753	0.00580316	-0.00441538	-0.0159901	110000	0.131426	0.0583812	4.92725	24.474	0.530358	0.733826	0.00433341	0.0272553	-0.0269809	7.54881e-05
2372	0.00986633	0.00841084	0.0142133	0.0209081	0.0271583	4.76165	0.210011	C29	0	0.7543	0.5366	0.0311	4.48864	C2	1	0.0136319	0.0296712	0	0.0121767	330000	0.00607427	0.0296079	0.0483279	0.0590958	0.0502352	0.0574413	331000	0.0631724	0.185774	5.14166	22.6604	0.214503	0.728165	0.00733508	-0.0304747	0.0119632	-0.0348794
2373	-0.00746697	-0.0191242	-0.0132504	-0.031926	0.0126016	1.07046	0.934177	I65	0	0.4607	0.2012	0.1627	2.30259	I	0	0.00672802	0.0109707	0	0.00727558	110000	-0.000985695	0.111712	0.0919658	0.0625677	0.0934743	0.0722165	110000	0.17015	0.0179771	5.26786	23.6864	0.352923	0.2952	-0.0224667	-0.016741	-0.0171655	0.00136658
2374	-0.00398731	0.056979	-0.0152039	0.0353183	0.0313074	2.28613	0.437421	C33	0	0.2635	0.3006	0.439	0	C3	1	0.000900347	0.00164236	0	0.0123171	370000	0.00854691	-0.0927396	-0.121034	-0.176064	-0.116131	-0.153801	370600	0.162305	0.130845	4.63473	22.0734	0.656748	0.1842	-0.126139	-0.200291	-0.11112	-0.162339
2375	-0.0233307	-0.0129856	-0.029707	-0.0194903	0.0180826	0.911691	1.09686	E50	0	0.6019	0.0931	0.1363	0	E	0	0.0011201	0.000776372	0	0.0122682	330000	-0.0273893	-0.0395867	-0.033895	-0.0518191	-0.0266326	-0.030655	330600	0.349969	0.0353348	5.04343	23.8666	0.656739	0.398002	-0.0174191	-0.0192137	0.00609355	0.018272
2376	-0.0127186	0.00854326	-0.0193991	-0.0053258	0.014893	1.13373	0.882042	C39	0	0.4387	0.1139	0.2044	1.38629	C3	1	0.00246321	0.00468881	0	0.00754215	370000	-0.00830896	-0.00112962	-0.0115313	-0.0251052	-0.00902302	-0.0130662	371000	0.0482587	0.248245	4.44265	22.4901	0.389623	0.404743	-0.0165286	-0.0112144	-0.00898802	0.00991299
2377	0.038837	-0.00620002	0.033742	-0.0113902	0.0192853	2.05907	0.485656	K70	0	0.4123	0.1764	0.1249	0	K	0			0	0.015064	420000	0.0426289	-0.0185317	-0.0372064	-0.0532762	-0.0311863	-0.0362713	420100	0.127937	0.0365205	4.2485	21.2939	0.650853	0.3215	-0.039098	-0.0960898	-0.0206042	-0.0660976
2378	0.08753	0.0990777	0.0821755	0.0871039	0.014898	1.93316	0.517287	C32	0	0.6564	0.7107	0.2395	0.693147	C3	1	0.00382441	0.00773378	1	0.00564153	360000	0.0935458	0.00844881	0.00067674	0.00157165	0.00210681	0.0105375	360700	0.0335719	0.272913	4.98361	22.2902	0.581433	0.641	0.0131476	-0.00442407	0.0197856	0.0148953
2379	-0.0241136	-0.0282869	-0.0277207	-0.0306311	0.0219549	1.96445	0.509049	C32	0	0.3658	0.7796	0.2522	0	C3	1		0.000962546	0	0.00254685	370000	-0.0148386	-0.0405793	-0.0547876	-0.0493895	-0.0494517	-0.035263	371600	0.147721	0.381946	3.82864	21.677	0.465262	0.3114	0.00451604	-0.0413427	0.0207378	-0.0168125
2380	-0.0166765	-0.0206316	-0.0277309	-0.045533	0.0307466	1.34046	0.746015	I65	0	0.5757	0.1043	0.2289	0	I	0		0.00294967	0	0.0150579	320000	-0.0187815	0.0119017	0.0195249	-0.0292028	0.0216283	-0.0123923	320100	0.107464	0.187557	4.06044	21.8103	0.437167	0.043061	-0.0332713	-0.0906368	-0.0232548	-0.0550645
2381	0.0662988	0.0260732	0.0604844	0.0157875	0.00982302	1.14529	0.873145	C29	0	0.45	0.2429	0.1024	1.09861	C2	1	0.0149716	0.0243342	0	0.00655522	330000	0.0696352	0.0622686	0.0512075	0.0414912	0.0546207	0.0546609	330400	0.111861	0.215446	4.12713	21.9796	0.438142	0.096078	-0.00567609	0.0506989	0.00553633	0.074073
2382	-0.028388	-0.0245956	-0.0321833	-0.0308882	0.0292686	0.830421	1.20421	C35	0	0.3845	0.3587	0.2325	0	C3	1	0.0210393	0.0214967	1	0.00348719	370000	-0.0218701	-0.0132321	-0.0288393	-0.0486603	-0.0260489	-0.0392001	370300	0.0168103	0.315003	5.63121	23.4879	0.335208	0.381	-0.0239559	-0.017026	-0.0141505	0.00167358
2383	0.0107093	-0.0253433	0.00212251	-0.0424951	0.0317541	1.61589	0.618854	C39	1	0.493	0.2869	0.1922	0	C3	1		0.00642466	0	0.00944395	110000	0.0182303	0.102954	0.073375	0.0423412	0.0769494	0.0586582	110000	0.109029	0.0335521	4.94164	22.2369	0.681316	0.2013	-0.0263636	0.0304304	-0.0141712	0.0631498
2384	0.037342	0.0271176	0.0344213	0.00774059	0.0288858	1.51915	0.658265	C39	0	0.3898	0.2968	0.6269	3.78419	C3	1	0.024541	0.0518595	0	0.00490351	320000	0.0287798	-0.0875184	-0.0502254	-0.0195868	-0.0582771	-0.0322496	320500	0.147695	0.263344	5.1358	24.4253	0.595218	0.177357	0.0200988	0.0707776	-0.00166685	0.0598305
2385	0.0718549	0.0939423	0.0651374	0.0840881	0.0189942	1.60862	0.621649	C13	0	0.3627	0.178	0.0921	3.49651	C1	1	0.00784308	0.0164336	0	0.0134096	110000	0.0786647	0.100514	0.0745071	0.0623853	0.0800382	0.0800372	110000	0.10153	0.335931	6.20254	24.1629	0.58277	0.139798	0.00608212	-0.050584	0.022356	-0.0210301
2386	0.021894	0.0107931	0.0179165	0.0013751	0.0160308	1.03933	0.962163	C26	1	0.3107	0.3063	0.2269	0	C2	1	0.00785229	0.0392665	0	0.0170984	510000	0.0285198	0.0160685	0.00484	-0.00397561	0.00572032	0.00221516	511500	0.0702811	0.417047	5.00395	23.4599	0.594735	0.2887	0.00137867	0.00860202	0.00596529	0.0235888
2389	0.0417199	0.0261492	0.0357657	0.00648255	0.0329136	2.17503	0.459765	C39	1	0.509	0.4562	0.5973	2.77259	C3	1			0	0.0122236	330000	0.0452444	0.0218202	0.0104968	-0.0454197	0.00745774	-0.0445834	331000	0.0849935	0.181626	4.04305	23.0106	0.18174	0.471844	-0.0471179	-0.0438894	-0.0539298	-0.0349253
2390	-0.0296738	-0.0125968	-0.0352713	-0.0271723	0.0225883	1.19912	0.833944	C27	0	0.5334	0.1236	0.2773	2.30259	C2	1	0.00487509	0.00564144	1	0.0345367	520000	-0.0264628	-0.0481715	-0.0520595	-0.0699388	-0.0519557	-0.0637942	522700	0.0726693	0.267082	4.61512	23.0049	0.278568	0.477133	-0.0286072	-0.0290971	-0.0255418	-0.0132096
2391	-0.00397411	-0.00102424	-0.00966835	-0.0106521	0.0081639	0.992038	1.00803	C26	0	0.5083	0.1347	0.3523	2.07944	C2	1	0.023709	0.0414937	0	0.0101778	320000	-0.00439091	0.0142222	0.0127899	0.00928827	0.016656	0.0225143	321000	0.066194	0.420663	3.91202	22.7347	0.377861	0.033547	0.00282399	0.00995169	0.0138616	0.0336856
2392	-0.000728238	0.0087086	-0.00638938	0.00205043	0.0105671	0.919672	1.08734	C30	0	0.4081	0.2372	0.3043	1.79176	C3	1	0.00086307	0.00111841	0	0.0362629	110000	-0.0018576	-0.0143834	-0.0166034	-0.0228283	-0.0108366	-0.0052674	110000	0.122111	0.127742	4.12713	22.7484	0.343441	0.021949	-0.00285795	-0.0166416	0.0157566	0.014198
2393	-0.0497394	-0.033424	-0.0565449	-0.0446827	0.0246977	0.919004	1.08814	C27	1	0.5511	0.325	0.2342	0	C2	1	0.00175259	0.00715542	0	0.0077878	120000	-0.0446506	-0.0545463	-0.0660253	-0.0780379	-0.0614676	-0.0619099	120000	0.0276655	0.191161	4.76217	22.3893	0.177973	0.523229	-0.0166052	-0.0217847	-0.000591362	0.00780116
2394	0.0484264	-0.010285	0.0422973	-0.0204406	0.0091335	0.764457	1.30812	C17	0	0.4976	0.2759	0.1031	1.09861	C1	1	0.0107695	0.01324	0	0.0266233	320000	0.0458424	0.0688352	0.0640671	0.0567777	0.0681529	0.0714298	320600	0.0406253	0.30268	4.00733	22.4956	0.318728	0.472216	-0.091514	-0.122012	-0.0779614	-0.0951284
2395	-0.00988065	-0.0124029	-0.0178814	-0.0269523	0.0341251	1.85913	0.537886	C29	0	0.7033	0.7276	0.1843	0	C2	1			1	0.0620154	320000	0.000679434	-0.0220678	-0.0491163	-0.0897558	-0.0450496	-0.0723096	320200	0.116744	0.315273	3.95124	21.4349	0.578194	0.6589	-0.0252666	-0.0945341	-0.0109487	-0.0617407
2396	-0.0158295	-0.0085326	-0.019312	-0.0179703	0.0179971	1.17255	0.85284	C39	1	0.4033	0.4096	0.2968	3.17805	C3	1	0.0101566	0.0132602	0	0.0126759	350000	-0.0133157	-0.00341221	-0.00487095	-0.0141303	-0.00497141	-0.0104459	350100	0.110773	0.10413	4.84419	23.3937	0.398943	0.401712	-0.018065	-0.0104503	-0.0184546	-0.00244508
2397	0.0593633	-0.0236601	0.0509448	-0.0403717	0.0277912	1.59633	0.626436	C17	0	0.4974	0.2437	0.0603	0.693147	C1	1	0.0110482	0.0219979	0	0.0194009	430000	0.0582558	0.00850855	0.00457758	0.0784595	0.00795006	0.0944651	430100	0.148366	0.32022	5.15906	21.742	0.587612	0.11582	0.0562661	0.0318333	0.0696711	0.063339
2398	-0.0386497	-0.0159804	-0.0430357	-0.0202819	0.0240109	1.05494	0.947921	C26	0	0.3806	0.3925	0.0727	2.70805	C2	1	0.00483077	0.00921281	0	0.00629637	350000	-0.0424099	-0.0494672	-0.0510196	-0.0737681	-0.0457311	-0.0587027	350200	0.250341	0.100834	4.00733	22.5794	0.424334	0.21787	-0.00719162	-0.0175543	0.0090302	0.00879654
2399	-0.0146087	-0.0013443	-0.0173146	-0.00686143	0.0123047	1.26328	0.791588	C27	0	0.8443	0.2151	0.3382	1.60944	C2	1	0.00272274	0.00651052	0	0.0103741	440000	-0.0127328	0.00294073	0.000896382	0.0128865	0.002457	0.018231	440300	0.0205356	0.0935447	5.18178	23.7589	0.403886	0.849478	0.0115659	0.00286688	0.0159901	0.0138216
2400	-0.010791	0.0160675	-0.0183138	0.00295013	0.0141137	1.26542	0.79025	L72	1	0.2698	0.4095	0.2389	0	L	0	0.000117081	0.00154198	1	0.0298517	440000	-0.00628558	0.00948541	-0.00996317	0.00329697	-0.00553478	0.0204595	440100	0.28936	0.0793551	3.4012	22.9535	0.472085	0.2053	0.0074549	0.0247445	0.0210753	0.0544064
2401	-0.0427582	-0.00483193	-0.0503071	-0.0191752	0.034733	1.83226	0.545774	I65	1	0.5469	0.1348	0.4119	0	I	0			1	0.0108159	310000	-0.0350834	0.256379	0.233167	0.0992069	0.23662	0.114748	310000	0.0819679	0.0300973	3.58352	21.8653	0.541117	0.4893	-0.123151	-0.0910555	-0.111951	-0.0620159
2402	0.0472303	0.0560566	0.0433906	0.0358033	0.0237258	1.86885	0.535089	C39	0	0.2985	0.129	0.5421	3.95124	C3	1	0.0204891		0	0.00474679	440000	0.0387569	-0.00815486	0.0201105	0.0174264	0.0129262	0.00803001	440300	0.184112	0.15064	5.3845	22.8622	0.420915	0.143493	-0.0124317	-0.00893287	-0.0294464	-0.0139275
2403	-0.0397241	-0.0204119	-0.0416913	-0.0244586	0.0230641	1.10156	0.9078	C33	0	0.6476	0.2122	0.2557	0	C3	1	0.00325594	0.00853368	0	0.0148432	330000	-0.0491491	-0.026199	-0.00275418	0.0125018	-0.0015372	0.0165005	331000	0.104351	0.304971	4.66344	22.3724	0.605647	0.4276	-0.0382988	0.122833	-0.0350903	0.131749
2404	-0.00020281	0.00326331	-0.00896477	-0.0133907	0.0184666	1.37632	0.726574	C18	0	0.4664	0.1248	0.1855	0	C1	1	0.000944467	0.00744765	0	0.0582294	330000	-0.00544369	0.00020428	0.0135655	-0.00165121	0.0175913	0.0160626	330400	0.102224	0.0933399	4.48864	21.9644	0.407194	0.1786	-0.0120737	0.00482098	0.00252345	0.0370897
2405	-0.0370228	-0.00926294	-0.0418286	-0.0239434	0.0146103	1.98959	0.502617	I65	0	0.2543	0.2867	0.3308	4.04305	I	0	0.00879234	0.0160119	0	0.00601301	110000	-0.0355796	-0.00178676	-0.00987057	-0.0297871	-0.011537	-0.0270566	110000	0.0542973	0.0435053	5.9108	23.3629	0.152535	0.296634	-0.0172507	-0.0325537	-0.0190487	-0.0219341
2407	0.00284576	-0.0195087	0.000783609	-0.0320406	0.029084	1.85837	0.538107	C26	0	0.2248	0.2814	0.2752	2.83321	C2	1	0.0241543	0.0509856	0	0.0117371	410000	0.00366543	-0.0181174	-0.0162877	-0.027994	-0.0210147	-0.0349339	410800	0.104939	0.340679	6.55536	23.6267	0.561723	0.06561	0.0212769	0.00463627	0.00870996	0.000101006
2409	0.0327157	0.0266822	0.0273314	0.00228554	0.0191991	2.00036	0.49991	C26	0	0.5719	0.1975	0.3914	2.77259	C2	1	0.0302067	0.056903	0	0.00969108	320000	0.0244138	-0.0120289	0.015279	0.00854884	0.00812569	-6.51629e-05	320200	0.0334581	0.147481	4.62497	23.0838	0.232363	0.198978	-0.00341958	-0.00564935	-0.0230927	-0.0100416
2410	0.00120654	0.0395791	0.00183545	0.0386734	0.0205095	5.65361	0.176878	I65	0	0.507	0.1357	0.0365	4.67283	I	0	0.0212785	0.0363658	0	0.00360725	110000	0.0115648	0.0548835	0.0322696	-0.0121533	0.0307992	-0.0152604	110000	0.0460094	0.123349	5.84064	23.1696	0.41093	0.327373	-0.0187361	-0.0157189	-0.0234089	-0.0207441
2412	-0.0616242	-0.0505077	-0.0709998	-0.0695167	0.0337841	1.50977	0.662351	C27	0	0.5439	0.3369	0.1238	0	C2	1	0.00262034	0.00537217	0	0.00274206	430000	-0.0508888	-0.105607	-0.133066	-0.136164	-0.129471	-0.118899	430900	0.0190449	0.185798	4.65396	21.5522	0.173209	0.4695	-0.0170985	-0.0440026	-0.00273791	-0.00927087
2413	-0.00807492	-0.00348188	-0.0153143	-0.0189519	0.00828168	1.26466	0.790729	C39	0	0.2248	0.1496	0.2086	1.38629	C3	1			0	0.00497517	320000	-0.00105898	0.00694364	-0.014581	-0.0328598	-0.0123505	-0.0204204	320400	0.096798	0.0605046	3.4012	22.5064	0.29028	0.082832	-0.0196135	0.0024696	-0.0109278	0.0278916
2414	0.0101355	-0.000214421	0.00452046	-0.0149802	0.0133695	3.59736	0.277981	C39	0	0.6914	0.2058	0.5254	2.70805	C3	1	0.0129671	0.0337756	0	0.0121784	420000	0.00961554	0.00445962	0.003829	-0.0111774	0.0037434	-0.00502417	420100	0.0424424	0.128175	5.22575	22.9079	0.198522	0.416384	-0.00805378	-0.00599338	-0.0063714	0.00967372
2415	-0.0312818	-0.0288145	-0.0293997	-0.0297637	0.0199745	3.07339	0.325374	C39	1	0.6487	0.1781	0.0339	4.17439	C3	1	0.00559216	0.0168619	0	0.00486979	330000	-0.033885	-0.0703311	-0.0593398	-0.0850043	-0.0629445	-0.0940597	330100	0.134405	0.071623	7.03439	25.5043	0.388005	0.579734	-0.0341569	0.00534769	-0.0445867	-0.00834247
2416	-0.00357758	-0.00579943	-0.0101016	-0.0181149	0.0255631	1.37282	0.728429	F51	0	0.6105	0.7104	0.164	2.30259	F	0			0	0.116729	440000	0.00521614	0.025684	-0.00722192	-0.0351866	-0.00412792	-0.0214221	440300	0.0421026	0.00263553	4.41884	23.3934	0.56402	0.496958	-0.0616812	-0.101702	-0.0497896	-0.0751664
2418	-0.00882926	-0.00707121	-0.0156823	-0.0196482	0.0226328	1.57072	0.636652	C34	0	0.3546	0.391	0.5804	0	C3	1	0.00475585	0.00716682	0	0.0095501	330000	-0.00387654	-0.000766644	-0.0135122	-0.0246607	-0.00979775	-0.00994536	330100	0.136602	0.145996	4.60517	21.8802	0.531049	0.2992	-0.0271492	-0.0446382	-0.0135622	-0.0148404
2419	-0.105422	-0.0568366	-0.106812	-0.0594479	0.0149285	1.13108	0.884107	F52	1	0.6584	0.1244	0.012	2.99573	F	0	0.00342967	0.00618366	0	0.00188142	440000	-0.105727	-0.181696	-0.188821	-0.204742	-0.187895	-0.200989	440300	0.077426	0.187635	5.20401	24.1392	0.866974	0.6686	-0.0467161	-0.0974094	-0.0440808	-0.0932528
2420	-0.0934296	-0.047781	-0.104778	-0.0723255	0.0583447	2.05112	0.487537	C29	0	0.3391	0.3407	0.5915	0	C2	1		0.0199961	0	0.0125302	440000	-0.0946374	-0.190699	-0.185849	-0.213042	-0.182686	-0.194406	440100	0.275218	0.156022	4.2485	21.4598	0.651582	0.2743	-0.0317495	-0.0368841	-0.0194059	0.00176646
2421	-0.0260962	-0.0114908	-0.0357701	-0.0298847	0.0182921	1.37737	0.726021	I65	0	0.3231	0.2244	0.2284	1.60944	I	0	0.00987085	0.023973	0	0.0179814	440000	-0.0221981	0.0250884	0.0116858	-0.0190988	0.0162991	0.000274263	440300	0.186665	0.0415852	4.86753	22.9382	0.683615	0.220238	-0.0317278	-0.0469241	-0.0177851	-0.0127092
2422	0.0504636	0.00355279	0.0467618	-0.00605177	0.0186333	1.48605	0.672927	C27	0	0.4808	0.2191	0.1406	3.04452	C2	1	0.00890316	0.0190848	0	0.0130214	510000	0.0510856	0.104295	0.106907	0.0932287	0.107323	0.0974562	510100	0.0579846	0.296922	6.00635	24.2531	0.505019	0.165925	-0.0148727	-0.0736608	-0.0134382	-0.063177
2424	-0.0847475	-0.0645163	-0.0908345	-0.0741926	0.0458156	1.87373	0.533696	C27	0	0.4192	0.285	0.1217	0	C2	1			0	0.00508261	520000	-0.0858824	-0.15829	-0.161437	-0.185005	-0.156937	-0.169905	520400	0.0729979	0.118044	5.52545	22.654	0.420268	0.2376	-0.0325526	-0.0819458	-0.0150084	-0.0513102
2425	-0.0155101	0.00112236	-0.0226359	-0.00848829	0.0175469	1.01087	0.989249	I64	0	0.2768	0.3918	0.5855	1.09861	I	0	0.012807	0.0253681	0	0.0330721	440000	-0.00886427	0.031537	0.00581145	0.00399839	0.011856	0.0242823	440500	0.0308903	0.00168884	3.93183	22.3401	0.108772	0.2622	-0.00547762	-0.0364657	0.0145882	-0.00125962
2426	-0.024061	-0.0311771	-0.0290558	-0.0405801	0.033289	1.51174	0.661491	C39	0	0.327	0.1999	0.4983	1.38629	C3	1	0.00454777	0.0100897	0	0.00597578	320000	-0.029107	-0.0888233	-0.0772507	-0.0984447	-0.0746821	-0.087482	320500	0.19034	0.253788	4.8752	22.8692	0.500382	0.1636	-0.0162272	-0.0750366	-0.00609916	-0.0526069
2428	0.0321976	0.0388215	0.0244138	0.019247	0.0119595	2.88008	0.347213	C32	0	0.2725	0.564	0.4052	0.693147	C3	1		0.00403838	0	0.0137608	530000	0.0356087	0.0574167	0.0505194	0.0477263	0.0508216	0.0571112	530900	0.0233051	0.450577	4.58497	21.6041	0.383135	0.2341	0.0313005	0.0185454	0.0345823	0.0407366
2430	0.0757714	0.043377	0.0694076	0.0262154	0.0246157	2.51672	0.397342	C35	1	0.7043	0.1866	0.2321	3.68888	C3	1	0.0171247	0.0374367	0	0.0511429	330000	0.0763556	0.0655771	0.0745164	0.0349183	0.0743785	0.0407222	330100	0.075313	0.343515	5.07517	23.6802	0.5343	0.763476	-0.00582075	-0.10451	-0.00729213	-0.0904354
2431	0.0733905	-0.0206769	0.0681382	-0.0234532	0.017418	1.03788	0.963503	E48	1	0.4871	0.1647	0.2778	0	E	0	0.00112237	0.00142483	0	0.0198819	410000	0.076811	0.0799386	0.0622508	0.0545576	0.069947	0.0757429	410100	0.366718	0.015011	4.78749	23.6472	0.762721	0.3889	-0.0276165	-0.0587193	-0.00307075	-0.0224056
2432	-0.0885156	-0.0458887	-0.0931896	-0.0587976	0.0425426	1.21198	0.825093	C35	0	0.3083	0.3599	0.5309	0	C3	1		0.00866473	0	0.0267841	120000	-0.093054	-0.184243	-0.171758	-0.184635	-0.172439	-0.180418	120000	0.0143563	0.0120698	7.22111	23.802	0.078504	0.264612	0.00949711	-0.0308388	0.00637139	-0.0242067
2434	0.105358	0.0267802	0.0999616	0.0131777	0.0200225	1.49156	0.670438	C36	0	0.6381	0.1912	0.7057	1.60944	C3	1	0.00660838	0.0165498	0	0.0042329	330000	0.108206	0.14963	0.140197	0.118364	0.140462	0.125323	330700	0.12317	0.265073	5.37064	23.0349	0.444905	0.643559	0.0274607	0.0249962	0.0314045	0.0426944
2435	-0.0953972	-0.0863653	-0.105619	-0.107299	0.0366889	1.14811	0.870995	C27	0	0.6572	0.501	0.2479	0	C2	1	0.00631176	0.0107535	0	0.0727017	320000	-0.0940133	-0.153603	-0.158904	-0.163642	-0.154977	-0.145402	320500	0.0412273	0.13893	4.58497	22.7209	0.369235	0.628291	-0.034387	0.0621522	-0.0226098	0.0935546
2436	-0.0244253	-0.013398	-0.0323333	-0.0390244	0.0247976	1.60296	0.623847	C39	0	0.3123	0.2014	0.106	3.73767	C3	1	0.030697	0.0580917	0	0.00145534	440000	-0.0238078	-0.0136791	-0.00795176	-0.0186278	-0.0119083	-0.0170825	440300	0.116652	0.224618	4.74493	23.1988	0.408707	0.083712	0.00875079	0.00192008	0.0019286	0.0148002
2437	-0.0822833	-0.0414275	-0.0890583	-0.0538935	0.0259035	1.94909	0.51306	C27	0	0.4358	0.6393	0.1449	0	C2	1	0.00177483	0.00360626	0	0.0050851	230000	-0.0773116	-0.0716785	-0.0859859	-0.123768	-0.0821289	-0.109505	230100	0.0185266	0.271599	4.30407	22.1279	0.58187	0.41644	-0.0370358	-0.122638	-0.0243154	-0.0959546
2438	-0.000490515	-0.000108587	-0.00978045	-0.0224362	0.0168315	1.4132	0.707615	C34	0	0.4585	0.2547	0.2657	3.09104	C3	1	0.0157559	0.0288579	0	0.00853697	320000	-0.00223536	0.00739235	0.00993086	-0.021672	0.0109894	-0.00944089	320600	0.126406	0.188982	4.62497	22.4811	0.490798	0.287167	-0.00389159	-0.0144749	0.00158734	0.0108413
2440	0.00900382	0.00887076	0.00753413	0.010292	0.00873854	0.900503	1.11049	C26	0	0.4904	0.2763	0.1124	0	C2	1	0.0059831	0.00749702	0	0.0037019	330000	0.00927942	-0.00191472	-0.0046215	-0.0174947	-0.000480598	-0.00812718	330600	0.0591655	0.259837	4.04305	23.2609	0.221754	0.059797	-0.0134083	-0.00259792	-0.00117478	0.0130706
2441	-0.00105974	0.000953494	-0.0101749	-0.0180142	0.0167838	0.998029	1.00198	F51	0	0.551	0.7614	0.0289	1.09861	F	0	0.00051134	0.00169955	1	0.0376405	440000	-0.000956778	0.182211	0.181718	0.329868	0.184833	0.34619	440500	0.0976081	0.103242	4.66344	22.6903	0.365104	0.0418	0.184193	0.165982	0.195741	0.198532
2442	0.0179122	0.0106193	0.00832527	-0.00665663	0.0142097	1.26014	0.793563	C26	0	0.4456	0.2912	0.3537	0	C2	1	0.00302041	0.0277878	0	0.0123349	130000	0.0166394	0.00974012	0.0149431	-0.000691427	0.0200781	0.0201571	130500	0.0585402	0.240149	4.51086	21.9411	0.529914	0.14862	0.00426139	-0.0148218	0.022473	0.0252485
2443	-0.0024472	-0.00331186	-0.00630563	-0.00278893	0.0142751	0.994545	1.00548	C33	0	0.271	0.4703	0.1872	0.693147	C3	1	0.00254332	0.00395118	0	0.0997132	330000	-0.00509681	0.0211092	0.0264723	0.00942972	0.0344295	0.0287871	330500	0.0441205	0.179612	4.14313	22.2782	0.301947	0.260086	-0.0242122	-0.0354787	-0.00144138	-0.00393807
2444	0.0225059	-0.0281253	0.0187175	-0.0416251	0.0301313	1.47472	0.678096	C33	0	0.5525	0.0522	0.4651	3.29584	C3	1	0.00734375	0.0122343	0	0.00449198	330000	0.00475336	-0.0125238	0.041848	0.0105241	0.0395576	0.00974122	330100	0.0735688	0.0817513	5.11199	23.6453	0.266692	0.575957	-0.0256432	-0.033138	-0.0335744	-0.0308134
2445	-0.0226877	-0.00858468	-0.0283776	-0.0187895	0.0271078	2.46184	0.4062	R86	1	0.4684	0.4941	0.1827	0	R	0			0	0.0152923	320000	-0.0187121	0.0255947	0.00502075	-0.0360945	0.00832111	-0.0233672	320200	0.0216698	0.099825	4.09434	21.7093	0.273368	0.485463	-0.0488599	-0.0706153	-0.036851	-0.0456686
2446	0.0338821	-0.0018578	0.023588	-0.025841	0.0288934	2.2544	0.443576	C39	0	0.2248	0.1103	0.4291	2.48491	C3	1	0.00987898	0.0169378	0	0.00081166	440000	0.0364871	0.0996792	0.090265	-0.0238989	0.0919116	-0.00944866	440600	0.0779434	0.107343	4.67283	22.1373	0.235414	0.020321	-0.141577	-0.106709	-0.135103	-0.0768406
2449	0.0630485	0.0452758	0.0556559	0.0265416	0.0259072	1.20859	0.827412	C39	1	0.2939	0.3181	0.2465	1.79176	C3	1	0.00447593	0.00830413	0	0.00212736	440000	0.0706635	0.0768576	0.0529377	0.0274727	0.0529871	0.0362906	440600	0.1421	0.318937	5.19296	22.6073	0.429537	0.2148	0.000390196	-0.0304643	0.00420127	-0.00908596
2451	0.00623897	-0.0132449	-0.00275459	-0.031643	0.0110953	2.02366	0.494153	C38	0	0.5533	0.8085	0.2645	0	C3	1			0	0.00842612	310000	0.00600689	0.0158814	0.00791154	0.0027647	0.0112798	0.0192123	310000	0.0342071	0.144447	3.80666	21.2206	0.482664	0.1617	0.000351713	0.0811403	0.0123068	0.113671
2452	0.00979714	-0.0055714	0.000777978	-0.0275465	0.0194614	1.44177	0.693591	C38	0	0.3226	0.0863	0.3287	0.693147	C3	1	0.00497931	0.0110469	1	0.00881999	430000	0.00584513	0.00745281	0.0156168	-0.0208809	0.0166003	-0.00923148	430100	0.149569	0.109306	4.2485	21.9035	0.353769	0.048994	-0.00413328	-0.0358252	0.00157793	-0.00928845
2453	-0.0293591	-0.0277566	-0.0361215	-0.0436404	0.024782	2.69401	0.371194	I65	0	0.5435	0.7363	0.2012	0.693147	I	0		0.00277534	0	0.0184533	320000	-0.0286356	-0.0620767	-0.0676359	0.0204163	-0.066593	0.0300761	320500	0.0424158	0.114777	4.04305	21.8573	0.463648	0.508764	0.109382	0.167621	0.113865	0.186894
2454	0.0032825	-0.00586068	-0.00820595	-0.034639	0.0181183	1.03872	0.962719	C36	0	0.5183	0.1617	0.3828	0	C3	1	0.0036381	0.00829716	0	0.00303797	310000	-0.00624803	-0.0317538	-0.0102428	0.0459572	-0.00996853	0.059355	310000	0.160171	0.178575	5.17048	22.6758	0.405515	0.0374	0.00570218	0.0132872	0.00934696	0.0440053
2456	-0.0185366	-0.0176976	-0.0233675	-0.027746	0.0239251	1.55229	0.64421	C39	0	0.4162	0.4522	0.705	0	C3	1	0.00651967	9.31566e-05	0	0.00934765	440000	-0.00912177	0.0207529	-0.00610353	-0.0217703	-0.00424986	-0.0127356	440300	0.256878	0.217547	6.55962	23.6264	0.78189	0.426903	-0.000529431	0.0109257	0.00562883	0.0288363
2457	-0.00569	-0.00399429	-0.0101329	-0.0082452	0.0132125	1.04386	0.957982	C30	0	0.3559	0.4273	0.3668	0.693147	C3	1			0	0.0200688	640000	-0.00921559	-0.00499557	0.00257776	-0.0111483	0.00821372	0.00394278	640300	0.0996259	0.111005	4.83628	22.1502	0.395723	0.2239	-0.0259763	-0.0289865	-0.00981009	-0.00319065
2458	0.0120236	-0.00649758	0.00462377	-0.018432	0.0421731	2.25709	0.443049	A03	0	0.5623	0.289	0.2098	2.19722	A	0	0.0123923	0.0260619	1	0.00615456	370000	0.0194455	-0.074312	-0.101094	-0.0385339	-0.0959372	-0.0205051	370600	0.0852456	0.556251	5.4848	22.504	0.519483	0.053264	0.0589772	0.0414627	0.0751258	0.0738882
2459	0.0933112	0.0306853	0.0915483	0.0172466	0.0326315	2.53183	0.394971	C38	0	0.6449	0.3519	0.1854	3.82864	C3	1	0.0224216	0.0737953	0	0.0313034	130000	0.0956797	0.143851	0.147421	0.111411	0.141713	0.10145	130500	0.0712511	0.296463	5.11199	25.0048	0.583079	0.796869	0.0611557	0.0552903	0.0434787	0.0448996
2460	-0.0164602	-0.0145206	-0.0159946	-0.0232332	0.0273951	1.69064	0.591491	C32	0	0.5481	0.3962	0.2462	3.95124	C3	1		0.0590218	1	0.00557582	360000	-0.0131918	-0.0545869	-0.0572288	-0.0514771	-0.0637543	-0.0646727	360500	0.0971896	0.0609592	7.14992	25.0947	0.382689	0.327049	0.0388531	0.0485099	0.0202552	0.0320193
2461	-0.0211381	0.00319424	-0.0206945	0.00531072	0.0182886	1.57789	0.633757	C15	1	0.8656	0.342	0.1741	3.4012	C1	1	0.00863578	0.0238901	0	0.000908463	440000	-0.0184837	-0.0673873	-0.0761355	-0.0682904	-0.0749213	-0.0664971	440100	0.0293089	0.192152	5.5835	23.3585	0.306681	0.8632	-0.0183618	-0.0480445	-0.0155868	-0.0466007
2462	-0.0559597	-0.033721	-0.0626644	-0.0433964	0.0408906	0.896092	1.11596	F51	1	0.437	0.2908	0.0649	0	F	0	0.000184369	0.000499064	0	0.0326853	110000	-0.0563598	-0.10536	-0.10135	-0.122323	-0.0958808	-0.104285	110000	0.258209	0.0269661	3.8712	23.5301	0.642342	0.4263	-0.0320052	-0.0467362	-0.0142886	-0.0143892
2463	0.00811677	0.000189779	0.00439636	-0.0147489	0.0284166	2.14354	0.466517	C39	0	0.4485	0.4243	0.5272	3.63759	C3	1	0.0108254	0.0221329	0	0.00117024	320000	0.00424463	0.00797892	0.0266391	0.020656	0.0229956	0.0178835	320500	0.125494	0.217502	4.55388	23.2491	0.338718	0.438901	-0.00224183	-0.0209173	-0.0116913	-0.0200737
2465	0.00045395	-0.00293327	-0.00501666	-0.0149253	0.00906643	1.47891	0.676174	C39	1	0.3593	0.1788	0.3591	2.94444	C3	1	0.00560857	0.0118156	1	0.00726613	440000	0.00453304	0.0359303	0.0207096	0.00719384	0.0222934	0.0163333	440100	0.131578	0.093587	4.64439	23.4451	0.259378	0.320642	-0.0134556	-0.0191256	-0.00747602	-0.000333538
2466	-0.0144142	-0.0115939	-0.0153656	-0.0217916	0.0265084	1.97108	0.507335	C32	0	0.4718	0.2519	0.4935	3.66356	C3	1	0.00961206	0.0221982	1	0.000450031	510000	-0.00251039	0.0102467	-0.0125728	-0.0168898	-0.0176827	-0.0256227	510900	0.035648	0.114794	7.25418	24.9838	0.250947	0.520966	0.038423	0.0319044	0.0231288	0.0215329
2468	-0.0859702	-0.0555224	-0.0882763	-0.0570505	0.0240397	1.3646	0.732815	G60	0	0.66	0.0796	0.1063	2.56495	G	0	0.0247644	0.0493215	0	0.0131079	330000	-0.0734293	-0.123176	-0.161312	-0.172192	-0.15787	-0.162699	331000	0.16039	0.361841	5.03695	23.7355	0.596329	0.636376	-0.0426778	-0.0792337	-0.0305609	-0.0619351
2469	-0.00727045	-0.0123285	-0.0133913	-0.0245298	0.0179926	1.3115	0.762489	C26	0	0.2879	0.4684	0.2098	0	C2	1	0.00070237	0.00129235	1	0.0247332	370000	-0.0193236	-0.0423333	-0.0161976	0.00821675	-0.0134122	0.0200959	370300	0.0791307	0.125152	3.80666	21.931	0.188331	0.228038	-0.00132448	-0.00523844	0.00811105	0.0190798
2471	-0.0447245	-0.0176856	-0.0539739	-0.0364847	0.0182801	1.3361	0.748447	C38	0	0.2255	0.3396	0.1603	0	C3	1	-0.00378147	-0.00369584	1	0.00140669	320000	-0.0471033	-0.068288	-0.0611011	-0.0885953	-0.0576151	-0.0715485	320200	0.117405	0.0790565	4.57471	22.4572	0.752169	0.1739	-0.0285348	-0.0392738	-0.0167673	-0.00645919
2472	-0.0188926	-0.0325999	-0.025873	-0.0604498	0.0297638	1.88064	0.531735	C34	0	0.3317	0.2953	0.2928	3.71357	C3	1	0.0257901	0.0442083	0	0.0107348	330000	-0.0302265	0.00986182	0.0519715	0.0329218	0.045142	0.027064	331000	0.0983269	0.398108	5.20949	23.2801	0.419644	0.204011	0.0294127	0.0227978	0.0105526	0.0233128
2474	-0.0610404	-0.0442945	-0.0745568	-0.0735038	0.0608679	2.07447	0.482051	I65	0	0.2567	0.2664	0.1412	0	I	0	0.0177814	0.0157217	0	0.00215929	350000	-0.0411066	0.137453	0.0927067	0.0556804	0.0963145	0.0776865	350100	0.100309	0.0631778	4.26268	21.7258	0.401961	0.062227	-0.0179049	-0.0387435	-0.00659786	0.00241037
2475	-0.00381643	0.00283537	-0.00251988	-0.00556606	0.0261261	2.12458	0.470681	C39	0	0.517	0.5796	0.8341	4.2485	C3	1	0.0235852	0.0445454	0	0.00336742	440000	-0.00538483	-0.140019	-0.126994	-0.110379	-0.134917	-0.126961	440300	0.335524	0.296703	7.39142	25.7231	0.60384	0.604089	0.000918289	0.0172418	-0.020981	-0.00484803
2476	-0.000528326	-0.000206193	-0.00658963	-0.00781333	0.0167607	3.35318	0.298224	C26	0	0.2488	0.5389	0.7073	0	C2	1		0.00421402	0	0.0399379	370000	0.0114399	0.0702487	0.0402423	0.000390346	0.0460415	0.0184779	370500	0.0465671	0.172307	3.85015	20.7625	0.163816	0.1709	-0.0141337	-0.0353879	0.00558257	-0.00220003
2478	0.0303013	0.0102859	0.0244414	0.00711691	0.0223644	1.02794	0.972818	C33	0	0.5205	0.6057	0.3167	1.38629	C3	1			0	0.0140142	320000	0.0267112	0.0258536	0.0288083	0.021282	0.0374616	0.0444991	320400	0.0420304	0.269578	4.78749	22.716	0.35395	0.246793	0.0109032	-0.0271847	0.0377231	0.0124042
2479	0.0111066	0.0100674	0.00721314	0.00879301	0.0103585	0.928209	1.07734	D44	1	0.4297	0.4138	0.2165	0	D	0	0.0139943	0.0218289	0	0.0163768	330000	0.017724	0.0298423	0.00525401	-0.017928	0.0117444	-0.00113966	330100	0.0834869	0.391812	4.06044	22.9377	0.517885	0.4052	-0.019354	-0.0214041	0.000431466	0.00679605
2480	-0.00691974	0.000655549	-0.016154	-0.0156573	0.0248077	1.07679	0.928684	C34	1	0.4315	0.2398	0.6347	0	C3	1	0.0326068	0.0381379	0	0.00568093	510000	-0.0061273	-0.0162192	-0.0257688	-0.0657324	-0.0205754	-0.0450882	510100	0.103429	0.434111	4.91998	23.1889	0.758345	0.4159	-0.0172798	-0.0649084	0.000608755	-0.0261769
2481	-0.0515739	-0.0288886	-0.0592194	-0.0450786	0.021827	2.21523	0.45142	C14	1	0.4948	0.345	0.1852	1.09861	C1	1			0	0.032469	370000	-0.044696	-0.149742	-0.170632	-0.172691	-0.167816	-0.159495	370600	0.0798899	0.453406	4.96284	22.0904	0.395326	0.366	-0.0359254	-0.0563285	-0.0271815	-0.031428
2483	0.0113963	0.0125645	0.00258609	-0.00668818	0.0147011	1.05718	0.945915	C34	1	0.484	0.3308	0.3576	3.21888	C3	1	0.000934184	0.00268346	0	0.0147079	320000	0.00525776	0.0399299	0.0551034	0.0491568	0.057477	0.0636298	320600	0.0942113	0.203941	5.0689	23.0617	0.603561	0.4192	0.0212668	0.000118566	0.0312354	0.0300979
2484	0.039121	0.0107132	0.0320705	-0.01729	0.0238396	2.97148	0.336533	C39	0	0.4746	0.3152	0.1288	3.93183	C3	1	0.015943	0.0356124	0	0.00648686	320000	0.0264617	0.0689817	0.106407	0.0764833	0.0995245	0.0707323	320600	0.137836	0.261932	4.90527	22.6116	0.256427	0.77653	-0.00318384	-0.0578241	-0.0208284	-0.0566684
2486	-0.0337405	-0.0456291	-0.0435382	-0.0613029	0.0233828	2.35043	0.425455	C18	0	0.2451	0.414	0.6702	0	C1	1		0.0222586	1	0.0155931	310000	-0.0319877	-0.0709617	-0.0771752	-0.0818995	-0.0706452	-0.0581261	310000	0.0530451	0.204172	4.82831	20.984	0.196549	0.219	-0.0264142	-0.0158227	-0.00472906	0.0256185
2487	0.108342	0.0401711	0.0999583	0.0115135	0.0266906	2.51496	0.397621	C33	0	0.5286	0.5656	0.3839	2.70805	C3	1	0.0222469	0.0275081	0	0.0305641	210000	0.0860484	0.102753	0.165616	0.127052	0.160908	0.126257	210900	0.0374902	0.0924612	4.69135	23.1444	0.422065	0.603222	-0.00711019	-0.0634755	-0.0198254	-0.0537091
2488	0.00219687	-0.0080041	-0.00550785	-0.0265803	0.0165782	1.25699	0.795552	C36	0	0.4158	0.7492	0.3302	1.09861	C3	1	0.018948	0.0229623	0	0.0364606	330000	0.000764674	-0.0145855	-0.012207	-0.0148468	-0.0112534	-0.00439361	330100	0.0280974	0.144362	4.99721	22.7197	0.460652	0.263489	0.00680063	0.0273034	0.0119426	0.0511272
2489	0.0510931	0.0437458	0.0434633	0.0292384	0.0144816	1.45587	0.686874	C21	0	0.5742	0.1542	0.4566	0	C2	1	0.00880402	0.0136953	1	0.018053	330000	0.0538688	0.00373006	0.00230512	-0.0584637	0.00566414	-0.0430045	331000	0.126356	0.0930646	4.8752	22.8453	0.57327	0.393287	-0.0668849	-0.0888975	-0.0566174	-0.0631241
2490	-0.0104875	-0.0303946	-0.0165073	-0.0335704	0.0260005	1.41292	0.707753	C35	1	0.6645	0.3412	0.2977	0	C3	1	0.0010191	0.00108919	1	0.0111267	370000	0.00657875	0.0100955	-0.0414722	-0.0380807	-0.032714	-0.0138147	370700	0.151355	0.496179	4.58497	22.1192	0.774587	0.6305	-0.0346079	-0.0570733	-0.00394992	-0.0122351
2491	-0.0181606	-0.012016	-0.0292106	-0.0339065	0.0284541	1.53341	0.65214	C38	0	0.4732	0.4196	0.7183	0	C3	1	0.00104106	-0.00611627	0	0.00345647	320000	-0.0189306	-0.0152232	-0.0171878	-0.0233086	-0.0126095	-0.00249093	320500	0.0775179	0.113201	4.36945	22.5123	0.624493	0.3947	-0.0176183	-0.0190279	-0.00359561	0.0190315
2492	0.00498911	-0.0172928	-0.00161866	-0.0202032	0.015474	1.44973	0.689785	G59	0	0.5005	0.3865	0.2662	0	G	0	0.00829374	0.0109918	0	0.000222818	440000	0.00793228	0.0634052	0.0342947	0.0581515	0.0443191	0.0851874	440400	0.0260035	0.346462	5.1358	21.3914	0.166068	0.452	-0.0126885	-0.0330446	0.0182597	0.0113727
2493	0.0115746	0.0227831	0.0143787	0.0293962	0.0191923	1.07083	0.933855	C28	0	0.7453	0.4163	0.2072	4.07754	C2	1		0.0429524	0	0.0108865	330000	0.0127915	0.0190143	0.026559	-0.0327589	0.0269022	-0.0356192	330100	0.190518	0.61271	5.83481	26.6165	0.732021	0.702693	-0.0321773	-0.00170491	-0.0322113	-0.00710454
2494	0.0206551	0.0238716	0.0114585	0.00846881	0.011515	1.28371	0.778993	C19	0	0.3874	0.5733	0.1377	1.09861	C1	1	0.0102664	0.0144927	0	0.0161287	130000	0.0219474	0.0461822	0.0374536	0.13321	0.043197	0.154703	130900	0.0270252	0.173777	3.66356	21.2246	0.262578	0.0216	0.0253992	0.0525151	0.0446163	0.0918611
2495	0.040391	0.0359109	0.0336924	0.0223664	0.0114779	2.03885	0.490473	C14	0	0.4079	0.4509	0.7812	0	C1	1	0.00690038	0.0113057	0	0.00863969	440000	0.0444654	-0.0326168	-0.0540697	-0.0952579	-0.0513383	-0.0825049	445200	0.0100049	0.408656	3.78419	20.9283	0.052086	0.0054	-0.0907998	-0.123683	-0.0805013	-0.0984373
2497	-0.0110927	-0.00882676	-0.0126477	-0.017964	0.0163285	1.94767	0.513434	C26	0	0.2269	0.3078	0.2275	3.09104	C2	1	0.00155977	0.00497236	0	0.0266343	510000	0.00251419	0.0191319	-0.0167933	-0.0269685	-0.020052	-0.0315773	511800	0.0391968	0.123559	5.87493	23.4074	0.226528	0.086609	0.00504487	-0.00421441	-0.00295273	-0.00799408
2498	0.0219646	0.0158373	0.0138066	-0.000802425	0.0164852	1.68176	0.594614	C38	0	0.6936	0.5535	0.1593	0	C3	1	0.00277903	0.00524907	1	0.00671761	370000	0.0182084	0.006766	0.0112748	-0.0317019	0.0144546	-0.0166625	370200	0.0467986	0.058278	4.30407	23.0113	0.270767	0.6945	-0.0389189	-0.0716299	-0.0280234	-0.0418889
2502	-0.0253723	-0.0184594	-0.0338128	-0.0310115	0.032338	1.54178	0.648599	R86	0	0.3754	0.5276	0.3616	0	R	0	0.00747656	0.0145068	0	0.0882956	440000	-0.0145919	0.0322534	-0.000633323	0.0207456	0.00571955	0.0430651	440500	0.0510998	0.135832	4.49981	21.5703	0.253507	0.2089	-0.0420086	-0.0394639	-0.0203445	0.000484596
2503	-0.012603	-0.0195806	-0.0186746	-0.0274718	0.0171297	2.157	0.463606	C18	0	0.332	0.3481	0.2791	0	C1	1	0.00400867		0	0.107403	440000	-0.00445509	-0.00308912	-0.033219	-0.0518872	-0.0277114	-0.0342853	441900	0.0723668	0.176051	4.65396	22.1097	1.38041	0.1012	-0.0448579	-0.068185	-0.0259431	-0.0365046
2505	0.0031652	0.0163346	-0.00536367	-0.000155534	0.0127477	1.63424	0.611905	F51	0	0.5984	0.1386	0.2076	1.38629	F	0	0.00251571	0.00576217	0	0.114956	430000	0.0123878	0.00550658	-0.0285916	-0.0304951	-0.0247466	-0.0135025	430100	0.209528	0.15223	4.17439	23.5232	0.634161	0.608914	-0.0094073	0.105802	0.00368023	0.137029
2506	0.0148927	0.0203759	0.00685653	0.000562771	0.0140774	2.45038	0.4081	C39	0	0.4238	0.0949	0.1485	0	C3	1	0.00165747	0.0193474	0	0.024745	310000	0.0113842	0.00388866	0.00893844	-0.00776266	0.00970926	0.00233548	310000	0.163824	0.173807	4.7362	23.0438	0.77845	0.4295	0.00138836	-0.0094544	0.00557941	0.0140662
2507	-0.0288776	-0.000438451	-0.027483	-0.000318962	0.0161029	2.73795	0.365237	C14	1	0.5244	0.2468	0.1299	4.61512	C1	1	0.00326552	0.00412627	0	0.000670651	500000	-0.0317085	-0.0624091	-0.0513598	-0.037097	-0.0531721	-0.0427105	500000	0.0191997	0.133295	6.0845	22.8752	0.0984226	0.570215	0.0112005	-0.00925677	0.0048499	-0.0187721
2508	-0.02822	-0.0264682	-0.0233351	-0.0146666	0.0275949	2.08228	0.480243	C38	0	0.6631	0.2272	0.3234	4.52179	C3	1	0.00497353	0.0101614	0	0.00943202	330000	-0.0294183	0.0330201	0.0396161	0.0501665	0.0399861	0.0452373	330100	0.160823	0.107863	6.52796	23.434	0.344523	0.635143	0.0339232	0.0189705	0.0333668	0.00728735
2510	-0.0121777	-0.00989191	-0.0219301	-0.0319794	0.014395	1.28043	0.780989	C36	0	0.2263	0.2742	0.386	0	C3	1	0.0141919	0.0344553	0	0.017992	120000	-0.00504118	-0.00638375	-0.0262901	-0.0155023	-0.0243354	-0.000677402	120000	0.111549	0.118035	4.5326	22.4721	0.646271	0.0325	0.0368145	0.0184328	0.0454514	0.0499968
2511	-0.00445737	0.0250004	-0.00661968	0.0184019	0.0223665	2.52282	0.396382	C22	0	0.5633	0.466	0.3101	3.93183	C2	1	0.00711997	0.0122915	0	0.0048763	440000	0.0043726	-0.0458946	-0.0650581	-0.0626355	-0.0654773	-0.0609062	442000	0.113802	0.36155	5.34711	22.8437	0.37845	0.543373	-0.0162495	-0.0554735	-0.0170649	-0.0520621
2512	-0.0354884	0.000283298	-0.0472739	-0.0275795	0.0242759	1.46755	0.681407	C39	0	0.3572	0.3832	0.3349	0	C3	1		0.0443006	0	0.0105816	350000	-0.024055	-0.0344795	-0.061365	-0.113031	-0.0599103	-0.0969323	350100	0.140821	0.0866876	4.59512	22.3031	0.693937	0.2075	-0.0694482	-0.0705654	-0.0621302	-0.0363773
2513	-0.00506297	-0.00868075	-0.0180623	-0.0329465	0.025372	1.89788	0.526904	C26	0	0.526	0.5453	0.5296	0	C2	1	0.000509464	0.00633105	0	0.0193795	320000	1.89752e-05	0.00224464	-0.0133843	-0.0320866	-0.00693355	-0.00563744	320300	0.334785	0.578448	4.55388	21.1123	0.757658	0.491186	-0.0209121	-0.0374328	0.000446212	0.0126293
2514	0.0145768	-0.028573	0.00354454	-0.0555908	0.0356645	3.02756	0.330299	C33	0	0.5078	0.3581	0.4442	0	C3	1	0.0348654	0.050697	1	0.0111821	320000	0.00719906	0.0156106	0.0418549	-0.0167198	0.0428763	-0.00293587	321200	0.108114	0.215719	5.7589	21.5742	0.391332	0.3888	0.0195313	-0.0775814	0.0241093	-0.0460796
2515	-0.0219485	0.0291087	-0.026511	0.0202043	0.0109507	2.7852	0.35904	C13	0	0.4393	0.502	0.1865	1.09861	C1	1	0.0291571	0.0583103	0	0.00189766	330000	-0.0143718	-0.0886362	-0.10886	-0.144776	-0.106578	-0.135492	330700	0.00671418	0.150821	6.06611	21.1846	0.0384273	0.077602	-0.0536725	-0.111553	-0.0464586	-0.0950972
2516	-0.158178	-0.0665936	-0.166097	-0.0859623	0.0425518	1.50871	0.662816	C17	0	0.5488	0.2249	0.2208	0.693147	C1	1	0.000660993	0.00160117	0	0.00149846	320000	-0.154158	-0.159012	-0.166572	-0.148329	-0.165838	-0.138052	320400	0.0795065	0.27971	3.58352	22.2062	0.149358	0.083	0.00608505	-0.00199385	0.00974308	0.0206099
2517	-0.0416755	-0.0102108	-0.0486441	-0.0259636	0.0342735	2.46884	0.405048	I64	0	0.4384	0.1741	0.3976	3.4012	I	0	0.0013767	0.00458741	0	0.0732143	350000	-0.02879	0.120357	0.0880298	0.0976097	0.0897367	0.108559	350500	0.0540386	0.00365478	4.41884	22.4771	0.213652	0.184347	0.0433993	-0.0034392	0.0490327	0.0185614
2518	0.192501	0.130394	0.180558	0.0963693	0.0352856	5.67151	0.17632	C38	0	0.7139	0.2111	0.1866	3.17805	C3	1	0.00722287	0.0128468	0	0.00543837	440000	0.177833	0.139294	0.176822	0.181207	0.174494	0.189252	440300	0.165444	0.161343	4.83628	22.5511	0.419192	0.700769	-0.0165815	-0.113863	-0.0236924	-0.0926507
2519	0.00221159	-0.00585424	-0.00568532	-0.0220151	0.0208951	1.55188	0.644379	C39	0	0.4285	0.1414	0.2774	0	C3	1	0.00182698	0.00289876	0	0.00362221	320000	-0.00756084	0.00963056	0.0295144	0.0383125	0.0324951	0.0526817	320500	0.0705043	0.17313	4.44265	22.0131	0.145986	0.2734	-0.00880495	-0.00357481	0.00121015	0.02408
2520	0.0460624	0.0220151	0.0383295	0.00318874	0.0183399	1.45004	0.689636	C34	0	0.4617	0.1812	0.2308	0.693147	C3	1	0.0120784	0.0158437	0	0.00422404	330000	0.0436393	0.0302733	0.0352804	0.0105885	0.0360965	0.0208751	330600	0.0629255	0.333394	4.81218	22.508	0.628985	0.3929	-0.0213382	-0.0550489	-0.0169365	-0.0328089
2522	-0.0345666	-0.0139177	-0.0414708	-0.028615	0.0136341	1.67539	0.596878	C29	1	0.4516	0.52	0.1818	0	C2	1	0.00943221	0.02106	0	0.00422183	330000	-0.0330702	-5.04276e-05	-0.00584917	-0.0322859	-0.00370572	-0.0201688	330400	0.0494548	0.37805	3.82864	22.0225	0.382311	0.2755	-0.0160242	-0.0192394	-0.00663837	0.00538187
2523	-0.0258501	-0.0146623	-0.0342212	-0.0252071	0.0273136	1.44697	0.691101	C34	1	0.4221	0.0987	0.2251	0	C3	1	0.000298843	0.000407987	0	0.017051	430000	-0.0227409	-0.0433951	-0.0600223	-0.0771171	-0.0525049	-0.0522544	430200	0.141002	0.0933813	4.33073	22.1477	0.413179	0.3621	-0.0199614	-0.0469612	0.00607558	-0.0021902
2524	0.0122409	0.0275177	0.00604804	0.0129682	0.0186518	3.1605	0.316405	Q83	0	0.3136	0.5373	0.1212	0	Q	0	0.00256299	0.00499975	0	0.00711913	650000	0.0142947	0.0165318	0.0183416	0.0186899	0.0192804	0.027755	650100	0.164296	0.0978233	3.95124	21.1663	0.823572	0.2666	-0.0321244	-0.0468993	-0.0270092	-0.0281248
2526	-0.0115104	-0.00324961	-0.0191762	-0.0146456	0.0117102	1.24042	0.806178	C35	0	0.2651	0.1369	0.1755	0	C3	1		0.0306207	0	0.0168993	370000	-0.0100951	-0.018647	-0.0265505	-0.0484527	-0.0206089	-0.0283688	370700	0.116439	0.0952572	4.17439	22.1965	0.332301	0.011526	-0.0211548	-0.00209712	-0.00205534	0.0340355
2527	-0.0557465	-0.0267734	-0.0652493	-0.0484504	0.0156397	1.28384	0.778914	C38	0	0.4295	0.3979	0.1631	0	C3	1	0.000821451	0.00297548	0	0.0132621	310000	-0.0539891	-0.0394239	-0.0454568	-0.0803088	-0.043663	-0.0660843	310000	0.0971396	0.0900766	5.11799	22.5116	0.682708	0.031526	-0.0120923	0.0111954	-0.00503085	0.0400104
2528	0.242127	0.174188	0.227353	0.139501	0.0627818	3.38084	0.295785	C39	1	0.6547	0.6332	0.2343	0	C3	1	0.00352248	0.0135551	0	0.058803	440000	0.252891	0.256774	0.226381	0.323017	0.228108	0.343232	440300	0.22497	0.0185967	4.95583	22.2226	0.724318	0.4541	0.068582	0.0451257	0.0717857	0.0782047
2529	-0.00609141	-0.0414255	-0.0140984	-0.0682247	0.0392658	4.07974	0.245114	C34	0	0.3799	0.2751	0.5697	0.693147	C3	1			0	0.0239282	360000	-0.0123729	-0.0569128	-0.025246	-0.0536125	-0.0294251	-0.0533123	360500	0.140015	0.322012	4.38203	20.9656	0.533236	0.347628	0.0532808	-0.0289398	0.0426499	-0.0177193
2530	-0.0230242	-0.0158912	-0.0340306	-0.0376562	0.0412928	2.28729	0.437199	I64	0	0.47	0.1284	0.1122	0	I	0	0.00711536	0.0118484	1	0.0144468	320000	-0.0216607	0.00704516	0.00046133	-0.00531546	0.00478998	0.015884	320900	0.0876013	0.27633	4.39445	21.7111	0.41872	0.266369	-0.0183797	-0.07809	-0.00241471	-0.0345891
2531	0.136796	0.0616299	0.132177	0.0441623	0.0239138	1.94188	0.514964	C38	0	0.5896	0.3725	0.5527	3.55535	C3	1	0.0109177	0.0206431	0	0.00587253	320000	0.117586	0.114244	0.166187	0.129272	0.162795	0.127033	320500	0.111869	0.357539	4.62497	23.7131	0.581854	0.649054	-0.0325706	-0.0545915	-0.0410625	-0.0485975
2532	-0.0163375	-0.00905428	-0.0163851	-0.00461214	0.030988	1.11448	0.897283	C32	0	0.6572	0.3229	0.4795	2.77259	C3	1		0.0202754	0	0.0783602	330000	-0.007989	-0.0423317	-0.05837	-0.010685	-0.0546596	-0.00318149	331000	0.0284482	0.483058	4.63473	24.7613	0.597289	0.45756	0.0574333	0.0646155	0.0691716	0.0776469
2533	0.0223074	0.0100473	0.0161148	-0.00722954	0.0158938	1.05012	0.952274	C38	0	0.4531	0.5482	0.0831	1.60944	C3	1	0.00398062	0.0065732	0	0.0180448	430000	0.0144206	0.0196191	0.0420171	0.0329074	0.0411918	0.0381233	430100	0.0610689	0.184262	5.03044	22.757	0.480103	0.262	0.00961833	0.0319193	0.0094595	0.047362
2534	0.0429618	0.0380747	0.0333114	0.00909877	0.0270628	1.40517	0.711656	C34	0	0.7799	0.0676	0.1684	2.19722	C3	1	0.00969891	0.0173353	0	0.0528077	330000	0.0358072	0.0554759	0.0860034	0.0826073	0.0831463	0.0872814	330100	0.233284	0.0874272	4.7362	23.4929	0.741832	0.767421	0.00599314	-0.00308667	-5.36236e-05	0.0151636
2536	-0.0128505	-0.00768912	-0.0235932	-0.0345184	0.0196475	1.31169	0.762373	C36	0	0.5305	0.3079	0.4871	2.07944	C3	1	0.0244206	0.0361445	0	0.00713566	410000	-0.0148769	-0.0319404	-0.0241314	-0.0169754	-0.0236051	-0.00430047	411300	0.135181	0.365988	4.30407	22.2029	0.477275	0.448869	0.000231047	-0.0172919	0.00355175	0.0114542
2537	-0.0151711	-0.0129097	-0.0239015	-0.0239973	0.0312376	1.58609	0.630483	C34	0	0.4154	0.414	0.2056	0	C3	1	0.00555463	0.00815592	0	0.0714543	370000	-0.015533	-0.0542858	-0.0519769	-0.0417949	-0.0438844	-0.015959	370200	0.112859	0.13935	4.47734	22.7784	0.432789	0.4266	-0.0301915	-0.0474192	-0.00416803	-0.001053
2538	0.0138687	0.0153309	0.0105588	0.0112981	0.013425	1.20975	0.826619	C26	0	0.4054	0.3013	0.2213	1.09861	C2	1	0.00436875	0.00528787	0	0.0209834	340000	0.0238082	0.01283	-0.00953015	-0.0190932	-0.00576455	-0.00877858	341800	0.0394566	0.245489	5.03044	22.6611	0.230024	0.30442	-0.0156236	-0.0143286	-0.00423178	0.00486196
2539	0.00742225	-0.00802464	0.00551087	-0.00799484	0.0185806	1.17261	0.852798	C26	0	0.4924	0.1858	0.1483	3.21888	C2	1	0.040524	0.0824497	1	0.0731099	510000	0.00866046	0.00742628	0.0040711	0.00447256	0.00816184	0.014161	510100	0.0687164	0.250815	4.8752	23.652	0.585169	0.092434	-0.00103056	-0.0121956	0.012188	0.006027
2540	0.00406314	0.00749013	-0.00197084	-0.00897852	0.017045	1.08464	0.921962	C32	0	0.5953	0.7976	0.1392	1.09861	C3	1	0.0158203	0.0131117	0	0.0132394	320000	-0.00124093	-0.0353392	-0.0188505	0.000161035	-0.0194967	0.00602981	320200	0.0624654	0.259633	4.59512	22.5767	0.127796	0.061127	0.0235204	0.0112355	0.0248647	0.0283786
2541	-0.00298121	-0.000474963	-0.000254232	0.00886363	0.0324357	1.41366	0.707386	C33	0	0.6189	0.452	0.1946	4.51086	C3	1		0.0566181	0	0.0239339	340000	-0.00574963	0.116912	0.131762	0.111182	0.134251	0.112402	340100	0.0356006	0.285235	4.99043	23.748	0.598832	0.320116	0.0153011	-0.00157277	0.0209607	-0.00108708
2542	-0.0154911	-0.0245693	-0.0162431	-0.0176001	0.0217221	1.26966	0.787614	E48	1	0.4835	0.2248	0.5294	0	E	0	-0.000926142	-0.000919132	0	0.00251156	110000	-0.0226718	-0.0244346	-0.0139586	-0.0390553	-0.00706719	-0.0250724	110000	0.214834	0.105099	5.04986	22.8607	0.647295	0.292939	-0.0346059	-0.0385643	-0.015947	-0.0176938
2543	-0.00958093	-0.0149713	-0.0158592	-0.0245378	0.0241972	1.24435	0.803634	C38	0	0.7612	0.1447	0.5154	1.38629	C3	1		0.0126431	0	0.00714417	440000	-0.0188474	-0.0302251	-0.00556769	-0.0205344	-0.000612311	-0.0044372	440600	0.113941	0.131791	5.31321	22.6534	0.373352	0.40731	-0.00867682	-0.0307093	0.0061558	-0.00182882
2544	-0.00837178	0.0125463	-0.018172	-0.0132659	0.0170294	1.75128	0.571012	I65	1	0.5417	0.0799	0.1116	1.94591	I	0	0.00346155	0.00525198	0	0.0133661	440000	-0.0088407	0.0132099	0.0149185	-0.0226056	0.0142709	-0.012683	440100	0.366855	0.0603214	3.66356	23.0084	0.603395	0.5195	-0.0379652	-0.0412277	-0.0381107	-0.0184589
2545	-0.0043573	0.00476879	-0.00985705	-0.000381545	0.0173902	1.12858	0.88607	C33	0	0.6951	0.2195	0.3603	2.19722	C3	1	0.00752876	0.022672	0	0.00420067	370000	0.0111087	0.0588723	0.0157691	0.00521149	0.0224071	0.0241256	370200	0.034539	0.164047	4.96284	23.291	0.350409	0.074095	-0.00625425	-0.0195165	0.0152268	0.0134103
2546	-0.014989	-0.00751739	-0.0229354	-0.0218515	0.0151392	0.947097	1.05586	C38	0	0.4725	0.3041	0.3797	0	C3	1			0	0.000738521	320000	-0.0128065	-0.000985595	-0.0145375	-0.0171956	-0.010189	0.000103435	320100	0.0240912	0.0364211	3.93183	22.0109	0.106133	0.382119	0.0107884	0.0714545	0.0251694	0.103492
2547	-0.00930991	-0.0175353	-0.0228298	-0.0475951	0.0173839	1.80094	0.555267	C33	0	0.3257	0.2684	0.3066	0	C3	1			0	0.00654359	320000	-0.00965824	-0.0154601	-0.0111008	0.0250219	-0.00816512	0.0459956	320500	0.17724	0.247991	4.68213	22.457	0.905895	0.0082	0.00765719	-0.0431095	0.0188082	-0.00103908
2548	0.00663354	0.00355675	-0.00241261	-0.0098797	0.0120103	1.25794	0.79495	C13	0	0.466	0.2052	0.1537	1.60944	C1	1	0.0106417	0.0191006	0	0.00703687	440000	0.0121908	-0.0629563	-0.0865168	-0.0877934	-0.0794841	-0.064336	440300	0.0570559	0.32495	5.39363	22.6661	0.687392	0.497387	-0.0323508	-0.0480388	-0.0123014	-0.0103039
2549	-0.00559213	0.0276948	-0.0134329	0.00584293	0.0318036	4.65627	0.214764	N77	0	0.585	0.4272	0.3843	3.21888	N	0	0.0243931	0.0382264	1	0.00251086	430000	-0.00662398	-0.0408571	-0.027147	-0.0666804	-0.0281802	-0.0604989	430600	0.0182753	0.313178	5.0626	21.5281	0.446608	0.636488	-0.0300771	-0.0744947	-0.0319465	-0.0574607
2550	-0.0795987	-0.0448956	-0.0864067	-0.0612237	0.0404074	2.43143	0.41128	C27	0	0.4328	0.5139	0.2979	0	C2	1			0	0.00943848	320000	-0.0918699	-0.082589	-0.0480694	-0.10498	-0.0467855	-0.096386	320400	0.0163838	0.200392	4.57471	21.755	0.132765	0.069439	-0.0403802	-0.0809992	-0.034582	-0.0603234
2551	-0.0705057	-0.0278254	-0.0791971	-0.0400284	0.0548562	1.15751	0.863922	C35	0	0.4024	0.1864	0.6604	0	C3	1		0.00360494	0	0.00618555	440000	-0.0766771	-0.149827	-0.13469	-0.165968	-0.127182	-0.142527	440300	0.0756007	0.0789304	4.00733	22.1726	0.29602	0.002413	-0.0484919	-0.0827814	-0.0265997	-0.0429033
2553	0.00317908	-0.0208975	-0.00862972	-0.0504754	0.0205112	2.28802	0.437059	C34	0	0.4886	0.21	0.1468	0.693147	C3	1	0.0109095	0.0228585	0	0.00799901	320000	-0.00309996	-0.0126611	0.00501326	-0.00812782	0.00530631	0.00562086	320400	0.0648049	0.138215	4.04305	21.0714	0.136714	0.0276	-0.00911691	-0.00896118	-0.00471982	0.0243289
2554	0.0883813	0.0691217	0.0818443	0.0611685	0.0187199	1.34288	0.744666	B11	1	0.4661	0.4149	0.5426	0	B	0	0.00215923	0.00248271	0	0.0325589	430000	0.104206	0.0852362	0.0370107	0.0546423	0.0431927	0.0745219	430100	0.10727	0.0889547	4.49981	22.3345	0.491003	0.3324	-0.0251508	0.00601693	-0.00406718	0.0414028
2555	-0.00824026	0.010051	-0.00651336	0.014075	0.0262415	2.2006	0.454422	I64	0	0.5175	0.4918	0.4375	4.74493	I	0	0.002455	0.00693177	0	0.0730956	340000	-0.00529625	0.0927826	0.0859267	0.0975988	0.0862461	0.0962349	340200	0.0964374	0.049725	4.91265	23.562	0.279777	0.134275	0.00681472	-0.00516635	0.00869277	-0.00582371
2556	0.0144337	0.010661	0.0109311	0.00313837	0.0371827	1.32045	0.757315	F52	0	0.4789	0.2111	0.0999	1.38629	F	0	0.0211528	0.0279829	0	0.137502	340000	0.0192657	0.0334552	0.0189235	-0.00398147	0.0202804	0.00225987	340100	0.0547727	0.190647	4.99721	23.1739	0.629261	0.43771	0.00370491	-0.0270297	0.00861254	-0.0136504
2557	-0.0149387	-0.00281547	-0.0149042	-0.00896973	0.0212103	3.3491	0.298588	C13	0	0.7412	0.1067	0.1126	4.74493	C1	1	0.00781215	0.0123784	0	0.00694966	340000	-0.0144329	-0.0729955	-0.0643551	-0.0513723	-0.068162	-0.059556	340100	0.0658699	0.15896	5.67675	22.8689	0.383256	0.735406	-0.0145521	-0.0638681	-0.0254257	-0.0737111
2558	-0.0158886	0.00697227	-0.019868	-0.000190945	0.0176558	1.3072	0.764997	I64	0	0.608	0.4525	0.2983	0	I	0		0.00276892	0	0.00217207	500000	-0.00833123	0.0033967	-0.0179865	0.050011	-0.0155871	0.0591326	500000	0.00390553	0.0184328	4.8828	23.3042	0.0989876	0.59739	0.0890088	0.130278	0.0974962	0.14768
2559	0.0115883	0.010258	0.000447276	-0.0168631	0.0249052	1.45227	0.688576	C34	0	0.273	0.2884	0.1218	1.09861	C3	1			0	0.00709146	320000	0.00754077	-0.00839505	0.0041777	-0.0190313	0.00506666	-0.00501836	321000	0.0857861	0.109681	4.11087	22.1627	0.567779	0.081655	-0.0230498	-0.0416919	-0.0182364	-0.0107038
2560	0.0092543	-0.00195726	0.000211631	-0.0247952	0.0214913	1.17461	0.851349	C38	0	0.3697	0.5578	0.6071	1.38629	C3	1	0.00601658	0.00961753	1	0.017035	410000	-0.000582634	-0.0180024	0.00191128	0.0231558	0.00218212	0.0335623	410300	0.0259658	0.146256	4.89784	22.378	0.515963	0.0023	0.0191891	0.461678	0.0220363	0.486589
2561	0.0113336	-0.00516397	0.00782485	-0.0111366	0.0386829	2.28126	0.438355	F52	1	0.4724	0.1615	0.0039	0	F	0			0	0.00219298	310000	0.0131928	0.0289744	0.0231131	-0.0183401	0.0257424	-0.00977215	310000	0.0387576	0.179189	5.01064	21.7353	0.174855	0.4051	-0.061674	-0.308829	-0.0531309	-0.292646
2562	-0.0257239	-0.0212727	-0.0323094	-0.0328053	0.0155408	1.18745	0.842138	C27	0	0.4831	0.2764	0.1264	1.60944	C2	1			0	0.0055232	330000	-0.0245013	-0.0362702	-0.0392277	-0.0595445	-0.0350546	-0.0445471	330400	0.0784503	0.538167	4.94876	22.4636	0.40814	0.021455	-0.0162995	-0.0148727	-0.00266765	0.0135033
2563	-0.0176865	-0.00399704	-0.0202062	-0.00603477	0.01501	1.12291	0.890545	C18	0	0.7862	0.1127	0.0488	4.40672	C1	1	0.000936635	0.00347526	0	0.0101414	330000	-0.0141124	-0.0247453	-0.0404454	-0.0401216	-0.0369929	-0.0306115	330300	0.0954656	0.0990912	5.44242	23.6286	0.403775	0.169849	-0.0104122	0.0051819	0.000123411	0.0207165
2564	-0.0170069	0.0220178	-0.0246149	0.00326324	0.0419484	1.29191	0.77405	E48	1	0.3509	0.2484	0.3219	0	E	0		0.000789804	1	0.0680182	320000	-0.0162067	-0.00369484	-0.0140731	-0.068348	-0.0134529	-0.0587598	320500	0.320869	0.0497188	4.8752	23.8854	1.09426	0.192068	-0.0500128	-0.121426	-0.0463389	-0.0992789
2565	0.0115472	0.0135608	0.000307584	-0.00648162	0.0255523	1.78286	0.560896	C22	0	0.3366	0.3769	0.4162	0	C2	1	-0.0063575	-0.0370607	0	0.00493293	310000	0.026228	0.0120628	-0.0264296	-0.0360878	-0.0204473	-0.0113926	310000	0.0723251	0.200079	3.55535	21.7904	0.298456	0.2422	-0.054083	-0.0968013	-0.0334611	-0.0511545
2566	-0.0486659	-0.0407357	-0.0610041	-0.0602637	0.035153	1.10164	0.90774	C27	0	0.4655	0.2537	0.1095	0	C2	1		0.00843855	0	0.00256662	220000	-0.045235	-0.0634816	-0.0738609	-0.0994579	-0.065248	-0.0695247	220500	0.00819998	0.171593	5.03695	21.8107	0.24175	0.007109	-0.0276783	-0.0583105	0.000816298	-0.0033972
2567	-0.0132591	-0.0109095	-0.0179616	-0.0174591	0.0147037	1.10966	0.901178	C13	0	0.2984	0.104	0.0704	2.89037	C1	1	0.0187754	0.0294006	0	0.0374796	430000	-0.00757629	-0.0107054	-0.0386396	-0.0197109	-0.0344273	-0.00652165	430200	0.105339	0.467121	5.6058	23.6374	0.596853	0.376463	0.00672655	0.0790211	0.019687	0.101868
2568	-0.0297648	-0.00855222	-0.0276118	-0.0125068	0.0335236	4.75105	0.21048	C15	0	0.6227	0.3843	0.1604	3.8712	C1	1		0.0632743	0	0.00838636	310000	-0.0207345	-0.0830415	-0.10482	0.00827146	-0.111053	-0.00597132	310000	0.0754821	0.336352	5.35659	22.5886	0.41681	0.213135	0.0160723	-0.0353659	-0.000950257	-0.0560696
2570	0.00644431	0.02508	0.000776462	0.0160652	0.0159378	2.09662	0.476958	C14	0	0.3056	0.3694	0.2021	2.70805	C1	1	0.00507822	0.0102176	0	0.0147704	330000	0.0134786	-0.0387055	-0.0581101	-0.0707071	-0.0540275	-0.0563766	330100	0.0947402	0.225046	5.59842	22.0784	0.589614	0.294115	-0.0696593	-0.0942434	-0.0568291	-0.0698775
2571	-0.00125321	0.00931298	-0.00927127	-0.00890914	0.015509	1.30047	0.768952	C30	0	0.551	0.4002	0.1264	0	C3	1			0	0.00372205	340000	0.00852485	0.0327721	0.00394257	-0.0135112	0.00566604	-0.00119605	341100	0.163059	0.325247	4.18965	21.7514	0.520029	0.181	-0.00247757	-0.0215475	0.00594368	0.00566989
2572	-0.0130645	-0.023959	-0.00714699	-0.00999309	0.0320341	1.61118	0.620664	C21	0	0.6018	0.2757	0.1752	4.75359	C2	1	0.0105754	0.027126	0	0.00739625	440000	-0.0189522	0.0391417	0.0604907	0.0848628	0.0606806	0.0781153	440100	0.125344	0.300153	6.77651	23.2129	0.498733	0.19829	0.0786361	0.0748527	0.0758643	0.0592117
2573	0.00179347	-0.00380996	-0.00256505	-0.009564	0.0301104	1.01122	0.988902	N77	1	0.6348	0.1474	0.116	1.79176	N	0	0.00919477	0.0143893	0	0.0290632	110000	0.00772042	0.00513687	-0.0158927	-0.0311265	-0.0117539	-0.0182164	110000	0.0912736	0.192163	4.7362	23.8876	0.67801	0.607538	-0.0245088	-0.0118482	-0.0116254	0.0111697
2574	0.00787535	0.0514436	-0.00059066	0.0380104	0.0134895	1.05871	0.94455	C24	0	0.5748	0.9452	0.1328	0	C2	1		0.0321999	1	0.00663187	330000	0.0200765	-0.100848	-0.136264	-0.131211	-0.130326	-0.110326	330600	0.0327768	0.036132	4.43082	22.2082	0.331525	0.5313	-0.0132827	-0.104077	0.00529621	-0.0683906
2576	0.0338113	0.0216053	0.0211484	-0.0114447	0.0167056	1.46642	0.681931	C38	0	0.4386	0.7146	0.4213	0	C3	1	0.000323286	0.00056624	0	0.10429	320000	0.0217421	0.169113	0.208242	0.504811	0.207728	0.51766	320600	0.0794127	0.130935	4.27667	21.2875	0.370373	0.3028	0.291538	0.73663	0.292403	0.767254
2577	-0.0251479	-0.00885184	-0.0345326	-0.0295466	0.0131785	2.67691	0.373565	C39	0	0.6098	0.5414	0.4564	0	C3	1			0	0.00206462	440000	-0.0175546	0.00623914	-0.0139715	-0.0233104	-0.0117105	-0.00841137	440300	0.0380189	0.0027784	3.82864	20.918	0.0693038	0.5889	-0.00208772	0.0118254	0.00684776	0.0425992
2578	0.0122282	0.0175799	0.00893985	0.0119744	0.0173723	2.06731	0.483721	C32	1	0.4707	0.71	0.1719	0	C3	1		0.00752789	0	0.02221	350000	0.0221386	0.0154727	-0.00274091	-0.00843118	-0.000362765	-0.000320722	350500	0.0339739	0.22231	4.06044	21.5916	0.362632	0.3089	0.0296978	-0.00862999	0.0383576	0.00805038
2579	-0.102578	-0.0933614	-0.109809	-0.112203	0.0428068	1.55927	0.641325	C39	0	0.4332	0.2297	0.3073	0	C3	1	0.0169554	0.0290517	0	0.00183078	440000	-0.100187	-0.219215	-0.222755	-0.14257	-0.223155	-0.134523	441300	0.126122	0.444739	5.00395	22.6174	0.596018	0.394039	0.0664815	-0.0342529	0.0659102	-0.0205229
2580	0.054755	0.0267575	0.0438629	0.000500237	0.0296508	1.53886	0.64983	C38	1	0.3753	0.3906	0.2699	0	C3	1			0	0.0114586	370000	0.0409683	-0.00717412	0.0302348	-0.00423388	0.0313864	0.0100312	370800	0.0848376	0.13736	4.46591	21.8322	0.340324	0.281626	0.00360818	-0.0276883	0.00872759	0.00338353
2581	-0.00627851	0.0256796	-0.0106845	0.015888	0.0195338	2.68405	0.372572	C27	0	0.4118	0.6012	0.1421	0	C2	1	0.0133072	0.00951722	0	0.00750527	370000	0.00271377	-0.0426013	-0.0692724	-0.0867494	-0.0679082	-0.0795163	370300	0.0152687	0.184903	4.17439	21.7734	0.136274	0.2094	-0.0188984	-0.0547229	-0.0150555	-0.0421662
2582	0.0455978	0.0292374	0.0403853	0.0197616	0.0167551	1.00371	0.9963	C13	0	0.4177	0.2169	0.1462	0	C1	1	0.00678824	0.00939606	0	0.00361706	410000	0.0535285	-0.0646631	-0.0869683	-0.118008	-0.0840043	-0.106606	410100	0.024759	0.187089	6.1591	22.3776	0.198856	0.079363	-0.0778331	-0.176277	-0.069148	-0.159754
2583	-0.012754	-0.00364933	-0.0205276	-0.0205099	0.017576	1.17002	0.854683	C39	0	0.5545	0.1519	0.1563	1.60944	C3	1	0.00610949	0.0127113	0	0.0107789	440000	0.00115031	0.0481336	0.00950324	-0.0222362	0.0114442	-0.00910608	440300	0.109853	0.092071	5.47227	23.1664	0.447266	0.1317	-0.0316658	-0.012817	-0.0230913	0.0138529
2584	0.0555448	-0.0230639	0.047063	-0.0421865	0.0223415	1.24261	0.804759	C26	0	0.3743	0.2684	0.23	0	C2	1	0.0298773	0.0380599	0	0.0831528	440000	0.0595853	-0.01373	-0.0217667	-0.0404894	-0.0198692	-0.0273312	440500	0.0921433	0.0977877	4.68213	22.3282	0.53463	0.015818	-0.043475	-0.0446718	-0.0340128	-0.0177647
2585	0.0432551	0.0132548	0.0371383	-0.00559305	0.0382536	1.31329	0.761445	C29	0	0.4265	0.7499	0.2381	1.38629	C2	1	0.0195661	0.0429972	0	0.0454161	320000	0.0305172	-0.00314658	0.0351898	0.00831529	0.0333933	0.0111988	321300	0.0186889	0.375119	5.24702	23.2286	0.206408	0.152574	0.0234383	0.0362203	0.0187035	0.0480802
2587	-0.00552288	-0.0063201	-0.0158973	-0.0273101	0.0236783	1.65665	0.603626	C39	0	0.4803	0.1929	0.2952	1.38629	C3	1	0.00115688	0.00191638	0	0.00373714	440000	-0.000168625	0.0307246	0.0110574	0.014475	0.0147859	0.0337584	440300	0.240994	0.0605567	4.78749	21.5387	0.387707	0.0871	-0.020833	0.0854431	-0.00670656	0.122894
2588	0.0250733	0.0150558	0.0187447	0.00601618	0.00918953	1.05968	0.943683	C26	0	0.6048	0.2841	0.0212	1.09861	C2	1	0.0380168	0.0753695	0	0.0350679	370000	0.0332089	0.0172798	-0.00290257	-0.0198906	0.00255114	-0.00270017	371300	0.030239	0.20424	5.72359	23.0593	0.417918	0.025647	-0.0150819	-0.0181759	0.00171625	0.0124103
2589	-0.0564601	-0.0463857	-0.063668	-0.0537585	0.0222459	1.01879	0.981553	F51	0	0.4052	0.1136	0.0705	0	F	0	-0.000732874	0.000218875	0	0.024283	370000	-0.0489585	-0.0746816	-0.105226	-0.129068	-0.0971857	-0.105355	370600	0.139511	0.107759	4.78749	23.6319	0.686226	0.1018	-0.0385513	-0.0718684	-0.0132578	-0.0311185
2590	-0.00194863	-0.0106474	-0.01211	-0.0360173	0.0124488	1.35576	0.737595	C36	0	0.6062	0.1036	0.5995	0	C3	1	0.0138187	0.0234528	0	0.00424931	330000	-0.00186893	0.0160681	0.0176474	0.0214875	0.0179747	0.0335346	330600	0.232023	0.218402	4.43082	22.2942	0.576048	0.4586	0.0506907	0.00623967	0.0543777	0.0337868
2591	0.0910182	0.0811546	0.0796072	0.0597835	0.0150278	2.09587	0.477129	C26	0	0.3907	0.4539	0.2163	0	C2	1	0.00674333	0.0109835	0	0.0130041	360000	0.0772227	0.118918	0.146208	0.0824487	0.151933	0.105536	360100	0.0688633	0.174304	5.05625	20.7319	0.286106	0.0071	-0.0681754	-0.19985	-0.0536124	-0.162438
2593	-0.0092555	-0.00719873	-0.0173255	-0.0204616	0.0332487	1.07597	0.929398	C36	0	0.5406	0.6267	0.2813	0.693147	C3	1		0.0278915	0	0.0404497	350000	-0.00951333	-0.00307227	-0.00627324	0.0341973	-0.00077228	0.0535566	350200	0.0478017	0.201366	4.21951	22.337	0.53075	0.004	-0.0155741	-0.00881862	0.00183794	0.0269754
2594	-0.0109105	-0.0301694	-0.0101185	-0.0382678	0.0229762	1.50772	0.663255	C36	0	0.7588	0.2841	0.33	5.42053	C3	1	0.0588396	0.111134	0	0.00688544	440000	-0.0167986	-0.0222783	-0.00782252	-0.00398031	-0.0147546	-0.0177568	440300	0.284366	0.26704	9.8061	26.9255	0.754202	0.508778	-0.00658795	-0.0284867	-0.0238772	-0.0448599
2595	0.0206105	0.0182842	0.0170899	0.00716467	0.0172855	1.86727	0.535542	C35	0	0.6596	0.2812	0.3989	1.79176	C3	1	0.00492515	0.0164989	0	0.0118174	370000	0.0139301	-0.0325631	-0.010722	-0.00347351	-0.0118746	-0.00199945	370700	0.0431081	0.252313	4.04305	22.8741	0.14534	0.156906	-0.00520139	0.0325997	-0.00806341	0.0393246
2596	0.0241052	-0.00876238	0.0202688	-0.00733817	0.0262243	1.4895	0.671368	C30	0	0.3859	0.2048	0.1531	0	C3	1	0.00174324	0.00164464	0	0.00525203	460000	0.0125153	-0.0576577	-0.0434583	-0.100038	-0.0347308	-0.0796518	460200	0.230671	0.0590696	4.85203	22.2382	0.673398	0.0925	-0.064807	-0.100868	-0.0385126	-0.0673801
2597	-0.000837814	0.0231346	-0.00202345	0.0165825	0.0203485	2.07506	0.481913	C14	0	0.5346	0.2599	0.132	4.40672	C1	1		0.0170381	0	0.0123579	340000	0.00174604	-0.0357989	-0.0333462	-0.0517777	-0.0354247	-0.0545641	341100	0.0484471	0.266041	5.60212	23.0594	0.31964	0.568644	0.0234229	0.0136025	0.0186444	0.0131627
2598	0.0311474	-0.00260675	0.0203881	-0.0269965	0.0294099	1.83393	0.545276	C34	1	0.4526	0.1577	0.109	0	C3	1	0.00644071	0.013804	1	0.0333234	370000	0.0164938	-0.0120374	0.0286469	-0.00325258	0.0311737	0.0128315	370100	0.152422	0.0789351	4.65396	21.6595	0.566507	0.309	-0.00789924	-0.057021	0.00116248	-0.0224582
2599	-0.0592295	-0.00874124	-0.0683733	-0.0291728	0.0433098	1.35748	0.736661	C23	0	0.4671	0.3983	0.0989	2.30259	C2	1	0.00438524	0.0122417	0	0.0212816	110000	-0.0512797	-0.0720386	-0.0897971	-0.125406	-0.087776	-0.110997	110000	0.0934607	0.273388	4.72739	21.7244	0.466159	0.0403	-0.0413325	-0.112829	-0.0334516	-0.084151
2600	-0.00450148	-0.00230274	-0.00951574	-0.0153819	0.0128507	1.39748	0.715572	C39	0	0.6604	0.1178	0.4549	2.07944	C3	1	0.0176779	0.0294872	0	0.00209289	440000	-0.00447859	0.00354721	0.00325322	0.000118093	0.00318886	0.00586812	440700	0.175843	0.271276	4.96981	24.3121	0.523184	0.627587	0.00851511	0.0203871	0.011128	0.0355043
2601	-0.00101419	0.00739485	-0.0024514	0.00599971	0.0222157	1.25743	0.795273	C26	0	0.5462	0.1526	0.1683	3.61092	C2	1	0.0189916	0.0296431	0	0.0131972	410000	-0.0011458	-0.0345561	-0.0292141	-0.0130797	-0.0271059	-0.00734624	410800	0.0975841	0.306112	5.45532	24.804	0.606883	0.130637	0.028927	0.0169774	0.036757	0.0283022
2602	-0.0289811	-0.00240454	-0.0329354	-0.00921335	0.0170981	1.07486	0.930349	I65	0	0.4225	0.3122	0.4658	2.19722	I	0	0.00760976	0.00903288	0	0.00563236	330000	-0.02114	-0.00313579	-0.0278149	-0.0340358	-0.0253043	-0.0243568	330600	0.0391172	0.0373804	5.6204	24.2292	0.239048	0.352925	0.013609	0.00222074	0.0226296	0.0197025
2603	-0.155082	-0.115108	-0.163444	-0.128785	0.0607579	2.97281	0.336382	C27	0	0.6179	0.1893	0.1184	3.68888	C2	1	0.00584143	0.00672801	0	0.0174046	130000	-0.159439	-0.281667	-0.271089	-0.277772	-0.265265	-0.258157	130100	0.0905881	0.283122	7.24423	23.5166	0.330914	0.344568	-0.0228287	-0.0744644	-0.0048191	-0.037996
2605	-0.0172643	0.000394231	-0.0252216	-0.0152563	0.0301338	1.5458	0.646915	I64	0	0.5974	0.8132	0.1591	3.21888	I	0	0.0133457	0.0252386	0	0.0158298	310000	-0.0153033	0.067826	0.060433	0.018509	0.0638202	0.0341523	310000	0.0511918	0.0896185	4.34381	22.2061	0.380547	0.081665	0.00133488	-0.0321541	0.0140825	-0.00117822
2606	0.040167	0.00705716	0.0313637	-0.0137036	0.0281373	2.19057	0.456502	C38	0	0.3675	0.4707	0.5609	0	C3	1	0.0120022	0.0185807	0	0.0188365	210000	0.0432754	0.0599454	0.0580856	0.0325157	0.059411	0.0449792	210200	0.0343315	0.133453	4.51086	21.4533	0.269333	0.2001	0.00750552	0.00794993	0.0148718	0.0367063
2607	-0.19007	-0.120853	-0.196337	-0.13435	0.0380999	3.62511	0.275853	P82	0	0.645	0.0963	0.0001	1.79176	P	0			0	0.000139575	340000	-0.181681	-0.219163	-0.239674	-0.232138	-0.237758	-0.221045	340200	0.0357635	0.245476	5.04986	22.8061	0.902846	0.046067	0.00464492	0.136048	0.0109174	0.15316
2608	-0.00330499	0.00729391	-0.00521715	0.010081	0.0118548	0.811233	1.23269	D44	1	0.9186	0.4106	0.8565	1.09861	D	0	0.0199996	0.0356892	1	0.0139027	320000	-0.00398988	-0.00853218	-0.0164013	-0.0433787	-0.0105746	-0.0298649	320100	0.0339718	0.365334	3.91202	25.1401	0.539397	0.9186	-0.0194158	-0.0214866	-0.000817696	0.00133759
2609	0.0848785	-0.00246431	0.0796194	-0.0113354	0.0232769	1.60864	0.621643	I65	0	0.5929	0.2364	0.1006	2.77259	I	0	0.00627375	0.0200562	0	0.00640673	440000	0.0801919	0.0121208	0.0197759	-0.0421644	0.0233365	-0.0296045	440300	0.0657121	0.0497644	4.70048	22.0667	0.355799	0.207557	-0.0630846	-0.0775038	-0.0537852	-0.0567052
2610	0.0515759	0.037143	0.0449386	0.0193758	0.0180138	1.82283	0.548596	C38	0	0.2248	0.4261	0.4019	0	C3	1	0.00198938	0.00530797	0	0.0224217	320000	0.0577289	0.0521055	0.0420727	0.0165053	0.0419448	0.0230588	320200	0.136779	0.180205	5.2933	23.1709	0.722596	0.1048	0.0110093	-0.0227753	0.012706	-0.00455615
2611	0.0357566	0.0250718	0.0278677	0.00834948	0.0134029	1.09059	0.916932	C35	0	0.4436	0.1092	0.1799	1.38629	C3	1	0.00436592	0.0150347	0	0.00537626	440000	0.0287628	-0.00601382	0.0127139	0.0189541	0.0152852	0.0326083	440600	0.108005	0.0822969	4.7185	22.6589	0.38429	0.123368	0.0186366	0.0167786	0.027542	0.0437887
2612	0.0434929	0.0690406	0.0419194	0.0600804	0.033457	1.69829	0.588826	C18	0	0.6159	0.1036	0.1564	3.58352	C1	1	0.00331632	0.00675605	1	0.00595122	110000	0.0517364	-0.0610767	-0.0685058	-0.0152742	-0.0719324	-0.0193452	110000	0.0308612	0.0945399	5.15329	22.6848	0.491177	0.067584	0.0264422	-0.0312425	0.0195852	-0.0344965
2613	0.00452816	-0.00281852	-0.00648143	-0.0230299	0.0296535	1.71273	0.583862	C35	0	0.5725	0.2335	0.2872	0	C3	1	0.00804716	0.0192115	0	0.0131614	410000	-0.0124447	-0.0555071	-0.0215986	0.0337511	-0.0159065	0.0569065	410300	0.0714512	0.146188	4.96981	21.5541	0.276461	0.005463	0.0891481	0.00897364	0.108308	0.052493
2614	0.112856	0.11842	0.109712	0.114782	0.0195731	1.08101	0.925061	C38	0	0.4468	0.1175	0.2714	1.60944	C3	1	0.00696507	0.0146868	1	0.0127213	350000	0.122656	0.011369	-0.0147457	-0.0546783	-0.0113799	-0.0444788	350200	0.0730235	0.171647	3.91202	22.8875	0.446547	0.069206	-0.0741386	-0.116657	-0.0633563	-0.100028
2615	-0.00669784	-0.000777261	-0.0135177	-0.0148444	0.0177519	1.37017	0.729834	C33	0	0.5601	0.3979	0.6773	1.60944	C3	1	0.00893854	0.0219412	0	0.00572655	330000	-0.00738251	0.180005	0.177223	0.0700567	0.17982	0.0824311	330700	0.155617	0.275046	4.91265	21.5788	0.412549	0.019538	-0.181885	-0.202682	-0.172861	-0.177804
2616	0.0138691	0.00697607	0.00494023	-0.00400665	0.0166352	1.06735	0.936903	N77	0	0.6789	0.2979	0.431	0	N	0		0.0133044	0	0.00290994	440000	0.0136683	-0.00489004	-0.0113293	0.0459826	-0.00276233	0.0724972	442000	0.0565788	0.569098	4.34381	23.0081	0.744502	0.1324	0.0267714	0.0139397	0.0545476	0.0609802
2617	0.012618	-0.00247937	0.0027703	-0.0349882	0.0206826	1.78901	0.558967	C38	0	0.3652	0.797	0.4807	0.693147	C3	1	0.00982741	0.0281124	0	0.00378498	330000	0.0101242	-0.0207443	-0.0119726	-0.00598968	-0.0172821	-0.00506916	330600	0.0249722	0.405657	4.8752	23.0184	0.384634	0.279445	0.0418983	-0.040566	0.031794	-0.0259369
2620	-0.0257026	-0.0164206	-0.0345912	-0.0317062	0.0149454	1.18979	0.840485	E50	0	0.4874	0.2313	0.4511	0	E	0		0.000122	0	0.0011989	440000	-0.0451146	-0.0706224	-0.0337337	-0.0486328	-0.0281117	-0.0282101	440300	0.488463	0.134488	4.77912	22.2912	0.81528	0.2482	0.000787904	-0.0462084	0.0191127	-0.00777719
2621	-0.0340689	-0.0384253	-0.0463075	-0.0612986	0.0265755	1.80312	0.554594	P82	0	0.5914	0.2681	0.309	0	P	0	0.000105208	5.85754e-05	0	0.00178368	210000	-0.0200817	-0.0366267	-0.0765185	-0.00533482	-0.0707132	0.0200791	210200	0.00231779	0.00627425	4.8828	21.7146	0.508106	0.3269	-0.0354931	0.0291507	-0.0176864	0.0707315
2622	0.00227259	-0.00409728	-0.00368398	-0.0129611	0.0249251	2.55262	0.391754	C38	0	0.3678	0.2081	0.241	0	C3	1	0.00184764	0.00430703	1	0.00435205	220000	0.00393716	-0.0432502	-0.0502758	0.00346376	-0.0456219	0.019471	220200	0.0292989	0.105764	3.55535	21.2152	0.652225	0.2944	-0.0204193	-0.0395425	-0.00411028	-0.0102745
2623	-0.0193048	-0.0330745	-0.028142	-0.0612327	0.0280451	1.55058	0.644919	C30	0	0.5211	0.6646	0.6916	3.58352	C3	1	0.0229595		0	0.00599663	320000	-0.0220256	-0.0664929	-0.0542434	-0.0636028	-0.0580551	-0.0612565	320400	0.111475	0.252508	5.20949	22.3294	0.347899	0.476642	-0.00516083	-0.041501	-0.013801	-0.0288503
2624	-0.0126478	0.00427116	-0.012748	0.00360008	0.0252759	1.9157	0.522002	I64	0	0.4732	0.3606	0.0821	4.63473	I	0	0.00619151	0.0166776	0	0.0182464	330000	-0.00897443	-0.00740662	-0.0108865	-0.00581022	-0.0105448	-0.00547151	330500	0.0225809	0.0217216	5.67675	23.4728	0.39395	0.399131	0.0130078	0.0161567	0.0144362	0.0183742
2625	0.013176	0.0114935	0.00686347	-0.00540755	0.0184908	3.5495	0.28173	C37	0	0.5199	0.5696	0.7388	1.60944	C3	1	0.00744124	0.0223299	0	0.00438727	440000	0.0156238	0.0436722	0.0375236	0.0138239	0.0371251	0.0200601	440300	0.043347	0.0803425	4.89035	22.9427	0.105709	0.454304	-0.0277423	-0.0205896	-0.0272118	-0.00439394
2626	0.133326	0.117347	0.127254	0.1055	0.0254595	2.67533	0.373785	C14	0	0.627	0.2704	0.3553	0	C1	1	0.0107167	0.0183422	0	0.00506332	350000	0.140557	0.200724	0.176933	0.179332	0.179914	0.19154	350200	0.0429546	0.208659	5.09375	22.4019	0.316969	0.6183	0.105538	0.0165893	0.116485	0.0406353
2628	0.00411244	-0.00372622	0.00338171	0.0105391	0.0137514	0.948555	1.05424	E48	0	0.279	0.1825	0.655	0	E	0	0.000325736	0.000905577	0	0.00330679	510000	-0.00722624	-0.0280396	-0.00730584	-0.025805	0.00479352	-0.00180623	510100	0.212009	0.00517087	4.89035	22.762	0.599236	0.2641	-0.0289673	-0.041303	0.00592574	-0.00574287
2629	0.00167973	-0.027778	-0.00313991	-0.0264734	0.0255274	6.75267	0.14809	B11	0	0.2558	0.2559	0.4202	0	B	0	0.00173392	0.0198491	0	0.00572093	330000	0.0234128	0.0497361	-0.0115046	-0.0277192	-0.00176309	-0.00270056	330300	0.264808	0.0701633	3.85015	19.2885	0.845735	0.1864	-0.0241226	-0.0519838	0.00837353	-0.00934049
2630	0.0256596	-0.00571636	0.0203808	-0.011649	0.0241985	1.20736	0.828255	C34	0	0.2248	0.3169	0.4242	0	C3	1		0.000451375	0	0.0293044	510000	0.0193011	0.00636545	0.00578763	-0.019048	0.0112844	-0.00205562	510300	0.17487	0.0881388	4.8828	23.042	0.896414	0.0183	-0.0253815	-0.0827986	-0.00704162	-0.0520193
2631	-0.00459372	-0.000276333	-0.0127542	-0.0182923	0.0239035	1.42537	0.701571	C20	0	0.6558	0.1972	0.0633	0	C2	1	0.000724246	0.00177855	0	0.00562742	320000	-0.000767096	0.036455	0.0270517	-0.0014429	0.0291255	0.0118342	320500	0.0761001	0.0887686	3.80666	22.2052	0.589767	0.546	-0.0205415	-0.0546844	-0.0117364	-0.0272839
2632	0.00372322	0.00612882	-0.00583523	-0.0139175	0.0285402	1.55251	0.64412	C26	0	0.6038	0.1738	0.1379	0	C2	1	0.0018864	0.00671999	0	0.0039986	330000	0.00728763	0.024175	0.00761719	0.0521222	0.0106525	0.0688136	330700	0.0726292	0.343328	4.54329	21.7533	0.163872	0.4095	0.0309075	0.0534899	0.0423954	0.0866089
2634	-0.00336267	-0.0168419	-0.010727	-0.0300301	0.0419448	3.24376	0.308284	C18	0	0.5068	0.2323	0.6765	0	C1	1		0.0820672	0	0.00274759	330000	-0.000881642	-0.0362797	-0.0405029	0.0498071	-0.036265	0.0659718	330700	0.0445266	0.148848	4.14313	20.9791	0.286713	0.0867	0.121503	0.0949994	0.134872	0.125065
2635	-0.0120871	-0.00632328	-0.0190689	-0.0248139	0.0156647	1.19535	0.836574	C39	0	0.5598	0.0813	0.2931	2.3979	C3	1	0.0192986	0.0363813	0	0.00175637	320000	-0.0144038	-0.0130817	0.000364785	-0.0191211	-9.57963e-05	-0.0117395	320500	0.115821	0.298781	4.82028	22.7743	0.239228	0.032159	-0.0105506	-0.0328494	-0.00872602	-0.0139652
2636	-0.0164523	-0.0312947	-0.0227528	-0.0475468	0.0223162	1.31424	0.760898	C39	0	0.6859	0.2979	0.0388	0	C3	1			0	0.00225897	310000	-0.0203119	-0.0532386	-0.0404589	-0.0440338	-0.0403021	-0.0369544	310000	0.1297	0.224105	4.29046	22.5548	0.408049	0.6697	0.00142706	-0.00918488	0.00341164	0.00786881
2637	-0.0196588	-0.013882	-0.0230984	-0.0198481	0.0223843	1.22972	0.813193	C26	0	0.4764	0.2994	0.1363	1.94591	C2	1		0.0409461	0	0.04644	330000	-0.0143782	0.0158028	0.00172144	-0.0194944	0.00407311	-0.0109968	330100	0.0527225	0.324264	4.93447	22.7602	0.520189	0.376678	-0.000431503	-0.012121	0.00852439	0.00575501
2639	-0.00445753	-0.00364285	-0.010988	-0.01613	0.027262	1.75844	0.568687	C34	0	0.2763	0.1311	0.1628	0	C3	1	0.00318737	0.0317151	0	0.0179149	350000	0.00214823	-0.0158456	-0.0306038	-0.0352169	-0.0273297	-0.0217674	350100	0.082038	0.164542	4.8828	22.2328	0.449308	0.003945	0.00878233	-0.0267702	0.0212347	0.000895467
2641	-0.00768352	-0.008679	-0.0126792	-0.0166822	0.0119085	1.03773	0.963638	C29	0	0.6665	0.2795	0.121	2.63906	C2	1	0.0100227	0.0200352	0	0.0273451	330000	-0.02433	-0.0609362	-0.00953161	0.000597135	-0.00552975	0.0130546	331000	0.0570184	0.255904	4.56435	22.8538	0.395574	0.440465	0.00135447	-0.0146792	0.0128993	0.00859835
2642	-0.0316881	-0.0418386	-0.0433106	-0.0640959	0.0499183	1.97798	0.505567	I65	1	0.2598	0.4028	0.2879	0	I	0	0.000123671	0.000142162	0	0.0366091	110000	-0.0276324	0.0608391	0.0504775	0.0404914	0.0556782	0.0635303	110000	0.29865	0.0762834	4.14313	21.8827	0.52575	0.1166	0.0223756	0.0641041	0.036695	0.102301
2643	0.0142671	0.046433	0.0083453	0.0279135	0.0248864	1.7126	0.583908	C26	1	0.4972	0.3286	0.5735	3.49651	C2	1	0.0297739	0.0561085	0	0.00959578	370000	0.0100098	0.00517952	0.0223372	0.0132501	0.020067	0.0155179	370600	0.0933318	0.338937	5.20401	22.9489	0.2673	0.612231	0.0152309	-0.00475408	0.0117875	0.00665805
2644	-0.0644857	-0.0300687	-0.0746399	-0.0522939	0.0457847	2.17161	0.460487	C27	1	0.6762	0.2362	0.318	0	C2	1			0	0.0143197	620000	-0.0528094	-0.0886567	-0.126128	-0.146329	-0.123411	-0.130242	620100	0.119364	0.411972	4.99043	21.6736	0.329624	0.6222	-0.0231593	-0.02702	-0.00994483	0.00791703
2645	0.00431345	-0.00321424	0.000522582	-0.0146953	0.0209991	1.5777	0.633833	C35	0	0.6057	0.3792	0.4084	2.63906	C3	1	0.00512672	0.00978807	0	0.0106595	320000	0.00140403	0.0161149	0.0262703	0.182627	0.0253874	0.185057	320200	0.0853451	0.131548	4.7362	22.5909	0.36783	0.441318	0.133686	0.0845502	0.134276	0.0954338
2646	-0.0474307	-0.0228769	-0.0480015	-0.0268484	0.0161394	2.4055	0.415715	C15	0	0.5449	0.317	0.3704	0	C1	1	0.00431914	0.00720753	0	0.00634983	630000	-0.0454093	-0.117507	-0.118801	-0.0623471	-0.119932	-0.0643974	630200	0.039422	0.33276	5.11799	21.8856	0.144346	0.5474	0.042429	0.0584567	0.0374495	0.0548736
2648	0.0466233	0.0306552	0.0486192	0.0344112	0.0259072	1.55006	0.645135	C26	0	0.6582	0.4307	0.0953	4.30407	C2	1		0.0166534	0	0.00371925	330000	0.0538419	0.122524	0.112436	0.08627	0.111983	0.0832893	330400	0.0982061	0.337559	5.17615	24.7555	0.624895	0.570433	0.0276701	0.0420281	0.0275897	0.038378
2649	-0.00887812	-0.00135983	-0.015517	-0.0147984	0.0179658	1.36473	0.732746	I65	0	0.2812	0.1094	0.4567	2.3979	I	0	0.000381737	0.00205797	0	0.00288488	110000	-0.00354681	0.0651935	0.0505447	0.0348192	0.0530775	0.0474448	110000	0.0194314	0.0595896	4.59512	22.3793	0.252288	0.0267	-0.0116093	-0.023822	-0.00350812	-0.000930063
2650	-0.00609484	-0.0258495	-0.0117227	-0.0384147	0.0131996	2.08851	0.478811	C14	0	0.4687	0.3549	0.0496	0.693147	C1	1	0.00707359	0.00893495	0	0.0260517	430000	0.00627626	0.0632181	0.029928	-0.026653	0.0314125	-0.0174737	430100	0.0447898	0.531595	5.14749	21.7439	0.170672	0.192	-0.0657392	-0.144293	-0.0595948	-0.126607
2651	0.0364935	0.0335819	0.0271627	0.00902337	0.0280184	1.65312	0.604916	C35	0	0.7509	0.2582	0.4855	1.09861	C3	1	0.00111564	0.00382512	0	0.00901626	510000	0.0359369	0.0192386	0.0192999	-0.00914606	0.0189572	0.000169545	510100	0.0840716	0.122223	4.17439	21.9665	0.250897	0.0278	-0.0194609	0.0964631	-0.0187595	0.119479
2652	-0.0173147	-0.01927	-0.0266041	-0.0366531	0.038329	2.88315	0.346843	C33	0	0.4141	0.9226	0.3435	0	C3	1			0	0.0191498	320000	-0.00793057	-0.0198516	-0.0545262	-0.0830502	-0.0500767	-0.0638768	320500	0.0226834	0.160398	5.02388	20.2111	0.620454	0.3607	-0.0355855	-0.052672	-0.0193547	-0.0160588
2653	0.0666341	0.116172	0.061241	0.10144	0.0306415	2.52462	0.3961	C27	0	0.8719	0.4149	0.4656	2.56495	C2	1	0.0160809	0.0307794	0	0.00766366	540000	0.0631061	0.00642784	0.0173609	0.0704617	0.0171543	0.0752833	542200	0.0400994	0.15938	5.17615	22.5227	0.481732	0.028011	0.0407663	-0.00462707	0.0410846	0.00975336
2654	-0.0555739	-0.0529081	-0.0662149	-0.0759747	0.0220419	1.56725	0.638059	L72	1	0.4314	0.6155	0.1631	0	L	0	0.00250228	0.00516238	0	0.0450711	440000	-0.0481512	-0.105049	-0.127876	-0.125057	-0.125228	-0.1073	440300	0.272523	0.103038	4.2485	22.1669	0.61729	0.345081	-0.0559472	-0.0136757	-0.0448244	0.0210612
2655	0.00710584	-0.00105956	-0.000389988	-0.0266598	0.0305136	3.7689	0.26533	C39	0	0.2917	0.3518	0.3577	1.79176	C3	1	0.00309646	0.0115585	0	0.0017326	370000	0.0117008	-0.0291596	-0.0342286	0.0932298	-0.0390227	0.0932548	370700	0.178116	0.249749	4.80402	20.904	0.406537	0.329317	0.114888	0.111047	0.106068	0.122147
2657	-0.0808819	-0.0785496	-0.0898686	-0.0940462	0.0437865	2.06562	0.484115	I65	0	0.2248	0.2619	0.2045	0	I	0		-3.38275e-06	0	0.000168487	110000	-0.07532	-0.00447971	-0.024294	-0.0251607	-0.0187702	-0.00472158	110000	0.14234	0.0174906	4.81218	21.7226	0.266354	0.0345	-0.015209	-0.050314	0.0020364	-0.0123659
2658	-0.0055713	-0.0378558	-0.0123693	-0.0499363	0.0267672	1.39125	0.718776	C40	0	0.6428	0.2786	0.1	1.60944	C4	1	0.00160976	0.0047819	0	0.0160465	110000	0.00414539	0.0277591	0.00842805	-0.0333214	0.0123679	-0.0180846	110000	0.033032	0.0491601	4.02535	21.9636	0.229482	0.026674	-0.0252594	-0.0239479	-0.0119944	0.00528204
2659	-0.102017	-0.0453135	-0.109629	-0.06004	0.0351323	1.14363	0.87441	P82	1	0.3607	0.3346	0.0039	1.09861	P	0			0	0.00176104	110000	-0.0900602	-0.0649039	-0.100856	-0.0912051	-0.097665	-0.0756793	110000	0.0118607	0.0450223	4.30407	21.8992	0.306166	0.3372	-0.0342598	-0.0875224	-0.0234839	-0.0613893
2660	0.057878	0.0365777	0.045414	0.0102515	0.0195264	1.61088	0.62078	C39	1	0.5281	0.1957	0.2473	0	C3	1	0.00287644	0.00652147	0	0.00407103	440000	0.0612178	0.0378375	0.0257548	0.0127937	0.0294103	0.0343241	440300	0.203491	0.179241	4.30407	21.3664	0.349569	0.438117	-0.0123108	0.0113107	0.00301256	0.0554466
2661	-0.0553079	-0.0155974	-0.0609716	-0.0265972	0.0131598	1.30913	0.763867	C14	0	0.402	0.1548	0.0673	1.60944	C1	1	0.0258592	0.0382	0	0.0195898	430000	-0.0506697	-0.0715213	-0.0852345	-0.0942516	-0.0825068	-0.0831551	430900	0.0382255	0.46353	5.15906	22.2065	0.411585	0.381421	-0.0178135	-0.0160283	-0.00919062	0.00437886
2662	-0.0087342	-0.0212344	-0.0166676	-0.0378045	0.0149872	1.25121	0.799225	C36	0	0.5323	0.282	0.5916	0	C3	1	0.0201342	0.0360647	0	0.0336801	110000	-0.0108388	-0.0028966	-0.00395371	0.00718045	-0.00125004	0.0212851	110000	0.120246	0.378956	4.5326	22.3116	0.243124	0.4948	0.00993202	-0.0045108	0.0198973	0.0240423
2663	0.00444432	0.0210932	-0.00187298	0.0170146	0.0154117	1.04823	0.953992	E48	0	0.4124	0.0621	0.6267	0	E	0	0.00418646	0.00406298	0	0.000802994	440000	-0.00309658	-0.0244372	-0.0172206	-0.0299413	-0.00828639	-0.00590419	440100	0.343325	0.0236442	4.06044	22.4629	0.461098	0.043522	-0.0340716	-0.0608925	-0.00628816	-0.0195548
2664	-0.000226715	0.000517697	-0.00774333	-0.021916	0.0232387	1.27244	0.785893	C36	0	0.5913	0.6463	0.2409	0.693147	C3	1	0.0123894	0.0390985	0	0.0357018	330000	-0.00187027	-0.0188483	-0.0054905	0.0597926	-0.00752255	0.0639555	331000	0.0744388	0.182263	3.85015	22.7749	0.598664	0.3377	0.0724789	0.0485265	0.0683363	0.0636297
2665	-0.00173283	-0.00240062	-0.0104734	-0.0225968	0.0251433	1.49524	0.668788	C38	0	0.2248	0.378	0.6706	0	C3	1		0.0056599	0	0.00989635	620000	-0.000777675	-0.0332633	-0.0400523	-0.0639689	-0.0384698	-0.0510776	620900	0.041403	0.445847	4.14313	22.757	0.315316	0.1915	-0.0166847	-0.0713949	-0.00807311	-0.0427078
2666	-0.00691842	-0.0047632	-0.0113745	-0.0151529	0.0167359	1.03391	0.967202	C26	0	0.5639	0.646	0.4559	0	C2	1	0.00761317	0.0122344	0	0.0374487	440000	-0.0141386	-0.0803093	-0.0666574	-0.0703528	-0.0655172	-0.0636258	440600	0.099081	0.135515	4.5326	22.3466	0.333806	0.004	0.00263988	-0.0125813	0.00707631	0.00285478
2667	-0.0302289	-0.0405598	-0.0355643	-0.0572727	0.0465952	2.62657	0.380724	C35	0	0.4323	0.3263	0.3345	0	C3	1	0.0179286	0.030475	0	0.0539956	210000	-0.0294742	-0.0444366	-0.0429648	-0.0558777	-0.0450453	-0.0537441	210300	0.0562761	0.221684	5.46383	21.6819	0.514169	0.381337	0.0206598	-0.0606443	0.01525	-0.0544178
2669	0.0158378	-0.00588288	0.00891528	-0.0245214	0.0267278	1.12139	0.891748	C26	1	0.3577	0.3875	0.4619	1.09861	C2	1	0.0199671	0.0451593	0	0.0121414	310000	0.00435764	-0.016735	0.0103178	0.163199	0.0097384	0.170028	310000	0.0846016	0.13977	5.17615	22.3971	0.410627	0.319521	0.0760482	0.164523	0.0771835	0.183321
2671	0.00312467	-0.0198135	-0.00312302	-0.0219418	0.00984572	1.2667	0.789451	C30	0	0.4718	0.2094	0.4752	0	C3	1	0.0045665	0.0265768	0	0.00355495	370000	-0.0135193	-0.0273739	0.0125677	-0.00226178	0.0229278	0.0240076	370300	0.065982	0.231954	4.94876	21.6958	0.405331	0.3969	0.00267711	-0.0163465	0.0328658	0.0254336
2672	-0.00415082	-0.00508078	-0.00809799	-0.00886001	0.0221982	1.01263	0.987532	C42	1	0.6175	0.1055	0.1459	0	C4	1	0.0104951	0.0176452	0	0.00959162	440000	-0.00130487	-0.0067282	-0.0213816	-0.022127	-0.0166499	-0.00840592	440300	0.0586388	0.367876	4.8828	23.1834	0.591962	0.5608	0.000505945	-0.0140976	0.0160673	0.010547
2674	0.031172	0.0170546	0.0221732	0.00125488	0.0206247	1.17683	0.849742	C19	0	0.6793	0.464	0.2319	3.17805	C1	1	0.00774095	0.0180127	0	0.0139047	350000	0.0394746	0.0213651	-0.00659968	-0.000512702	-0.00150075	0.0194574	350500	0.0780873	0.139728	4.26268	22.0548	0.345543	0.527936	0.036011	-0.0147211	0.0538527	0.0225731
2675	0.00464638	-0.00789088	-0.000182244	-0.0216446	0.0165955	1.91614	0.521883	C27	0	0.4738	0.5533	0.3003	3.09104	C2	1	0.00959722	0.0278901	0	0.00172257	370000	0.0053191	0.0400032	0.0449099	0.0773182	0.0443281	0.0809898	370600	0.023661	0.160892	4.64439	22.8246	0.353997	0.329304	0.0490627	0.0312364	0.048241	0.0421852
2676	-0.0191095	0.000249922	-0.0270713	-0.0151525	0.0138707	1.8202	0.54939	C29	1	0.4835	0.2424	0.4548	0	C2	1	0.0044672	0.00749522	0	0.00414522	440000	-0.0186743	-0.0993845	-0.107625	-0.150992	-0.103804	-0.135232	440600	0.126859	0.20749	4.18965	21.5517	0.493233	0.412	-0.045045	-0.0879869	-0.0329712	-0.0584617
2677	-0.0236943	-0.00849215	-0.023864	-0.00690813	0.0158121	2.51682	0.397327	C38	0	0.6759	0.4697	0.1715	4.09434	C3	1	0.00206458	0.00233706	0	0.00723928	330000	-0.0259846	-0.00427553	0.0050865	0.0231446	0.00712314	0.0268329	330400	0.0288705	0.308325	4.43082	21.5478	0.137755	0.0156	0.0243738	0.0140287	0.029038	0.01909
2678	-0.0116244	0.000211901	-0.0182088	-0.00956809	0.0153561	1.85478	0.539148	C24	1	0.8467	0.1931	0.1165	0	C2	1	0.00339998	0.00671286	0	0.00429047	440000	-0.00506517	0.0111675	-0.00905458	-0.0375666	-0.00389335	-0.0202557	440100	0.0382039	0.159719	4.26268	22.356	0.267975	0.834	-0.0303138	0.19296	-0.0151148	0.221151
2679	-0.0227197	-0.0201618	-0.0306492	-0.0318716	0.0143869	1.89113	0.528784	A02	1	0.6919	0.8306	0.6404	0	A	0	0.00044443	0.000758188	0	0.0119847	350000	-0.0238529	0.0454776	0.0456143	0.0102136	0.0520513	0.03103	350400	0.0173742	0.0162274	3.73767	21.3746	0.601827	0.6793	-0.0269585	-0.0373619	-0.00667237	0.000150082
2681	0.0814156	0.0900864	0.0747459	0.0735678	0.0146252	1.80116	0.555198	C39	0	0.496	0.0929	0.3911	0	C3	1	0.00798283	0.0146531	0	0.00127805	440000	0.0781035	0.00716183	0.0174828	0.0062392	0.0180136	0.0146525	440300	0.147975	0.0885856	4.67283	22.1209	0.45284	0.127915	0.00551097	-0.0167104	0.00793407	0.00151792
2682	0.0341046	0.0733621	0.02447	0.0582883	0.023745	1.07674	0.928727	G54	1	0.3631	0.2137	0.1312	0	G	0	0.00264403	0.00616533	0	0.0454172	350000	0.0403774	0.0174314	-0.0108735	-0.0795574	-0.00410405	-0.0554961	350800	0.0585371	0.255706	4.46591	22.7234	0.706889	0.398893	-0.0882753	-0.15834	-0.0651168	-0.115063
2683	-0.0147054	-0.00913445	-0.0219	-0.0291627	0.0245099	1.74778	0.572155	B11	1	0.465	0.1911	0.4063	2.19722	B	0	0.00803871	0.0151933	0	0.00399653	440000	-0.0141484	0.0550895	0.0551726	0.0708341	0.054146	0.0769016	440100	0.131023	0.123457	4.15888	23.4533	0.535074	0.313893	0.127732	0.0959111	0.127743	0.114045
2685	-0.00747032	-0.0124748	-0.0176217	-0.0367269	0.0176448	1.36321	0.733562	C34	0	0.3613	0.5343	0.1465	0	C3	1	0.000220729	0.0549273	0	0.00679636	320000	-0.0260323	-0.0663765	-0.0224065	-0.0667089	-0.0211317	-0.0533119	320200	0.0616997	0.161096	4.23411	21.9403	0.336793	0.083	-0.0264833	-0.0532311	-0.0215619	-0.0248027
2686	0.0337128	0.0457576	0.0233641	0.0267824	0.0161484	1.36787	0.731066	C34	1	0.5901	0.2483	0.3241	0	C3	1		0.00687253	0	0.0217155	330000	0.0241652	-0.00744378	0.0115622	-0.0105999	0.0169623	0.0112077	331000	0.128858	0.199664	4.7362	21.8153	0.424111	0.471306	-0.0182455	0.101837	-0.000252357	0.143249
2687	0.107746	0.117115	0.100092	0.103122	0.0192477	1.41899	0.704725	C18	0	0.4692	0.2767	0.1206	2.07944	C1	1	0.00128372	0.00463153	1	0.00768682	330000	0.114088	0.0337694	0.0146525	0.00731455	0.0187199	0.0236106	330300	0.0314512	0.243767	3.61092	21.4035	0.279459	0.0259	-0.0388232	0.0257881	-0.0250169	0.056163
2688	-0.0234644	-0.00286219	-0.0319237	-0.0198356	0.0191698	1.34546	0.743241	C27	0	0.4534	0.1949	0.2189	0.693147	C2	1		0.0281547	0	0.00529435	150000	-0.0145521	-0.00491578	-0.0336778	-0.0281621	-0.0303337	-0.0121336	150100	0.058396	0.289567	4.58497	22.2286	0.461731	0.385485	0.00226358	-0.0108524	0.0149722	0.0205998
2689	-0.00811261	-0.0300008	-0.0170986	-0.0469174	0.0309185	2.90622	0.344089	C34	0	0.5533	0.2028	0.1632	0	C3	1	-0.000121609	-0.000841828	0	0.00572589	210000	-0.00206891	0.0336287	0.0186247	-0.00574159	0.0230161	0.0127782	210100	0.176727	0.149864	3.80666	21.4014	0.422016	0.5312	-0.0755945	-0.0454928	-0.0613757	-0.0105786
2690	0.0353634	0.0468743	0.032882	0.0370593	0.0261136	3.72553	0.268418	C35	0	0.847	0.2229	0.1278	2.94444	C3	1	0.00534	0.00269065	0	0.00158607	340000	0.0347756	-0.000252093	0.00809291	0.0154317	0.00603406	0.0140395	340100	0.0732655	0.138549	4.23411	21.9217	0.200819	0.169969	0.0179271	0.0837062	0.0118824	0.0857593
2691	-0.0118978	-0.0165428	-0.0243754	-0.0394523	0.0142972	1.74664	0.572528	C35	0	0.6948	0.1095	0.4372	0	C3	1		0.00134978	1	0.00486566	130000	-0.0136966	0.019506	0.0177527	-0.00495862	0.0239757	0.0211169	130100	0.0484129	0.287192	3.82864	20.8873	0.221681	0.3128	-0.00946869	-0.0239048	0.0119633	0.0248501
2693	-0.0603951	-0.0635226	-0.0691407	-0.079599	0.0530074	3.62947	0.275522	C27	0	0.5336	0.33	0.1718	0	C2	1	-0.0063575	-0.0127124	1	0.000602014	460000	-0.0612448	-0.0702744	-0.074901	-0.104929	-0.0701717	-0.0867808	460100	0.0170116	0.513305	5.04343	20.6301	0.362316	0.659767	-0.0583967	-0.137951	-0.0416042	-0.102351
2694	-0.0397637	-0.0143583	-0.0476891	-0.0266516	0.0243176	2.3743	0.421178	C29	0	0.455	0.385	0.1487	0	C2	1		0.00472777	0	0.00558122	420000	-0.0544273	-0.0895068	-0.0527431	-0.0678775	-0.0468057	-0.0478853	420700	0.4387	0.28618	4.30407	21.3257	0.980758	0.2901	-0.0272574	0.0269632	-0.00884988	0.0640307
2695	-0.0491393	-0.0344692	-0.051355	-0.0392519	0.0251307	2.43031	0.411471	C13	0	0.6733	0.1935	0.0652	2.3979	C1	1			0	0.0213811	360000	-0.0445036	-0.119928	-0.127976	-0.128995	-0.126813	-0.124794	360100	0.0294077	0.237108	4.80402	21.8208	0.205166	0.5557	-0.0262535	-0.103882	-0.0237482	-0.0978608
2696	0.023751	0.0482799	0.0151453	0.0341421	0.0140437	1.38187	0.723657	A04	1	0.5061	0.1474	0.0764	0	A	0			0	0.00990821	450000	0.0318553	0.0469654	0.0211031	-0.0535786	0.0268254	-0.033228	450100	0.0763518	0.239606	4.26268	21.7847	0.47553	0.4438	-0.155232	-0.214952	-0.137675	-0.180068
2697	0.0154553	0.00921363	0.0109666	0.00369275	0.0136014	1.33916	0.746737	F52	0	0.6202	0.3962	0.0047	3.55535	F	0	0.00234827	0.00422121	0	0.0170752	510000	0.0188906	-0.0181117	-0.0360892	-0.0546856	-0.0315531	-0.0411134	510100	0.189267	0.135387	5.45104	22.8265	0.493368	0.3019	-0.0329524	-0.0517564	-0.0187984	-0.0285174
2698	-0.000715181	0.00263859	-0.00678714	-0.0155356	0.0217503	2.3877	0.418814	C35	0	0.6023	0.2038	0.4565	1.09861	C3	1	0.000733261	0.00785461	0	0.0250705	230000	-0.00268383	0.0273989	0.0379193	0.031075	0.0362971	0.0340508	230100	0.0365871	0.0309571	4.78749	22.5511	0.46197	0.285635	-0.00148542	-0.00142207	-0.00623736	0.00865592
2701	-0.0289515	-0.0167941	-0.0306522	-0.02097	0.0178627	1.26721	0.789132	C33	0	0.4952	0.5968	0.583	3.13549	C3	1	0.00446112	0.0120648	0	0.0191036	110000	-0.0262102	-0.00664367	-0.0178884	-0.0262971	-0.0173316	-0.0236984	110000	0.141515	0.30593	5.17615	23.5586	0.504668	0.500058	0.00213037	0.000644215	0.00376951	0.00680371
2705	-0.0374977	-0.0240278	-0.037394	-0.0244276	0.019042	1.51539	0.659898	C38	0	0.7251	0.0655	0.2511	4.65396	C3	1	0.0302423	0.0676636	0	0.0072851	440000	-0.0325619	-0.0431438	-0.0481533	-0.0409926	-0.0482523	-0.0409368	440600	0.0946985	0.255582	5.18178	23.2777	0.447752	0.761931	-0.0196308	0.0202028	-0.0184016	0.0218098
2706	0.0522866	0.00744648	0.0507555	-0.00385311	0.0355249	2.60096	0.384474	C38	0	0.4957	0.1678	0.2312	2.3979	C3	1		0.0291036	0	0.00189845	310000	0.0393347	-0.00958564	0.0305986	-0.0353865	0.0258407	-0.0429409	310000	0.151245	0.210202	4.14313	22.4645	0.34378	0.197431	-0.069148	-0.0885394	-0.0822093	-0.0963152
2707	-0.115921	-0.0556046	-0.117627	-0.0646652	0.0436829	4.47255	0.223586	L72	0	0.4298	0.071	0.2051	2.19722	L	0	0.000915704	0.00255866	0	0.0199512	110000	-0.114492	-0.207883	-0.226527	-0.235838	-0.22948	-0.239445	110000	0.122287	0.0100218	5.45959	21.4897	0.773685	0.163587	-0.011632	-0.101907	-0.0188394	-0.104674
2708	-0.00937614	-0.028774	-0.0191119	-0.0527829	0.0206509	1.45435	0.687593	C36	0	0.5753	0.1493	0.3973	2.19722	C3	1	0.0089145	-0.00244177	0	0.00512641	320000	-0.0126848	0.000662039	0.0122689	0.0136531	0.0128851	0.0256246	320400	0.193141	0.401725	4.48864	21.7213	0.541382	0.403204	0.0411997	0.0729684	0.0447285	0.0996573
2709	-0.0204775	-0.0238015	-0.0227885	-0.0422427	0.0300839	3.01261	0.331938	C26	0	0.5113	0.3389	0.6689	4.31749	C2	1	0.0400297	0.0854893	0	0.0258781	440000	-0.0251352	-0.135587	-0.113945	-0.0831845	-0.122389	-0.0972713	440100	0.183057	0.171611	6.1181	23.9632	0.49717	0.165767	0.0435171	0.00827603	0.020392	-0.00593938
2712	0.0463052	0.0231783	0.0386483	0.0103317	0.0155272	1.45648	0.686589	L72	1	0.5132	0.6331	0.2105	0	L	0		0.000393542	0	0.0771033	330000	0.056022	0.115277	0.083605	0.054695	0.0883524	0.0728493	330100	0.0650424	0.00154818	4.34381	21.5975	0.331305	0.3394	-0.0536841	-0.0720447	-0.0369604	-0.0387303
2713	-0.0324912	-0.0133771	-0.0400265	-0.0223341	0.018112	1.70335	0.587078	E50	0	0.6609	0.099	0.0193	1.09861	E	0	0.00406232	0.00609068	1	0.0355355	110000	-0.0491161	-0.139399	-0.101897	-0.0134936	-0.0941258	0.00919159	110000	0.215168	0.14542	5.09987	21.8957	0.910739	0.644404	0.0796288	-0.0141723	0.101553	0.0233201
2714	0.0125217	0.00319318	0.012069	0.00512548	0.0150749	1.60948	0.621317	A03	0	0.6222	0.3147	0.0944	4.45435	A	0	0.0204352	0.0496994	0	0.00614627	410000	0.0139299	-0.0176513	-0.0293823	-0.00907532	-0.0266807	-0.00367729	411300	0.130534	0.551231	6.88857	25.9857	0.543553	0.219174	0.00932202	0.00549639	0.0160938	0.0127721
2715	-0.0119112	-0.0307019	-0.0221909	-0.050193	0.0253994	3.15302	0.317156	C36	0	0.534	0.6072	0.5946	0	C3	1	0.0147079	0.0263272	0	0.00207004	440000	-0.0131086	-0.0614453	-0.0565502	-0.0918418	-0.0515485	-0.071221	441200	0.0934604	0.29154	3.97029	20.7241	0.61043	0.3001	-0.0121331	-0.0664969	0.0031783	-0.0278097
2718	-0.0308434	-0.0440236	-0.040389	-0.0586068	0.0124091	1.20384	0.830673	C41	0	0.7539	0.4873	0.1143	0	C4	1		-0.015536	0	0.0136454	330000	-0.033405	-0.0555226	-0.0494587	-0.0585891	-0.0425962	-0.034203	330400	0.119809	0.422978	4.40672	21.223	0.354975	0.007965	-0.019782	0.067187	0.00335883	0.110534
2719	0.295654	0.210776	0.285653	0.194602	0.0140448	2.5513	0.391957	C14	0	0.5794	0.3771	0.1754	0	C1	1	0.0462318	0.0619389	0	0.0176696	650000	0.300431	0.300085	0.282536	0.279685	0.289211	0.303825	652300	0.270678	0.324631	6.45677	21.0691	0.608631	0.5119	-0.0225742	-0.320584	-0.00230022	-0.281664
2721	0.00973455	0.0261931	0.00213283	0.0119431	0.0147731	2.37315	0.42138	C24	1	0.5186	0.9243	0.3546	0	C2	1	0.000104579	0.000210828	1	0.0224564	110000	0.0244755	0.0287995	-0.0128417	0.158623	-0.00891367	0.174331	110000	0.0562501	0.0703268	4.43082	22.2875	1.71834	0.3234	0.148191	-0.00303536	0.162938	0.0282729
2722	0.0490566	0.0365922	0.0427316	0.023319	0.0204241	1.07608	0.929302	C33	1	0.5115	0.4906	0.1723	0	C3	1		0.00261056	0	0.0522444	320000	0.0477065	0.0335538	0.0331071	0.0459645	0.0353724	0.0571072	320600	0.0194182	0.150849	4.17439	21.7356	0.240741	0.4376	0.0169905	0.0040246	0.0249312	0.0261116
2723	-0.0134645	-0.00572279	-0.0208285	-0.0221343	0.0242316	2.15986	0.462993	C38	0	0.4955	0.24	0.486	0.693147	C3	1		0.0341482	0	0.00567999	440000	-0.0191851	-0.0324124	-0.0114821	-0.0582728	-0.00947924	-0.0468534	440700	0.232027	0.175281	5.42935	21.7054	0.534355	0.254545	-0.0514026	-0.26581	-0.0446443	-0.243029
2724	0.0167089	-0.0018591	0.0102593	-0.0194001	0.0198134	1.25758	0.795181	C38	0	0.7831	0.1387	0.0998	2.19722	C3	1	0.000324044	0.000549695	0	0.00893191	440000	0.0110362	-0.00767722	0.00493343	0.0279904	0.00454389	0.0339212	440300	0.0795648	0.104382	4.85203	22.0752	0.196668	0.114324	0.0176617	0.134177	0.0174474	0.150787
2726	-0.00602434	-0.0121442	-0.00731814	-0.0149603	0.0205907	1.79997	0.555564	C13	0	0.5787	0.2097	0.0894	3.29584	C1	1	0.0216278	0.0391855	0	0.0417278	370000	-0.00233774	-0.0266644	-0.0401008	-0.0437997	-0.0390576	-0.0414673	370600	0.0720296	0.224528	4.56435	22.7998	0.560779	0.5321	-0.0102979	-0.0275912	-0.00990929	-0.0245406
2727	-0.0166227	-0.00821585	-0.0200864	-0.0161606	0.0394712	1.46485	0.682666	F52	0	0.6661	0.3561	0.0367	3.91202	F	0	0.00137974	0.00429171	0	0.0135853	530000	-0.00818451	0.0531969	0.0335099	0.0373645	0.0344128	0.043083	530100	0.162755	0.054724	5.01064	23.507	0.534734	0.240401	-0.0165525	-0.074464	-0.011882	-0.0609535
2728	-0.0940143	-0.0743155	-0.104572	-0.0966058	0.0689207	2.03118	0.492326	C27	0	0.4992	0.2408	0.165	1.38629	C2	1		0.0212057	0	0.00701221	440000	-0.0823308	-0.110275	-0.137826	-0.150191	-0.134506	-0.132186	440700	0.0247853	0.144224	4.26268	21.6576	0.448799	0.026563	0.0335719	-0.154302	0.0469801	-0.117689
2730	0.0399568	0.0159965	0.0298318	-0.00750643	0.0128554	1.54822	0.645901	C35	0	0.592	0.222	0.0908	0	C3	1		0.017392	0	0.0169054	330000	0.0368052	0.03084	0.0366484	0.0148165	0.0382834	0.0293034	330300	0.169966	0.0987046	3.85015	21.5212	0.313398	0.458827	-0.0171149	-0.0234774	-0.0103326	0.00505091
2732	0.0410003	0.0481908	0.0356389	0.0372796	0.0393375	2.29026	0.436632	C14	1	0.6195	0.372	0.1163	0	C1	1	0.0195211	0.0274657	0	0.00918771	440000	0.0500694	0.0294317	0.00780359	-0.0515015	0.00986159	-0.0412167	440100	0.119522	0.444636	4.34381	21.3622	0.32792	0.6024	-0.0955382	-0.178927	-0.0863875	-0.159039
2733	0.00616334	-0.00334984	-0.00284203	-0.0271639	0.0281887	1.64857	0.606586	C38	0	0.4664	0.3819	0.3829	1.94591	C3	1		0.0458785	0	0.0172331	440000	-0.000594825	-0.0567614	-0.0366208	-0.0258959	-0.0370345	-0.0168282	440300	0.112276	0.0875703	4.74493	22.4551	0.516173	0.3951	0.00411833	-0.0437443	0.00544681	-0.0202025
2734	-0.0134429	0.0037375	-0.0199802	-0.00771629	0.0186378	1.07996	0.925959	C26	0	0.4797	0.1882	0.0961	1.09861	C2	1	0.0117683	0.0185446	0	0.0190566	320000	-0.00886634	0.0258501	0.0148055	-0.00807465	0.0187113	0.00675944	320300	0.0994592	0.365092	4.74493	22.6772	0.597494	0.059256	-0.0104334	0.000876574	0.00366489	0.0303574
2735	-0.00117512	-0.0246646	-0.00583846	-0.0363749	0.029424	2.01649	0.495912	C29	0	0.5957	0.2479	0.5598	1.60944	C2	1	0.0101065	0.0222625	0	0.0072284	440000	-0.0040597	0.0586915	0.0665228	0.0442465	0.067084	0.0498786	440300	0.154082	0.157374	4.39445	21.47	0.471839	0.02253	0.0480812	-0.00909997	0.0492293	0.00226426
2737	-0.0193046	-0.00946796	-0.0249902	-0.0189755	0.0419503	2.2939	0.43594	C27	0	0.6467	0.2322	0.4649	0.693147	C2	1	0.00499935	0.0123902	0	0.0168626	230000	-0.028097	0.138877	0.164436	0.10696	0.168445	0.12029	230100	0.101608	0.206063	5.35186	22.6737	0.368758	0.574536	-0.0540664	-0.126111	-0.0418023	-0.100941
2738	-0.0358899	-0.0367059	-0.0358328	-0.0432515	0.0255768	2.87491	0.347837	C32	0	0.3136	0.4514	0.3811	3.95124	C3	1	0.0115671	0.072347	0	0.0262933	110000	-0.0247294	0.0487977	0.0226486	0.0465933	0.0185828	0.0380444	110000	0.0205533	0.0832729	5.84064	23.1641	0.343831	0.360968	0.0884366	0.0987993	0.0734658	0.0852771
2739	-0.0056496	-0.00826101	-0.00715138	-0.0126884	0.0291014	1.84357	0.542425	R86	0	0.5449	0.2908	0.4365	2.94444	R	0	0.00602566	0.0100106	0	0.0275123	110000	-0.000998372	-0.0689605	-0.0918853	-0.0756962	-0.0919305	-0.0738513	110000	0.0481788	0.0826968	5.62762	24.0082	0.72977	0.521569	-0.00744792	-0.0209305	-0.00602291	-0.0157006
2741	-0.00626625	0.006496	-0.0135376	-0.0131554	0.0338526	2.22942	0.448546	C26	0	0.5745	0.4066	0.1865	2.56495	C2	1	0.00751113	0.0151414	0	0.0154559	440000	-0.0123527	-0.0396754	-0.0188231	0.00331844	-0.0193624	0.0102515	440500	0.0813167	0.330054	5.39363	22.0393	0.525125	0.107764	0.0331076	-0.00722081	0.0340299	0.0114303
2743	-0.00504595	-0.00141567	-0.0123341	-0.01203	0.0103595	0.923164	1.08323	C33	0	0.4729	0.4213	0.5152	0	C3	1	0.000219758	0.000462199	0	0.00993105	340000	-0.0150954	-0.0191958	-0.000508939	-0.00915449	0.00549624	0.0102118	340100	0.239572	0.130071	4.15888	23.1264	0.712829	0.44718	-0.0108632	-0.00890564	0.00740671	0.0252886
2745	-0.0087024	0.00262848	-0.0167246	-0.017176	0.0143588	0.962648	1.0388	C38	0	0.5617	0.2243	0.2371	2.30259	C3	1	-0.0063575	0.00360019	0	0.00394047	440000	-0.00982107	0.00348261	0.00568856	-0.0195938	0.00625342	-0.00937911	442000	0.122547	0.209377	5.23111	23.9391	0.459388	0.084532	0.0157116	-0.0033216	0.0206998	0.0206973
2746	0.00221219	0.00325298	-0.00607284	-0.011321	0.0308227	1.44795	0.690631	C13	0	0.5387	0.3213	0.3251	0.693147	C1	1	0.0134099	0.031041	0	0.0198963	370000	0.0111731	-0.0152278	-0.0421308	-0.039193	-0.0373871	-0.0207084	370600	0.0585952	0.25092	4.94876	22.5268	0.244785	0.05731	0.0185058	-0.0165846	0.0344605	0.0175841
2747	0.0335431	0.0226944	0.0233734	-0.00793369	0.0284027	2.72498	0.366975	C40	0	0.6303	0.1721	0.1192	3.3673	C4	1	0.00474303	0.00942809	0	0.00752415	320000	0.0325118	0.0258932	0.0398603	0.0186678	0.0365294	0.0236875	320100	0.10162	0.0941014	5.33754	22.8336	0.627919	0.487655	-0.0283757	0.041434	-0.0332713	0.0614742
2748	-0.00734009	-0.00754142	-0.0163242	-0.030482	0.0204501	1.48755	0.672244	C26	0	0.6024	0.5422	0.1934	0	C2	1	0.00633164	0.0126797	0	0.0130295	360000	-0.008239	-0.041595	-0.0369036	-0.0672375	-0.03674	-0.0571306	360200	0.0670511	0.51504	4.69135	21.4746	0.349682	0.5895	-0.0178247	-0.0394837	-0.013271	-0.0137702
2749	-0.00255457	-0.00809636	-0.00690129	-0.0149916	0.0246959	1.90002	0.526312	C26	0	0.6488	0.292	0.0735	0.693147	C2	1	0.00567165	0.00783304	0	0.0103897	510000	0.00133841	0.00688462	-0.00495027	-0.0184762	-0.00145454	-0.00753461	510100	0.0263701	0.185256	4.46591	21.5381	0.271618	0.024838	-0.0209011	0.00348964	-0.0123242	0.0224364
2750	-0.0815008	-0.0770845	-0.0906911	-0.0915457	0.0491801	6.12633	0.16323	C27	0	0.5959	0.4424	0.1503	0	C2	1			0	0.000896537	530000	-0.0696641	-0.112948	-0.143287	-0.151816	-0.13677	-0.1289	530100	0.0135214	0.2695	5.22036	20.4319	0.19063	0.6059	-0.0277491	-0.0860842	-0.00377978	-0.0436129
2752	0.0859723	0.0984575	0.0789433	0.0843018	0.0132494	1.2797	0.781432	C33	0	0.7066	0.3243	0.4636	2.30259	C3	1	0.0148036	0.0245806	0	0.0374377	350000	0.0852773	0.0350308	0.0323967	0.0178767	0.035119	0.0314821	350100	0.132284	0.351463	4.61512	22.7755	0.627658	0.6967	-0.0121111	0.00220681	0.000614821	0.0308562
2753	0.00417606	-0.0207244	-0.00427412	-0.0400261	0.0188275	1.18026	0.847274	C26	0	0.6059	0.2109	0.3053	1.09861	C2	1			0	0.0259442	140000	-0.00334405	-0.0629794	-0.03931	-0.0565633	-0.0375548	-0.0438777	140800	0.0589313	0.299835	4.49981	21.9333	0.34302	0.093046	-0.0151136	-0.0266061	-0.00828481	0.000189243
2755	-0.037084	-0.00607208	-0.0432518	-0.0171333	0.0275781	2.27585	0.439397	C27	0	0.8257	0.4026	0.1044	0	C2	1	0.00338681	0.0149723	0	0.00419415	110000	-0.0305333	-0.0344127	-0.052727	-0.0622056	-0.0492592	-0.0485036	110000	0.0114448	0.148328	4.49981	21.9513	0.117453	0.8154	-0.00917298	-0.0179264	0.00413582	0.00832629
2756	-0.0294109	-0.0285575	-0.0315816	-0.0447837	0.0420789	2.0898	0.478514	C31	0	0.5633	0.2368	0.2673	3.71357	C3	1	0.00163795	0.0238787	0	0.00340779	330000	-0.0215007	0.0187261	0.00439049	0.0391315	-0.0026011	0.0272388	330500	0.072414	0.189488	4.91265	23.4592	0.184839	0.306684	0.137898	0.111761	0.116272	0.0984961
2757	-0.0153028	-0.00879861	-0.0253881	-0.0321935	0.0297356	1.18514	0.843785	C35	0	0.5219	0.2113	0.3689	0	C3	1	0.0127108	0.0273593	0	0.00552606	440000	-0.0128633	0.0418988	0.0405303	0.0105648	0.0420852	0.0249421	441900	0.131206	0.2688	3.95124	22.0897	0.378014	0.3951	-0.0132583	-0.00297944	-0.00862696	0.0231927
2758	-0.0379864	-0.0318107	-0.0486482	-0.0501407	0.0503418	1.00963	0.990465	F51	0	0.6649	0.5143	0.0306	0	F	0	0.00206958	0.00544058	1	0.128351	330000	-0.0232359	0.0358886	-0.0121218	-0.0484713	-0.00573572	-0.0244809	330600	0.0730233	0.0537397	4.59512	23.6939	0.663194	0.565503	0.0653186	-0.00632045	0.0842188	0.0343481
2759	-0.00982651	-0.00833628	-0.0126769	-0.020425	0.0211074	1.39383	0.71745	C38	0	0.401	0.514	0.6552	0	C3	1	0.00787558	0.0141662	0	0.0033382	440000	-0.00351214	-0.00554261	-0.021753	-0.0372698	-0.0249073	-0.0397851	440500	0.0523864	0.188531	5.23111	22.5507	0.333751	0.3708	0.00660633	-0.00879845	-7.96803e-05	-0.00623755
2760	-0.0182754	-0.0334292	-0.0231204	-0.0411433	0.0250721	1.56298	0.639803	C33	0	0.5648	0.4017	0.262	0	C3	1			0	0.00410571	360000	-0.0246724	0.0726009	0.085059	0.0344402	0.0885539	0.0467529	360100	0.0618227	0.196	4.18965	21.2969	0.443554	0.4736	-0.0206885	-0.0385083	-0.0085434	-0.0146856
2763	-0.0341853	-0.0319256	-0.0410043	-0.0430231	0.011541	1.16246	0.860245	C18	0	0.7209	0.4435	0.0954	0	C1	1	0.00293639	0.0067248	1	0.0100148	440000	-0.0312558	-0.0558413	-0.0626282	-0.0957342	-0.0581057	-0.0792578	440300	0.0598123	0.168428	3.82864	21.7199	0.201925	0.042438	-0.023994	-0.0207622	-0.00862719	0.00859477
2765	0.00208274	0.00260199	-0.00961863	-0.0254825	0.0295653	1.40752	0.710468	C36	0	0.4303	0.2517	0.5491	2.83321	C3	1	0.0498565	0.065003	0	0.00570358	500000	-0.00152765	-0.0445479	-0.0295975	-0.037391	-0.0284947	-0.0217443	500000	0.122399	0.222235	4.38203	22.2799	0.516496	0.097737	-0.0030514	-0.0845057	0.00346592	-0.0506602
2768	0.000156526	-0.00224542	-0.00415193	-0.0153537	0.0267713	1.10067	0.908537	C29	0	0.6416	0.3617	0.528	2.19722	C2	1	0.014041	0.0316361	0	0.0914073	370000	-0.00693663	0.116087	0.141263	0.0750575	0.140042	0.0773504	370200	0.0657341	0.173424	4.46591	23.269	0.537262	0.159574	0.00904168	-0.0220476	0.00665482	-0.014445
2769	-0.0231483	-0.0319839	-0.0304597	-0.042561	0.0346441	1.21527	0.822864	L72	0	0.504	0.6636	0.3123	0	L	0		0.00583517	0	0.0224774	440000	-0.0284306	-0.0739743	-0.074937	-0.102667	-0.0690002	-0.0830235	440300	0.0121082	0.00212981	4.18965	22.6767	0.804548	0.1067	-0.0422569	-0.0808602	-0.0227699	-0.0455721
2771	0.0410035	0.0553427	0.0281299	0.0284802	0.0322665	2.45181	0.407862	I65	0	0.4568	0.2194	0.3096	0	I	0			0	0.0165051	110000	0.0489695	0.0400181	0.0136781	-0.0720416	0.0179104	-0.0498184	110000	0.160902	0.0852346	4.57471	20.8073	0.335246	0.0635	-0.11266	-0.239816	-0.101054	-0.204112
2772	-0.0182686	-0.00613795	-0.0273015	-0.0225185	0.0143761	1.00081	0.999192	A01	0	0.4657	0.1376	0.1006	0	A	0	0.00407137	0.00700763	0	0.0037275	620000	-0.014928	-0.00981952	-0.0245734	-0.00591237	-0.0197221	0.0134548	620500	0.0312679	0.352768	4.65396	22.6056	0.484762	0.0533	0.0086966	-0.0752841	0.0247395	-0.0403072
2773	-0.024765	-0.0151152	-0.0302734	-0.0264612	0.0250509	1.73158	0.577508	C27	0	0.7117	0.2625	0.1318	0	C2	1	0.00691579	0.0103591	0	0.00226796	510000	-0.0190228	-0.0112631	-0.0223874	0.0233942	-0.020112	0.033449	510100	0.0530446	0.267278	4.74493	22.7672	0.105411	0.329048	0.0432073	0.0505978	0.0506943	0.0702319
2774	-0.000260366	0.001133	-0.00844	-0.0172966	0.0131301	1.39236	0.718206	C34	0	0.7314	0.4265	0.4414	0	C3	1	0.010879	0.0153527	0	0.00233975	440000	-0.0104018	-0.00816987	0.0113426	-0.014305	0.0134889	-0.00210271	441900	0.0990905	0.0798115	4.29046	21.4311	0.407101	0.4974	-0.016128	-0.000376906	-0.0108328	0.0240005
2775	-0.0199569	-0.0162623	-0.0284746	-0.0234356	0.0279096	1.32242	0.756189	E48	1	0.5382	0.1187	0.7582	0	E	0		0.00437933	0	0.00135976	440000	-0.0328681	-0.0765249	-0.0538455	-0.100956	-0.0431786	-0.0711171	440300	0.370451	0.00324077	4.48864	22.335	0.953718	0.3308	-0.0497981	-0.086946	-0.0177718	-0.0367446
2777	-0.0314132	-0.017626	-0.0403494	-0.0352474	0.0348709	2.71186	0.368751	I65	1	0.5315	0.3933	0.1668	3.43399	I	0	0.0192999	0.0333389	0	0.00597991	510000	-0.0254076	0.0450392	0.0260795	-0.0050211	0.0298338	0.012227	510100	0.0573203	0.0482759	4.64439	21.6531	0.335896	0.562189	-0.0281879	0.0353506	-0.0158351	0.067491
2778	-0.0326999	-0.0308699	-0.0389957	-0.0409688	0.0171973	1.75083	0.571158	C25	1	0.5085	0.285	0.3664	0	C2	1			1	0.00794643	320000	-0.0205209	-0.0299429	-0.0631726	-0.0788188	-0.0588397	-0.063281	320200	0.200869	0.158939	3.80666	21.1084	0.545586	0.3816	0.0096054	-0.0152295	0.024718	0.0140433
2779	0.00332783	-0.00305173	-0.00943877	-0.0349184	0.0236935	3.47465	0.287799	C35	0	0.7304	0.1898	0.4589	0	C3	1	0.00242296	0.00388868	0	0.0148097	330000	0.00901769	0.0363163	0.0284211	0.00623903	0.0290949	0.0207197	330700	0.188402	0.292893	4.12713	20.6068	0.26417	0.409644	-0.0028879	0.0786472	0.00201751	0.111686
2780	0.0671753	0.00758807	0.0549867	-0.0169242	0.0360967	2.13514	0.468354	F52	0	0.3168	0.5172	0.0511	1.09861	F	0	0.00853165	0.0075693	0	0.0288448	110000	0.0735502	0.0555164	0.0411549	-0.0166463	0.0459221	0.00576175	110000	0.0138407	0.230915	4.68213	20.7915	0.361452	0.0464	-0.0858068	-0.140706	-0.0690527	-0.0967113
2782	0.0582327	0.0373428	0.0489241	0.00936319	0.0414371	2.74695	0.364041	C39	0	0.6818	0.1639	0.4765	2.3979	C3	1		0.0147134	0	0.000392254	440000	0.046855	0.0871741	0.117213	0.137639	0.114356	0.142332	440300	0.342789	0.0891683	4.26268	22.0419	0.55989	0.682935	0.05246	0.000700818	0.0468766	0.0185903
2783	-0.0183115	-0.0321947	-0.0245468	-0.0450017	0.0155166	1.12101	0.892055	C26	1	0.3297	0.2101	0.1624	0	C2	1	0.0281932	0.046335	1	0.00450874	420000	-0.018955	-0.0113209	-0.0102858	-0.0122719	-0.00775717	-0.000574412	420800	0.116229	0.444899	4.74493	22.7332	0.697765	0.177	0.0294903	0.0533275	0.0385862	0.0774644
2786	-0.0456445	-0.0240921	-0.0556231	-0.0494159	0.0409068	1.81186	0.551918	C35	1	0.5428	0.1743	0.4987	0	C3	1	0.00346684	0.00717107	0	0.00887463	440000	-0.0406963	0.000687581	-0.00817958	-0.0554441	-0.0080627	-0.0439355	440300	0.238673	0.250132	4.65396	22.1113	0.939834	0.5547	-0.0486998	-0.0460669	-0.0464238	-0.0208395
2787	-0.0401452	-0.0285067	-0.0496917	-0.0470615	0.0114409	1.09669	0.911831	C33	0	0.5135	0.4728	0.5309	0	C3	1	0.00822665	0.0187394	0	0.0241031	320000	-0.0403564	-0.0360621	-0.0412981	-0.0462995	-0.0370899	-0.0276596	320500	0.113604	0.235953	4.36945	21.7435	0.451516	0.016	-0.00180331	0.0300398	0.0127721	0.0660481
2788	-0.0577868	-0.0176258	-0.0651497	-0.0299627	0.0284138	1.03693	0.964383	F51	0	0.4207	0.1019	0.0999	0	F	0	0.01102	0.0187154	0	0.0355022	350000	-0.0525479	-0.0594002	-0.0711743	-0.0903985	-0.0663272	-0.073163	350200	0.192672	0.0695277	4.02535	23.19	0.763179	0.385647	-0.0328647	-0.0289607	-0.0176398	0.00203938
2789	-0.023701	-0.0266529	-0.0282633	-0.0247633	0.0398392	1.14941	0.870015	E50	1	0.5892	0.2949	0.5211	0	E	0	0.00115779	0.000968243	0	0.00195215	440000	-0.0527072	-0.096434	-0.035486	-0.0348444	-0.0251151	-0.0106873	440300	0.454795	0.0686192	5.43372	22.918	0.964891	0.2995	0.0118829	-0.03566	0.0405819	0.00257862
2791	0.00244763	-0.0147788	0.00841786	0.00242944	0.0339473	2.3735	0.421318	C33	0	0.7092	0.1096	0.0275	3.71357	C3	1	0.00962073	0.0131045	0	0.0106683	440000	-0.00663903	0.0120995	0.0381958	0.0125225	0.0406789	0.00997942	441900	0.246209	0.108828	5.32788	23.079	0.523797	0.105398	-0.0123072	-0.0645216	-0.0104395	-0.0747019
2792	0.00205649	0.00602599	-0.00605108	-0.0117944	0.0146988	1.25417	0.797339	C39	0	0.6017	0.2753	0.5621	0	C3	1	0.000745385	0.00581523	0	0.00303748	440000	0.0060923	0.0195996	0.00922098	0.00539929	0.0112824	0.018626	442000	0.0862351	0.11276	4.55388	21.9965	0.227707	0.0587	-0.0130837	0.0271924	-0.00465278	0.0543661
2793	-0.0268514	-0.0310087	-0.0363821	-0.0462626	0.0281168	1.34076	0.745848	C27	0	0.7099	0.0648	0.1827	0	C2	1	0.00584417	0.00983363	0	0.00980037	330000	-0.0282165	0.0589649	0.0612524	-0.000474116	0.0678013	0.0227283	331000	0.0533169	0.173823	4.89784	22.8161	0.592187	0.617866	-0.0455174	-0.0103081	-0.0245955	0.0293296
2798	-0.0474456	-0.0211141	-0.051447	-0.0246066	0.0196734	1.00615	0.993889	C30	0	0.5361	0.1378	0.2927	1.60944	C3	1	0.00551728	0.0174285	0	0.0147077	510000	-0.0436153	0.0226849	0.0126904	0.0234763	0.0178295	0.0378858	510100	0.0582145	0.271278	5.01728	22.79	0.641053	0.05	0.0106853	-0.0163225	0.0281371	0.0093225
2799	0.00847889	0.0127363	-0.00191832	-0.0102424	0.0331192	1.89647	0.527294	C22	1	0.57	0.7433	0.5345	0	C2	1	0.0263901	0.050918	0	0.0942631	610000	0.0163635	-0.041158	-0.0570381	-0.0744221	-0.054364	-0.0583311	610100	0.0574385	0.105733	4.35671	21.6805	0.353111	0.6632	-0.0752092	-0.097539	-0.0661603	-0.0681816
2800	-0.151825	-0.0424829	-0.157056	-0.0449707	0.0363919	2.8191	0.354722	G54	0	0.5542	0.6279	0.4512	0	G	0	0.000408636	0.00126555	0	0.0342004	650000	-0.151129	-0.218676	-0.225064	-0.298563	-0.21706	-0.277188	650100	0.0327302	0.039935	4.39445	20.8263	0.481068	0.4483	-0.0785306	-0.145275	-0.0551058	-0.112099
2801	-0.0172167	-0.011611	-0.0208953	-0.0257539	0.0231927	2.18559	0.457543	C38	0	0.7916	0.3097	0.135	3.3673	C3	1	0.00376809	0.0227683	0	0.000953076	330000	-0.0347625	-0.0393176	0.0102392	0.00188672	0.00728638	-0.000107592	330100	0.0766027	0.0940025	5.05625	21.2948	0.134005	0.1062	0.0177832	-0.00296079	0.00969308	-0.000390554
2802	0.00997484	0.0369997	0.000629978	0.0178465	0.0146032	2.77054	0.360941	C26	0	0.6255	0.7834	0.5872	0	C2	1		0.00714409	0	0.0142503	320000	0.010101	0.013664	0.0111294	-0.0278915	0.0147767	-0.0110858	320200	0.0105978	0.193067	4.12713	20.4325	0.0768122	0.0529	-0.0305452	-0.059843	-0.0190507	-0.0273243
2803	-0.0346438	-0.0654183	-0.0401465	-0.0767757	0.0375742	1.87808	0.532459	I64	0	0.4763	0.4305	0.3047	2.07944	I	0	0.016875	0.0327837	0	0.0605618	350000	-0.018789	0.0235745	-0.0281232	-0.122381	-0.0261076	-0.112117	350200	0.117478	0.224497	5.04986	21.8996	0.340867	0.162904	-0.0384749	-0.118816	-0.0310367	-0.0976023
2805	0.0155692	0.0125555	0.0103002	-0.0134191	0.0312916	1.67386	0.597422	C26	0	0.423	0.6192	0.5061	1.94591	C2	1		0.0625	0	0.0518545	370000	0.0128826	-0.0177086	-0.00298846	-0.0160001	-0.0113114	-0.0272466	370400	0.0517179	0.127981	5.34233	22.3246	0.381697	0.083866	0.0210453	-0.0178173	-0.00298732	-0.0257756
2806	0.00225114	0.00252498	-0.00735724	-0.0197962	0.016056	1.29014	0.775111	C39	0	0.4747	0.3896	0.3217	0	C3	1	0.0243722		0	0.00603202	440000	0.00356754	-0.00319064	-0.00443146	-0.0165197	-0.00253337	-0.00279471	441200	0.10184	0.179981	4.74493	21.3857	0.385047	0.1847	0.00120956	0.031586	0.0080061	0.0612633
2808	-0.019458	-0.0129988	-0.031392	-0.0437638	0.0243538	2.83702	0.352483	C34	0	0.5011	0.4182	0.2511	0	C3	1		0.00294331	0	0.0150983	320000	-0.0126445	0.0454857	0.0221565	0.00964727	0.021861	0.0222533	320500	0.0823251	0.14187	4.12713	20.0956	0.267463	0.0489	0.00165331	0.330421	0.00327329	0.360227
2809	-0.0149382	-0.00637873	-0.0228174	-0.0198462	0.0141733	1.15437	0.866273	C26	0	0.5638	0.6765	0.1686	0.693147	C2	1	0.0212733	0.0661303	0	0.00382244	440000	-0.0216637	-0.0518037	-0.0287046	-0.0237765	-0.0236077	-0.0056568	441300	0.0162992	0.0786382	4.34381	21.4194	0.244103	0.0771	0.00651375	-0.00035992	0.0219151	0.0328805
2810	0.00783642	0.0111046	0.00493086	0.00164154	0.0197187	2.60737	0.383528	C26	0	0.5225	0.4752	0.2343	2.3979	C2	1	0.02425	0.0364163	0	0.00910403	370000	0.00285384	0.0328115	0.0466996	0.0458036	0.0458392	0.0468409	370300	0.155272	0.240811	4.89784	21.9266	0.435143	0.097147	0.0229181	0.00953313	0.0217226	0.0170621
2811	-0.0177818	-0.00216846	-0.0233332	-0.00630602	0.0200051	1.25872	0.794455	E50	0	0.7208	0.366	0.3267	0	E	0	0.000793067	0.00166555	0	0.0107281	440000	-0.0220945	-0.0329732	-0.0271844	-0.0510221	-0.0195742	-0.0306176	440300	0.200566	0.0997065	4.14313	21.6972	0.543072	0.5426	-0.0141829	-0.0197398	0.00920555	0.0151923
2812	0.0197545	-0.0203359	0.022288	-0.0295516	0.0389801	3.11651	0.320872	C29	0	0.5963	0.2777	0.5892	4.45435	C2	1	0.0556937	0.0909915	0	0.00866982	530000	0.0115781	0.0372027	0.0676485	0.118565	0.0572033	0.0949005	530400	0.0445486	0.370426	5.57973	24.3771	0.511831	0.402137	0.0753425	0.101421	0.0437061	0.0680971
2815	-0.00890978	-0.00137581	-0.0149479	-0.0203888	0.0148652	1.17095	0.85401	C39	0	0.7022	0.384	0.2275	2.07944	C3	1	0.0349636	0.0603762	0	0.000599854	440000	-0.00970258	-0.0089755	-0.00150046	-0.01206	-0.00387265	-0.00994113	440300	0.143127	0.369934	4.59512	22.9736	0.423166	0.036821	-0.0117263	-0.00452176	-0.0168254	0.00564154
2816	-0.0252498	-0.0187858	-0.0319244	-0.0331359	0.0216427	3.1018	0.322394	C34	0	0.3934	0.2086	0.67	0	C3	1	0.000908828	0.00173577	0	0.00292299	440000	-0.028637	-0.04024	-0.0359831	-0.0684884	-0.0341481	-0.0570491	440300	0.0831195	0.0802294	4.61512	19.9003	0.230053	0.3335	-0.0276327	0.0683369	-0.0205052	0.0907545
2817	-0.062984	-0.0359796	-0.0731267	-0.0564923	0.0436583	2.70611	0.369535	C27	1	0.4589	0.8172	0.2493	0	C2	1			1	8.39536e-05	340000	-0.0469963	-0.100916	-0.142169	-0.153301	-0.138453	-0.134549	341800	0.0453625	0.365722	3.93183	20.7603	0.176817	0.0107	-0.0295067	-0.0637869	-0.0135442	-0.0243548
2818	-0.00204069	0.00579525	-0.00522434	-0.000200646	0.0136803	1.16865	0.85569	L72	0	0.8245	0.4422	0.0525	2.70805	L	0		0.020382	0	0.00393768	510000	-0.00898511	-0.0240244	-0.00345097	-0.0203939	-0.00135157	-0.0136229	510100	0.00688088	0.0219772	4.79579	22.6788	0.132138	0.019819	-0.00320658	-0.00022926	0.00214639	0.0121107
2819	0.0253937	0.032328	0.0128692	-0.00165732	0.0340727	1.35167	0.739828	F51	1	0.672	0.4276	0.1264	0	F	0	0.0015251	0.00487988	1	0.0190099	110000	0.023268	0.0146674	0.027549	-0.0114318	0.0260151	-0.000788519	110000	0.0642484	0.0477244	4.45435	22.363	0.256064	0.624129	-0.00949924	-0.0318065	-0.0116442	-0.00525771
2820	0.15062	0.130606	0.144167	0.119125	0.0271627	2.73723	0.365333	C14	1	0.4441	0.2656	0.0707	0	C1	1			0	0.00649253	120000	0.157122	0.359223	0.336808	0.365598	0.34053	0.379805	120000	0.0135929	0.175536	4.46591	20.7556	0.0775387	0.3834	0.00619346	-0.239333	0.0176408	-0.215091
2821	0.0424662	0.0528947	0.0448951	0.0488758	0.0213609	2.89384	0.345561	C27	0	0.589	0.1713	0.5892	4.7362	C2	1		0.02711	0	0.0146439	120000	0.043474	0.0894886	0.0912059	0.109524	0.0844046	0.0938144	120000	0.0311905	0.198603	6.84588	23.6268	0.139494	0.678144	-0.00594458	0.0783261	-0.0251651	0.0555523
2822	-0.00911757	-0.00272726	-0.0157445	-0.00896154	0.0156879	0.932958	1.07186	E50	0	0.4074	0.1347	0.1332	0	E	0	0.00465578	0.00983451	0	0.00258804	440000	-0.00647464	0.0689385	0.0498184	0.0268408	0.0575483	0.0493582	440300	0.15048	0.033529	4.93447	22.9854	0.609192	0.0261	-0.0358684	-0.0488603	-0.0115655	-0.0104492
2823	0.0122368	0.00337706	0.0026103	-0.0177025	0.0160765	1.18147	0.846402	C38	0	0.6241	0.373	0.3763	0	C3	1	0.0174899	0.0324847	0	0.0038282	440000	-0.00270371	-0.013848	0.0276344	0.0573071	0.0301752	0.0726949	440300	0.0913856	0.440562	4.68213	22.0324	0.620649	0.059572	0.0326813	0.0441815	0.0414649	0.0752173
2824	0.0845935	0.0379953	0.0791893	0.0132757	0.0254121	1.91944	0.520985	C32	0	0.6652	0.4501	0.4551	2.63906	C3	1		0.0343691	0	0.00424925	440000	0.0762138	0.0308355	0.0625411	0.0574322	0.0550236	0.048991	442000	0.198588	0.21879	4.65396	21.8355	0.466835	0.064188	0.0664215	0.0112166	0.0470054	0.00811048
2825	-0.028496	-0.0129717	-0.038015	-0.0347497	0.020611	1.5223	0.6569	C29	0	0.5485	0.1876	0.076	0.693147	C2	1		0.0517569	0	0.0149785	310000	-0.0311332	-0.0382802	-0.0375875	-0.0243186	-0.0357419	-0.0100812	310000	0.054483	0.136334	4.99043	21.4007	0.290229	0.018382	0.0418025	-0.0183663	0.0516605	0.014336
2826	-0.0770322	-0.0543793	-0.0876324	-0.0760112	0.0396999	2.08191	0.480327	C27	0	0.4165	0.2743	0.5656	0	C2	1		0.000514946	0	0.00540001	540000	-0.070024	-0.0705895	-0.0914288	-0.0580589	-0.0875684	-0.0390907	540100	0.124742	0.358325	4.00733	20.7413	0.263413	0.0332	-0.0145172	0.0158596	-0.00101803	0.0523252
2827	-0.00208546	-0.0227103	-0.00871561	-0.0319051	0.0208658	1.7531	0.570416	C26	1	0.6678	0.6189	0.5546	0	C2	1	0.00127986	0.00571141	0	0.00410793	540000	-0.00490635	0.0906347	0.0987371	0.0498136	0.104518	0.0681828	540100	0.101884	0.30652	4.04305	21.4736	0.529338	0.6462	-0.00523068	-0.0490317	0.0120288	-0.0181278
2829	0.0590772	0.0417797	0.0478421	0.00982744	0.0254395	2.09772	0.476708	C39	0	0.5329	0.2548	0.2901	1.60944	C3	1			0	0.010101	110000	0.0572329	0.0400118	0.0511098	0.0507507	0.0487699	0.058569	110000	0.153884	0.0649517	4.58497	21.5727	0.372545	0.025929	-0.0713396	0.0512427	-0.0754443	0.0738821
2830	-0.00766648	0.00805301	-0.0173982	-0.00641192	0.0155431	1.29863	0.770045	E50	0	0.7319	0.3419	0.0199	0	E	0	0.000707808	0.00188482	0	0.00393278	440000	-0.0241947	-0.0462543	-0.00949698	-0.00938615	-0.00195925	0.0157272	440300	0.0360398	0.147647	4.07754	21.0936	0.531247	0.0026	0.00981887	-0.0354423	0.0336207	0.00875632
2831	0.0369622	0.0272757	0.0363535	0.0226029	0.0161852	1.53137	0.653009	C22	0	0.7562	0.1097	0.3031	4.18965	C2	1	0.0144067	0.0210862	0	0.0158048	440000	0.0371088	0.00663056	0.0115347	0.0189745	0.00987091	0.015941	440300	0.116871	0.272131	4.90527	23.7709	0.489465	0.252092	0.00666787	-0.0594323	0.00138131	-0.0623587
2832	0.00539295	-0.00774469	0.00331625	-0.0143318	0.0177592	2.28232	0.438151	C18	0	0.5848	0.3375	0.1546	4.12713	C1	1			0	0.0137835	440000	0.00889876	0.0101625	0.00544951	0.0248747	0.00487178	0.0258591	440100	0.0331212	0.0827239	4.85981	22.4423	0.259443	0.329899	-0.0142462	-0.0199965	-0.0155026	-0.0171299
2833	-0.0223654	-0.0150573	-0.0277281	-0.0286483	0.0242031	1.41516	0.706635	C35	0	0.6379	0.1791	0.1901	2.30259	C3	1	0.0217688	0.0609161	0	0.00361974	440000	-0.0262858	0.0507116	0.0663119	0.0745125	0.0666257	0.0810525	440100	0.0600416	0.208924	4.66344	22.0491	0.300505	0.081383	0.0998243	0.0973067	0.102658	0.113413
2835	-0.0114791	0.00218344	-0.0243525	-0.0292868	0.0234724	1.61987	0.617332	C39	0	0.6617	0.2722	0.3712	0.693147	C3	1			0	0.00396182	440000	-0.0135666	-0.0238472	-0.0152318	-0.0297621	-0.0143397	-0.0139085	440300	0.122134	0.196037	3.7612	20.9714	0.279198	0.016335	-0.00736227	-0.00925518	-0.00326383	0.0242935
2836	0.0293661	0.0164639	0.0210073	-0.000438885	0.0441918	3.73728	0.267574	C23	0	0.7016	0.7175	0.9478	0	C2	1			0	9.42332e-05	440000	0.0353022	0.0581632	0.0387402	0.0209418	0.04186	0.0365509	445100	0.0862698	0.222337	3.4012	20.0427	0.150179	0.676999	-0.000988244	-0.0223944	0.00988824	0.00652272
2837	0.158876	0.10719	0.146353	0.0697177	0.0262964	3.48705	0.286775	C35	0	0.4687	0.2486	0.3073	3.49651	C3	1	0.0136399	0.0218987	0	0.00453929	440000	0.140831	0.110132	0.169493	0.145696	0.165578	0.151799	440300	0.159411	0.0663548	4.78749	22.1201	0.478438	0.360784	0.00245414	-0.0596573	-0.00994934	-0.0426934
2838	-0.0905766	-0.0439358	-0.100279	-0.0719105	0.0368194	1.76516	0.56652	C29	0	0.6776	0.2994	0.4457	0.693147	C2	1		0.0299169	0	0.040671	370000	-0.0987714	-0.157918	-0.125813	-0.178319	-0.127848	-0.172363	370600	0.0700165	0.108037	4.85981	22.3216	0.371552	0.545889	-0.0447206	-0.0937192	-0.049083	-0.077632
2840	-0.00743187	-0.00857267	-0.013308	-0.0161222	0.026315	1.59307	0.627719	C13	0	0.6748	0.1788	0.0569	3.3322	C1	1	0.0357003	0.0654512	0	0.00225297	330000	-0.0109032	-0.0510216	-0.0516631	-0.0333328	-0.0459606	-0.0163447	330700	0.0548781	0.421487	5.1985	22.9061	0.622883	0.700822	-0.0355854	-0.0113683	-0.0190529	0.0170861
2841	0.0082217	0.0132615	0.00912623	0.0118745	0.0143506	1.91923	0.521042	C39	0	0.5724	0.326	0.2763	3.3322	C3	1	0.0160817	0.0310339	1	0.00143371	440000	0.011035	-0.00313527	-0.00743279	0.00147989	-0.00956785	-0.00389473	440100	0.129456	0.0908298	5.17615	23.7264	0.395948	0.134993	-0.013785	0.026431	-0.0214271	0.0170858
2842	0.0356081	0.0414544	0.0263558	0.0210591	0.0165287	1.42252	0.702979	C32	0	0.5275	0.335	0.2666	0	C3	1	0.00561961	0.0116737	0	0.00653354	440000	0.0359354	0.00241705	-0.00291086	-0.016993	-0.000570596	-0.00208558	445100	0.0189239	0.327413	3.91202	21.5237	0.570383	0.2151	-0.000373141	-0.00743206	0.0109747	0.0250972
2843	0.0291598	-0.0139463	0.0195996	-0.0392065	0.0398127	2.78523	0.359037	C33	0	0.6987	0.5776	0.1986	1.38629	C3	1		0.0249071	0	0.0036914	430000	0.019999	-0.0065868	0.015421	-0.0325843	0.0152549	-0.0236027	430100	0.19709	0.247742	4.67283	21.4009	0.605234	0.7041	-0.00686465	-0.0952698	-0.00849422	-0.0736725
2845	-0.0635356	-0.0585937	-0.0706665	-0.078411	0.0395864	1.1684	0.855868	C39	0	0.5384	0.2484	0.6058	1.09861	C3	1	0.0185835	0.038681	0	0.00791702	440000	-0.062902	0.0248753	0.0223713	0.0168833	0.0211221	0.0229045	440300	0.255345	0.213256	5.33272	22.7173	0.638257	0.0686	0.0203885	-0.0350396	0.0169566	-0.0219481
2847	-0.0222166	0.0165006	-0.0225303	0.0103472	0.021175	5.64973	0.177	C14	0	0.7374	0.1847	0.1968	4.30407	C1	1	0.0331379	0.0615441	1	0.0286954	430000	-0.0247088	-0.111085	-0.103416	-0.109306	-0.106519	-0.115941	430100	0.109623	0.383303	6.10032	21.6213	0.532313	0.506447	-0.0312576	-0.0194445	-0.0416016	-0.0280139
2849	-0.00223343	-0.0133289	-0.0103735	-0.0300262	0.0239013	1.51864	0.658483	C40	0	0.4767	0.3187	0.3963	0	C4	1	0.00316206	0.00421396	0	0.000607114	330000	0.00507713	0.0746849	0.0566461	0.0505239	0.0595507	0.0652672	330100	0.235839	0.131933	4.62497	21.4941	0.406719	0.1224	-0.0222187	-0.0460712	-0.0106742	-0.0160051
2850	-0.00127264	-0.0268808	-0.000706972	-0.0449378	0.0351182	2.03818	0.490634	C33	0	0.5988	0.5168	0.7737	3.43399	C3	1		0.0924824	0	0.00209284	440000	-0.023245	-0.0168603	0.0443008	0.071994	0.0312703	0.0448763	440300	0.161568	0.353861	5.50533	23.3747	0.588857	0.176931	0.0633557	0.0705516	0.0234776	0.0338074
2851	0.0449476	0.030756	0.0437317	0.0210621	0.0269262	1.88657	0.530064	C38	0	0.5395	0.1578	0.1693	2.30259	C3	1		0.0193046	0	0.00898697	440000	0.0383983	0.011071	0.0309189	-0.0129439	0.0269199	-0.020046	440300	0.192204	0.0966142	4.86753	22.8579	0.546741	0.234838	-0.0228678	0.0288846	-0.0363925	0.0216059
2852	-0.00940736	-0.00884517	-0.0152842	-0.0226229	0.0345134	1.48151	0.674988	C13	0	0.5213	0.5023	0.0915	2.07944	C1	1	0.0105125	0.0149745	0	0.0363529	430000	-0.0145284	-0.116947	-0.108846	-0.100619	-0.107712	-0.0923479	430600	0.218408	0.409806	5.4848	22.3046	0.58167	0.289679	-0.101941	-0.160482	-0.0976179	-0.143123
2853	0.102165	0.092351	0.0970172	0.0893607	0.0457244	1.60091	0.624645	C21	0	0.6317	0.1649	0.3882	2.3979	C2	1			0	0.00404437	440000	0.0942792	0.156978	0.174329	0.166767	0.181862	0.187103	442000	0.137771	0.261671	4.97673	21.6077	0.478935	0.078547	-0.0104695	-0.0839351	0.0116825	-0.0513394
2855	-0.00863301	-0.00763763	-0.0166446	-0.0262111	0.0326065	1.35602	0.737453	C39	0	0.6799	0.1892	0.6347	0	C3	1	0.00465509	0.0141093	0	0.00066263	440000	-0.00383061	0.0166296	0.00481448	0.0110933	0.00591914	0.0228732	441900	0.287317	0.29056	3.58352	21.6807	0.604564	0.667	0.0052122	0.038569	0.0128372	0.0659247
2856	-0.0395099	-0.007619	-0.0513832	-0.0277674	0.0136678	1.2806	0.780881	E50	1	0.5762	0.3629	0.4122	0	E	0	7.89759e-06	9.08319e-05	0	0.00216534	440000	-0.0450701	-0.075904	-0.0655665	-0.100498	-0.0584531	-0.0732387	440300	0.427608	0.0194759	5.09987	21.5339	0.74968	0.2999	-0.0457835	-0.0670075	-0.0219145	-0.017364
2857	-0.00739801	0.00553999	-0.0137532	-0.0091718	0.0250602	2.97078	0.336612	C40	0	0.5784	0.2652	0.4474	0	C4	1			1	0.00339528	410000	-0.00461737	0.0642197	0.0484955	-0.00849374	0.0497473	0.000769816	410100	0.106575	0.179305	3.82864	20.3017	0.196157	0.1457	-0.0475355	-0.0600893	-0.0421961	-0.0393758
2858	0.0399256	0.036499	0.0295468	0.0130613	0.0527398	2.22566	0.449306	R88	0	0.3216	0.2891	0.3059	1.94591	R	0	0.000518779	0.00365692	0	0.00633495	310000	0.0591525	0.0913022	0.0426281	0.0106697	0.0448162	0.0263175	310000	0.0518659	0.115823	4.64439	20.7529	0.255175	0.191772	-0.0145393	-0.12815	-0.00668519	-0.0974965
2859	0.026223	-0.00365014	0.0231277	-0.0192144	0.0238413	2.78113	0.359565	C39	0	0.6053	0.5381	0.6292	3.17805	C3	1	0.0324248	0.0390403	0	0.00369365	330000	0.0196387	0.0125006	0.0351898	0.00833124	0.0301597	0.00158809	330500	0.032504	0.420838	4.45435	22.2937	0.421645	0.619971	0.00363727	0.0532836	-0.00989308	0.049567
2860	0.0309438	0.00390965	0.023915	-0.0184791	0.0380255	1.73859	0.57518	C38	0	0.4911	0.4602	0.5617	2.56495	C3	1	0.00777008	0.00770684	0	0.00677427	330000	0.0318122	0.0753497	0.081908	0.0735232	0.0793364	0.0751239	330100	0.137356	0.174214	5.38907	21.6348	0.430637	0.147152	0.0311407	0.00820929	0.0235326	0.0188255
2861	-0.00228653	-0.0292916	-0.010838	-0.0444107	0.0350901	1.28504	0.778188	C39	0	0.5714	0.3189	0.5983	0	C3	1		0.0472865	1	0.00142895	420000	0.00192559	0.00782137	-0.0110894	-0.0229073	-0.00629619	-0.00392907	421200	0.106636	0.275808	4.54329	21.1838	0.421039	0.037236	-0.00861007	0.0140409	0.00708391	0.0486427
2863	-0.031948	-0.0198826	-0.0416419	-0.0409443	0.0164321	1.0914	0.916257	C36	0	0.5007	0.5226	0.4181	0	C3	1	0.020344	0.0609796	0	0.0160464	330000	-0.0368439	0.102057	0.112358	0.113772	0.115009	0.129701	330700	0.0535892	0.420544	4.57471	22.5873	0.675292	0.483844	0.151826	0.0211593	0.161688	0.0535535
2864	-0.160294	-0.0461462	-0.170402	-0.0623891	0.0501024	1.78102	0.561476	C27	0	0.4837	0.1837	0.2919	0	C2	1	0.00940183	0.0140303	0	0.0147339	610000	-0.16084	-0.328734	-0.331975	-0.354428	-0.325006	-0.330073	611000	0.0630148	0.180575	5.14166	21.3812	0.509214	0.0023	-0.0364603	-0.138541	-0.0121008	-0.0947025
2865	0.114723	0.0535096	0.105137	0.0212105	0.0444686	3.58667	0.27881	C36	0	0.5974	0.2999	0.5854	2.83321	C3	1			0	0.0155494	460000	0.109386	0.0544617	0.0859567	0.102231	0.0808521	0.101666	460100	0.108228	0.437864	5.76205	22.9734	0.889261	0.552017	0.171733	-0.00725723	0.156416	0.00210893
2866	0.155164	0.0901444	0.143088	0.0627145	0.0483823	2.9507	0.338903	C39	0	0.5824	0.3506	0.5414	1.09861	C3	1		0.0835137	0	0.00138862	320000	0.135011	0.0237133	0.0803921	0.00975354	0.0828631	0.0277637	321000	0.127469	0.204786	5.4848	21.9988	0.426254	0.029	-0.0569424	-0.183947	-0.0477663	-0.145082
2867	-0.01951	0.00937095	-0.0211049	0.00731651	0.0235881	2.21225	0.452029	C41	0	0.7153	0.8347	0.0277	4.62497	C4	1		0.011087	1	0.00146493	440000	-0.0118069	0.0347658	0.0166939	0.0574718	0.0185105	0.062928	440300	0.0331638	0.00203129	6.41017	22.7524	0.204852	0.719721	0.0318529	-0.0279551	0.0371336	-0.019624
2868	0.17046	0.0991066	0.160419	0.0785732	0.0444257	7.03331	0.142181	C27	0	0.7222	0.4867	0.3134	0	C2	1		0.0965451	0	0.00385854	350000	0.159592	0.0698674	0.0851857	0.121078	0.0888524	0.13925	350700	0.109782	0.505913	5.43808	20.9383	0.516639	0.6916	0.0354423	-0.0615489	0.0442895	-0.0302937
2869	-0.0224875	-0.0129685	-0.0334826	-0.0383858	0.027605	1.58534	0.630779	C39	0	0.4405	0.4074	0.3387	0.693147	C3	1			0	0.0046095	440000	-0.0306016	0.106529	0.130964	0.126735	0.13298	0.142507	440300	0.059066	0.0919732	4.75359	21.6751	0.203595	0.2027	0.0519364	-0.0319253	0.0589314	0.000463515
2870	0.0528285	0.0434184	0.0482247	0.0272817	0.0267175	1.08299	0.923368	C36	0	0.599	0.1682	0.5936	1.09861	C3	1	0.0160573	0.0299857	0	0.00903493	440000	0.044492	-0.0375098	-0.0117706	0.0293058	-0.0146118	0.0286549	442000	0.137566	0.190432	4.2485	22.7253	0.63023	0.015294	0.0644801	0.0462024	0.0583888	0.052483
2871	-0.00761916	-0.0118481	-0.0161798	-0.029955	0.0283746	1.7643	0.566796	C34	0	0.7185	0.2052	0.2308	0	C3	1		0.0232807	0	0.00406323	370000	-0.0106077	-0.0256046	-0.00903229	-0.0282371	-0.00623075	-0.0133247	370200	0.0587464	0.240314	4.51086	20.7172	0.224002	0.09	-0.0122524	-0.0314629	-0.0021347	-0.00134461
2873	0.066318	0.0699271	0.0545095	0.0449385	0.0420848	2.1653	0.46183	C27	0	0.5103	0.5209	0.4179	2.89037	C2	1			0	0.00742061	520000	0.081133	0.0199332	-0.0174592	-0.0421778	-0.0138417	-0.0223139	520100	0.0520066	0.194514	4.8752	21.3328	0.390094	0.407019	-0.0126718	-0.0507714	0.00191739	-0.0123032
2875	-0.030642	0.0773646	-0.0346703	0.07244	0.0634957	3.05904	0.3269	C18	0	0.5489	0.176	0.2909	0.693147	C1	1	0.00687384		0	0.00449514	440000	-0.0396593	-0.0198686	-0.00168969	0.107288	0.00252363	0.119351	440300	0.0714435	0.0873921	5.52943	20.9994	0.310343	0.0499	0.0133863	-0.289052	0.0228955	-0.275226
2876	0.00462552	-0.000389977	-0.00357582	-0.0264698	0.0291824	1.90102	0.526033	C39	0	0.3791	0.4883	0.5367	2.63906	C3	1			0	0.00224442	440000	-4.68716e-05	0.0472084	0.0660611	0.0587282	0.0625643	0.061099	440300	0.0839992	0.293038	4.82831	22.0564	0.384388	0.083538	-0.0197672	-0.0113243	-0.0271522	0.0024714
2877	-0.0095635	-0.00326268	-0.021716	-0.0281309	0.0256555	1.4035	0.712503	C40	0	0.6749	0.1357	0.542	0	C4	1	0.00839238	0.0323213	0	0.00861439	320000	-0.0103654	0.00092842	0.00283297	-0.0153237	0.00690116	0.00652324	320200	0.105077	0.31265	4.41884	21.477	0.57644	0.019079	-0.0107833	-0.0115061	0.0041973	0.0306554
2878	-0.0262555	0.000569181	-0.0364569	-0.0211299	0.0372299	2.17349	0.460089	L72	0	0.6368	0.1753	0.3693	2.30259	L	0	0.00130199	0.005423	0	0.0780332	110000	-0.0144686	0.0132344	-0.0141472	-0.0462574	-0.0111575	-0.0286307	110000	0.123716	0.00855458	6.1506	21.3085	0.422688	0.437256	-0.041178	-0.0831082	-0.028408	-0.0480586
2879	0.00501536	0.00899774	-0.00510456	-0.0155658	0.0237385	1.30593	0.76574	C38	0	0.5182	0.1948	0.4446	0.693147	C3	1			0	0.00219195	430000	-6.44624e-05	0.0109313	0.0245644	0.0445657	0.0254545	0.0576947	430100	0.1413	0.122039	4.15888	21.5207	0.240678	0.106265	0.0245932	0.0052746	0.0311832	0.0357802
2880	-0.0573272	0.00311116	-0.0614559	-0.00475796	0.0200462	3.08295	0.324365	C27	1	0.7918	0.2486	0.3022	1.38629	C2	1	0.0282469	0.0390314	0	0.00359761	440000	-0.0542517	0.00461549	-0.00519209	-0.0253791	-0.00290455	-0.016842	440300	0.012868	0.190816	3.95124	21.6694	0.274951	0.7458	-0.0182869	-0.080141	-0.00909584	-0.0632329
2881	-0.0658362	-0.0304043	-0.0723303	-0.0576527	0.0209348	3.17402	0.315057	C39	0	0.8069	0.5848	0.2576	4.17439	C3	1	0.00231519	0.0183296	0	0.0186433	440000	-0.075448	-0.0665507	-0.0289135	0.0568245	-0.0362108	0.0493482	440300	0.167474	0.014169	4.94876	21.2695	0.524961	0.314061	0.0517354	0.0932307	0.0317674	0.0908277
2882	0.0291614	0.0176431	0.0164658	-0.0149596	0.0315368	1.56157	0.64038	C38	0	0.7771	0.8902	0.3073	0	C3	1	0.00220304	0.00269853	0	0.00247154	440000	0.0222094	0.0287923	0.0542615	0.019539	0.0541301	0.0326039	440300	0.0203064	0.128175	4.86753	21.7527	0.28159	0.0056	-0.0110683	0.0807692	-0.0101797	0.110969
2884	0.0416894	0.0291094	0.0385258	0.0206504	0.0126877	2.2118	0.452121	C34	0	0.6507	0.4009	0.1853	0	C3	1			0	0.0228367	440000	0.043923	0.0388733	0.0363062	0.0264224	0.0364683	0.0297639	441700	0.0204465	0.130698	4.18965	21.5765	0.0583792	0.255614	-0.0011937	-0.000478183	-0.000693836	0.00738367
2885	0.0519608	0.0172963	0.0445438	-0.0133701	0.0310827	2.3654	0.422761	C39	0	0.5802	0.0961	0.4273	0.693147	C3	1	0.0149628	0.0252885	0	0.0117323	440000	0.0405062	0.0733427	0.105733	0.144807	0.0975835	0.13703	440300	0.308053	0.145211	5.37528	21.6427	0.62458	0.236543	0.145509	0.064522	0.12273	0.0622506
2886	-0.00486847	-0.0170522	-0.0149229	-0.0492555	0.0235739	1.70419	0.58679	C29	0	0.5284	0.2457	0.2219	1.79176	C2	1	0.0479732	0.0664563	0	0.00985458	440000	-0.0122651	0.0118866	0.0407282	0.01834	0.0360918	0.0205914	440300	0.0420546	0.218546	4.70953	21.7011	0.515998	0.228527	0.00997661	-0.0029034	8.82953e-05	0.0128121
2887	-0.00594676	-0.00589369	-0.0115797	-0.0154414	0.0122443	1.02511	0.975505	N77	0	0.6813	0.1236	0.5419	0	N	0		0.000254437	0	0.000881421	120000	-0.00291746	0.00222866	-0.00510158	-0.00981076	-0.00141405	0.00349995	120000	0.0726451	0.0106588	4.18965	22.3043	0.502937	0.0375	-0.00425182	-0.0165989	0.00851229	0.00935235
2888	0.00400586	-0.00839023	-0.00779317	-0.0335395	0.012101	2.57504	0.388344	C39	0	0.6961	0.192	0.3205	0	C3	1	0.01101		0	0.00269626	440000	0.00406613	0.0435343	0.0445882	-0.0343167	0.0479667	-0.0144526	440100	0.0673295	0.238226	4.04305	19.9623	0.147311	0.0208	-0.0458909	-0.00549922	-0.0329681	0.0349003
2889	-0.0125734	0.00430504	-0.0171912	-0.00173385	0.0149506	1.15026	0.869372	L72	0	0.7569	0.2559	0.4429	0	L	0	0.00259442		0	0.0213859	440000	-0.0132493	-0.0730358	-0.0741527	-0.0964303	-0.0697408	-0.0828043	440300	0.0312766	0.0451101	4.12713	22.1836	0.505806	0.0171	-0.0243741	-0.0287278	-0.00872887	-0.00266926
2890	0.00228075	0.00158285	-0.00708554	-0.0198208	0.0217958	2.32159	0.43074	C35	0	0.6009	0.2355	0.6553	0	C3	1	0.0100501	0.0137016	0	0.000245356	370000	0.0107402	0.0468513	0.019354	-0.0132464	0.0210051	0.000750474	370600	0.122008	0.195755	3.43399	20.4213	0.21446	0.01786	-0.00420381	-0.0349118	0.00401773	-0.00447101
2891	-0.00816208	0.0203878	-0.0139385	0.00428563	0.0191596	2.13034	0.469409	C13	0	0.6294	0.2696	0.4463	3.7612	C1	1	0.0275433	0.0506759	0	0.0089137	370000	0.000906104	-0.0440048	-0.0589518	-0.0279078	-0.0597387	-0.0230465	370600	0.092622	0.264282	5.90808	22.0688	0.421758	0.648796	0.0255291	0.0176572	0.0245404	0.0298265
2892	0.0186002	0.0031329	0.00692294	-0.0283432	0.0148024	1.73574	0.576123	C38	0	0.5781	0.3351	0.3366	0	C3	1			0	0.0158291	430000	0.015413	-0.00232297	0.0174418	0.0834967	0.0160426	0.0941879	431100	0.0931125	0.14567	4.82831	21.3064	0.28373	0.028287	0.0991476	0.0805159	0.0999531	0.109875
2893	-0.00267822	-0.00162114	-0.0117999	-0.0155295	0.0185381	1.5008	0.66631	D44	1	0.4793	0.6523	0.1357	0	D	0	0.00273566	0.00730355	1	0.0222631	110000	0.0056935	-0.0125321	-0.0369569	-0.0526128	-0.0302716	-0.0292231	110000	0.076583	0.349309	4.68213	21.4516	0.67678	0.1597	-0.018304	-0.0216692	0.00562777	0.0219977
2895	-0.000523916	-0.00775664	-0.00267578	-0.0133939	0.0296119	1.78848	0.559134	C26	0	0.6406	0.2391	0.226	3.2581	C2	1			0	0.00923917	520000	0.00953264	0.000168595	-0.0131991	0.0448659	-0.0128534	0.0478422	522700	0.0734032	0.280778	5.59099	23.0396	0.510603	0.634414	0.0213528	0.0247154	0.025379	0.0354916
2896	0.00565617	-0.0170807	-0.00676202	-0.0515419	0.0325436	2.60188	0.384337	C34	0	0.5592	0.2252	0.177	0.693147	C3	1	0.0107093	0.0649551	0	0.00183551	330000	0.00453493	-0.00856727	0.00567541	-0.0024585	0.00362692	0.00701645	330200	0.101791	0.388089	4.8752	21.1141	0.289756	0.5087	-0.026392	-0.0421773	-0.0298498	-0.0167907
2897	0.233281	0.171804	0.222338	0.138914	0.0430189	2.7059	0.369563	C39	0	0.5886	0.3904	0.5483	3.09104	C3	1	0.00683799	0.0125605	0	0.0543416	330000	0.225503	0.284145	0.318638	0.207064	0.315629	0.212145	330300	0.0972751	0.196228	4.99043	22.2397	0.640458	0.648619	-0.0333039	-0.101802	-0.0417526	-0.081571
2898	-0.0661387	-0.0271938	-0.0756695	-0.0435536	0.0398859	2.09077	0.478293	C27	0	0.6834	0.5766	0.156	0	C2	1		0.0112333	0	0.00410426	440000	-0.0697461	-0.107743	-0.10885	-0.153901	-0.103242	-0.132395	440400	0.109586	0.462789	4.40672	20.5584	0.379299	0.1019	-0.0589225	-0.144968	-0.0397822	-0.107654
2899	-0.0234497	-0.0155009	-0.032906	-0.0325833	0.0132691	1.16861	0.855718	C24	0	0.4455	0.2491	0.3576	0	C2	1		0.0542105	1	0.0152407	370000	-0.0206334	-0.0294885	-0.0402556	-0.0696845	-0.0352431	-0.0493603	370200	0.0733217	0.0634038	4.92725	21.4313	0.42849	0.454817	-0.0256579	-0.0478999	-0.00831345	-0.00998075
2900	0.0220968	0.0326371	0.0144319	0.0163794	0.0393262	1.36152	0.734472	C27	0	0.6735	0.3363	0.2556	0	C2	1	0.0181091	0.035099	0	0.00522341	230000	0.0302315	0.015895	-0.00844166	-0.0282017	-0.0060449	-0.0147757	230100	0.0269382	0.237037	4.93447	21.9101	0.373781	0.051	-0.0603007	-0.107561	-0.0497033	-0.080058
2901	-0.0566974	-0.0206642	-0.0587688	-0.0287898	0.0257747	3.3667	0.297027	C35	0	0.868	0.2476	0.2706	1.38629	C3	1	0.0180357	0.0378032	0	0.00897236	350000	-0.0562727	-0.0885133	-0.0835943	-0.0633423	-0.0851861	-0.064448	350200	0.0877082	0.189263	5.25227	22.0938	0.211009	0.664398	0.0177934	0.0184	0.0136622	0.0204677
2902	0.0114101	0.0011735	0.00155921	-0.0241018	0.0189693	1.37817	0.725598	C39	0	0.4396	0.2181	0.352	0	C3	1	0.00737162	0.0135297	0	0.00622317	440000	0.00399407	-0.00380354	0.0248625	0.10529	0.0248579	0.116224	441900	0.226342	0.255404	4.8828	21.7851	0.615635	0.0063	0.0991185	0.0503252	0.101586	0.0766301
2903	-0.00403236	-0.0153773	-0.0125689	-0.0395136	0.0329011	2.42157	0.412956	C34	0	0.5257	0.3063	0.8711	0.693147	C3	1			1	0.00790861	430000	-0.0140959	-0.0777936	-0.0535444	-0.0704096	-0.0548432	-0.0642955	430100	0.0724754	0.187256	5.35186	20.7198	0.226419	0.087619	0.0264432	-0.0579522	0.02336	-0.0397617
2905	0.0809481	0.0525765	0.0747024	0.0376863	0.0288611	1.758	0.568829	R86	0	0.7711	0.5903	0.6551	0	R	0	0.0297534	0.0138934	0	0.0155651	440000	0.0901717	0.0225989	-0.0145891	-0.0594896	-0.013624	-0.0504854	440100	0.0540942	0.110152	4.74493	22.2298	0.967075	0.0978	-0.0537442	-0.0948747	-0.0480567	-0.0756017
2906	0.0139765	-0.0117998	0.00996378	-0.0360747	0.0321203	2.65394	0.376798	C39	0	0.7325	0.2018	0.4326	3.89182	C3	1	0.0122177	0.0259685	0	0.00597863	440000	0.0055469	0.0494428	0.0828566	0.0953442	0.073289	0.0809023	441300	0.149601	0.209552	5.63479	22.6687	0.397439	0.766687	0.083438	0.0056546	0.0568363	-0.0079429
2907	-0.0370501	-0.028508	-0.0479753	-0.05466	0.0627297	3.67205	0.272327	C27	0	0.8296	0.3869	0.5319	0	C2	1			0	0.00439723	500000	-0.0298166	-0.0675897	-0.0801854	-0.0935658	-0.0792022	-0.0790049	500000	0.0257373	0.323726	5.19296	21.3474	0.137291	0.469	-0.0213036	-0.115336	-0.0146326	-0.083105
2908	0.0105448	-0.00114886	0.00287506	-0.0182804	0.0314328	2.71423	0.368428	I65	0	0.5322	0.3537	0.159	2.77259	I	0	0.00136699	0.00376096	0	0.00966273	440000	0.00784879	0.0106346	0.0270407	-0.00974538	0.0288816	0.00235911	440100	0.0800704	0.0148855	5.15329	21.1247	0.230045	0.057039	-0.0693283	-0.0935617	-0.0640709	-0.0711347
2909	-0.057637	-0.0244113	-0.0682848	-0.04778	0.017858	2.25259	0.443933	C26	0	0.4738	0.3937	0.2503	0	C2	1			0	0.00399426	440000	-0.0695076	-0.0896062	-0.0633946	-0.0632556	-0.0605439	-0.0461895	440100	0.120419	0.165687	5.25227	21.3597	0.547769	0.4162	-0.00405341	-0.0525807	0.00605354	-0.017236
2910	0.108204	0.0544334	0.100527	0.040593	0.0295937	1.5238	0.656255	C14	1	0.5944	0.3522	0.1007	0	C1	1	0.00656824	0.00854947	0	0.000979122	620000	0.117566	-0.069051	-0.0961491	-0.15126	-0.0917574	-0.134746	620100	0.0765132	0.515332	5.15329	21.7126	0.494299	0.434	-0.0820895	-0.138447	-0.0668808	-0.108911
2911	-0.0264398	-0.0314197	-0.031616	-0.0381283	0.0365583	1.33678	0.748065	D45	1	0.8917	0.8485	0.2563	0	D	0	0.0169532	0.024701	0	0.0490521	440000	-0.0229679	0.0485744	0.0385696	0.0676286	0.0435032	0.0826677	440600	0.0970714	0.412878	4.17439	23.4173	0.56535	0.895158	-0.00707186	-0.0634575	0.00833206	-0.037422
2912	-0.0338382	-0.0252886	-0.0412871	-0.0466418	0.0430435	2.86413	0.349146	I65	1	0.5115	0.2729	0.2897	0	I	0	0.00134412	0.00459378	0	0.00162112	440000	-0.0265871	0.139143	0.127965	0.0627786	0.126241	0.0680781	440300	0.0518256	0.0956751	4.27667	21.3985	0.207034	0.4747	-0.044526	-0.0816397	-0.0479103	-0.0671898
2913	-0.0109511	-0.00712279	-0.0156919	-0.0236461	0.0179734	1.43476	0.696983	C39	0	0.7683	0.4801	0.308	1.94591	C3	1	0.0196465	0.0293256	0	0.00307392	430000	-0.0129904	-0.00106762	0.00657942	-0.0101707	0.00363579	-0.010633	430900	0.181191	0.468969	4.69135	22.7648	0.508325	0.53134	-0.0030729	0.010675	-0.00971672	0.0162093
2915	-0.0127493	-0.0134057	-0.0241349	-0.0401058	0.0350901	2.28424	0.437782	C26	0	0.5599	0.3033	0.2504	1.60944	C2	1			0	0.00468764	330000	-0.0270512	-0.09185	-0.0436387	0.0274011	-0.0418569	0.0432208	330600	0.0598051	0.269552	5.26269	21.8243	0.349643	0.378024	0.042047	-0.022478	0.0497936	0.011611
2916	-0.0102714	-0.00221026	-0.0125575	-0.0148422	0.016436	2.18305	0.458074	C39	1	0.707	0.297	0.2885	3.43399	C3	1	0.0395863	0.0840767	0	0.000953276	440000	-0.0112688	-0.0172683	-0.011187	-0.00979115	-0.0156342	-0.0161671	440300	0.0790441	0.440885	3.43399	23.7547	0.408832	0.707791	0.00611819	0.0237822	-0.00567986	0.0184162
2917	0.0471044	0.0402692	0.0374888	0.0153411	0.0298059	1.61171	0.620458	C26	0	0.5907	0.317	0.1902	1.60944	C2	1	0.00188143	0.00427105	0	0.0120612	440000	0.0380047	0.090067	0.108043	0.0243158	0.107989	0.0343235	440300	0.103737	0.193292	4.69135	21.8419	0.446647	0.255648	-0.0387755	-0.118996	-0.0383709	-0.0954176
2918	-0.096208	-0.0524245	-0.0950535	-0.0453323	0.0417573	1.20375	0.830738	C30	0	0.7206	0.1953	0.3127	3.73767	C3	1	0.0098475	0.0149157	0	0.00245884	440000	-0.105516	-0.0786275	-0.0498104	-0.023512	-0.0462792	-0.0176908	440600	0.133034	0.347693	6.38182	23.0436	0.652083	0.067534	0.018447	0.0081149	0.0291369	0.016032
2919	0.0700159	0.0215701	0.0633883	0.00581178	0.0358056	5.25195	0.190406	C26	0	0.6515	0.4422	0.3252	2.30259	C2	1	0.00166187	0.0029668	0	0.051799	440000	0.0801968	0.172791	0.153805	0.0737568	0.154917	0.082864	440500	0.147364	0.0409524	4.65396	20.9408	0.405287	0.086809	-0.00910899	-0.211253	-0.00373825	-0.190429
2920	-0.0087059	-0.0382037	-0.0111952	-0.0558187	0.0289954	4.7396	0.210988	C36	1	0.7394	0.2761	0.4997	4.51086	C3	1	0.017351	0.0248558	0	0.00173566	440000	-0.0233109	0.0560247	0.0952596	0.0585294	0.0878082	0.0461108	441300	0.249561	0.110216	5.63479	23.3447	0.524373	0.80266	0.00964624	-0.00518164	-0.01234	-0.0177436
2921	-0.00282494	0.004774	-0.00984338	-0.013256	0.0201727	1.1624	0.860289	C33	0	0.4769	0.2586	0.4123	0	C3	1	0.00518289	0.014473	1	0.0150341	370000	-0.00495959	-0.00692112	-0.00333418	-0.0148565	-0.00318307	-0.00706205	370800	0.0899194	0.326262	4.33073	21.5409	0.438064	0.1379	-0.0010808	0.0071605	0.000216044	0.0259702
2922	0.0591676	0.0291018	0.0464295	-0.00733299	0.019547	1.74326	0.573639	C38	0	0.4208	0.1706	0.3628	0	C3	1	0.0168094	0.0451223	0	0.00256386	440000	0.0494018	0.0297675	0.0589219	0.0663081	0.0561988	0.0749385	440600	0.224909	0.222369	7.6153	21.9838	0.500601	0.316369	0.0247347	0.00155163	0.0187366	0.0248769
2923	-0.0729516	-0.0600724	-0.0816875	-0.0793661	0.0391422	2.00522	0.498698	C27	0	0.6652	0.2142	0.1761	0	C2	1			0	0.0120561	440000	-0.0635931	-0.0919932	-0.113943	-0.144242	-0.111805	-0.130186	440400	0.0768574	0.404768	4.5326	21.5502	0.476902	0.0293	-0.02445	-0.0730139	-0.0115234	-0.0404314
2925	-0.0113315	-0.00946534	-0.0143642	-0.0189163	0.014965	1.90272	0.525564	C39	0	0.7098	0.1481	0.7463	2.19722	C3	1	0.00491872		0	0.00365451	350000	-0.00881402	0.0115685	0.00480791	0.0857299	0.00377507	0.0874656	350200	0.0880855	0.165873	5.1358	22.7719	0.296224	0.684985	0.0284523	0.11312	0.0274345	0.120505
2927	0.00657766	-0.00684752	-0.00451301	-0.0332342	0.0170356	1.78384	0.560589	C38	0	0.6601	0.1726	0.2038	0	C3	1	0.00518556		0	0.0106391	520000	-0.0031813	-0.00971553	0.0189867	0.0432042	0.0202842	0.058111	520300	0.198298	0.101033	3.58352	21.1557	0.328863	0.6412	0.0368405	0.510475	0.0432872	0.541892
2928	-0.038742	-0.0534015	-0.0364783	-0.0521922	0.0331228	1.61753	0.618225	G56	0	0.6178	0.6775	0.0603	2.89037	G	0	0.00848946	0.0187918	0	0.00845643	520000	-0.035817	-0.0905502	-0.109662	-0.124716	-0.112351	-0.132485	520100	0.0309686	0.151678	5.43808	23.5852	0.768373	0.812008	-0.0252043	-0.0341963	-0.0337068	-0.0467154
2929	0.0626999	0.0781315	0.0539045	0.0568751	0.0197221	1.25237	0.798488	I65	0	0.6888	0.4277	0.2927	3.21888	I	0	0.00327134	0.0082196	1	0.0124777	450000	0.0558092	0.165388	0.182504	0.177258	0.183524	0.188782	450100	0.194278	0.0314454	4.74493	23.2671	0.649577	0.302076	0.0711222	0.0685652	0.0739347	0.0907393
2930	0.0264144	0.0346782	0.0241147	0.031709	0.0159627	1.61851	0.617854	G59	0	0.8024	0.3982	0.1336	2.89037	G	0	0.00978056	0.0174656	0	0.000578189	440000	0.02949	0.0170527	0.00239702	-0.015732	0.00484952	-0.0085402	441900	0.0111469	0.530729	4.85981	22.9382	0.70483	0.77912	-0.0246897	-0.0100837	-0.0159084	0.00396018
2931	-0.00916353	-0.00715285	-0.0204306	-0.0337202	0.0343318	2.00968	0.497592	C35	0	0.6798	0.28	0.4499	0.693147	C3	1		0.0373263	0	0.0123173	330000	-0.0105904	0.000577016	0.00505715	-0.00485727	0.00651751	0.0106498	330600	0.0807722	0.160818	4.38203	20.8633	0.385148	0.523223	0.00807407	-0.0114602	0.0147433	0.0210375
2932	-0.0887203	-0.0368175	-0.0958977	-0.053399	0.0449138	1.15636	0.864781	C27	0	0.4935	0.4836	0.1476	0	C2	1		0.00600153	0	0.0213587	420000	-0.086155	-0.138641	-0.137651	-0.158177	-0.135885	-0.148345	420100	0.140775	0.0399619	6.14633	22.9415	0.263206	0.004315	-0.0298497	-0.0329387	-0.0258697	-0.0125157
2935	0.0546884	0.038424	0.0458304	0.0150745	0.0282974	3.07029	0.325703	C39	1	0.4874	0.3371	0.6701	1.79176	C3	1			1	0.00294665	510000	0.0477054	0.0323461	0.0470582	-0.0074694	0.0466368	0.0014744	510100	0.175371	0.107111	4.26268	21.6688	0.416716	0.459542	-0.0444994	-0.0258266	-0.0438559	-0.0038399
2937	0.077254	0.0475122	0.0704784	0.0211326	0.0226419	3.80162	0.263046	C39	0	0.6945	0.1755	0.5235	2.63906	C3	1	0.0397465	0.0630927	0	0.0013276	330000	0.0733407	0.106056	0.12365	0.250977	0.11746	0.246126	330200	0.204887	0.219445	4.82028	21.3679	0.341098	0.753592	0.12874	0.0787016	0.112125	0.0814179
2938	-0.00529914	9.9982e-05	-0.00457246	-0.00736645	0.0162233	1.88898	0.529385	C39	0	0.8159	0.2856	0.8645	3.89182	C3	1	0.0247112	0.0470683	0	0.0149487	440000	-0.00524651	-0.0543629	-0.0488933	-0.0262821	-0.0551122	-0.0391609	440300	0.102669	0.396494	5.36598	24.3818	0.280036	0.858789	0.0186917	0.0454325	0.000814575	0.0284424
2941	0.00983717	-0.0167674	0.00987724	-0.00595682	0.0210273	1.18444	0.84428	E48	1	0.7124	0.0836	0.4811	0	E	0	0.000367206	0.000570243	1	0.00515151	650000	-0.00789977	-0.0724853	-0.0296338	-0.0380481	-0.0210027	-0.0229027	650100	0.232882	0.0181862	4.66344	23.6472	0.76035	0.7184	-0.0116814	0.0170997	0.00978524	0.0375566
2942	-0.0198464	-0.00667682	-0.0268694	-0.0206181	0.0153758	1.72744	0.57889	C26	0	0.7476	0.4648	0.3483	0	C2	1	0.0146802	0.0274907	0	0.00435714	330000	-0.0206976	-0.0249473	-0.0242582	-0.0472811	-0.0211153	-0.0338165	331000	0.0766572	0.259166	4.04305	21.2185	0.286165	0.558508	-0.0065359	-0.00766432	0.00560792	0.0205685
2943	0.134664	0.0748105	0.122707	0.0402536	0.0420324	2.391	0.418236	C34	0	0.5044	0.3287	0.4659	1.38629	C3	1		0.0716898	0	0.0198873	430000	0.12733	0.0324052	0.0588977	0.0822721	0.0561235	0.0898467	430900	0.119457	0.180578	5.16479	21.5281	0.437488	0.062057	0.0912884	-0.0787482	0.0883998	-0.052431
2946	-0.0391837	-0.00612728	-0.0423276	-0.0143143	0.0223619	1.9038	0.525264	C14	0	0.8519	0.2143	0.1116	3.2581	C1	1	0.0137518	0.0296392	0	0.0212554	510000	-0.0336255	-0.0745642	-0.0905286	-0.0799975	-0.0902941	-0.076136	510100	0.100899	0.295771	8.26488	22.9736	0.719068	0.821985	-0.0156462	-0.0542811	-0.0143853	-0.0459456
2947	0.0266585	0.0350673	0.0179284	0.013175	0.0219918	1.71036	0.584671	C39	0	0.5093	0.3168	0.6589	2.70805	C3	1	0.0138478	0.0286468	0	0.00156674	320000	0.0265111	0.0284318	0.0401392	0.0778287	0.0405066	0.0882613	320500	0.156248	0.111052	5.1358	21.6356	0.250996	0.13904	0.0360445	0.0064484	0.0405844	0.0328896
2949	-0.0134533	-0.015875	-0.0159385	-0.0139338	0.0202586	1.23524	0.809556	M74	0	0.6672	0.845	0.487	3.21888	M	0	0.00116925	0.00187706	0	0.00257304	440000	-0.0179269	0.0596464	0.066875	0.113935	0.0731856	0.128948	440300	0.0665219	0.124879	4.26268	21.893	0.509559	0.268224	0.0132802	-0.0180949	0.030489	0.00328264
2950	-0.0443869	-0.0217325	-0.0505874	-0.0353513	0.0230716	1.45936	0.68523	C35	0	0.7221	0.2066	0.5301	0	C3	1	0.0180208	0.025675	0	0.00750377	420000	-0.0429917	-0.0834008	-0.0822166	-0.0869043	-0.0802796	-0.0768161	420500	0.0868908	0.281644	5.57595	22.472	0.455245	0.011703	-0.0183321	-0.0264322	-0.0125054	-0.0066714
2951	-0.0232032	-0.0288067	-0.0325436	-0.0469056	0.0244446	1.90537	0.524831	C23	0	0.8381	0.5975	0.904	0	C2	1	0.000363105	-0.000104181	0	0.00339233	510000	-0.012931	0.0049975	-0.0160806	-0.0444093	-0.0120096	-0.025982	510100	0.0158813	0.10625	4.80402	21.4266	0.11142	0.8278	-0.0308495	-0.0816511	-0.0162047	-0.0465339
2952	0.00332361	0.00223893	-0.00822608	-0.0241994	0.0181106	1.96708	0.508369	C39	0	0.7395	0.3122	0.3314	1.38629	C3	1	0.00538091	0.0132557	0	0.0708155	210000	-0.00209317	0.0127258	0.0299671	0.000288254	0.0320017	0.0174082	210300	0.189941	0.0834767	4.56435	20.9522	0.258585	0.380852	-0.00184193	0.0588478	0.00783693	0.095775
2953	0.286847	0.203118	0.282639	0.193016	0.0301766	1.57573	0.634625	C38	0	0.7039	0.7421	0.5195	0	C3	1	0.00680698	0.0181957	0	0.00870476	440000	0.277197	0.259235	0.281712	0.172091	0.282625	0.178102	442000	0.0887096	0.125047	4.58497	21.778	0.530956	0.011642	-0.0672381	-0.130628	-0.0647878	-0.117025
2955	-0.0272067	0.00372057	-0.0379737	-0.0222207	0.019405	1.31805	0.758695	C39	0	0.6736	0.4092	0.3671	2.56495	C3	1	0.00669143	0.00891437	0	0.0149657	110000	-0.0224447	0.0566356	0.0485409	0.0420337	0.0494969	0.0561714	110000	0.0851555	0.178469	5.51745	22.2724	0.230048	0.2528	-0.00172654	-0.14316	0.0049333	-0.11239
2956	-0.0389871	-0.00212513	-0.0448547	-0.0152463	0.0190063	1.98927	0.502698	C14	0	0.601	0.4687	0.1699	2.30259	C1	1	0.0113645	0.0266932	0	0.0231125	450000	-0.0272035	0.0104986	-0.0215984	-0.0527068	-0.019935	-0.0435424	450300	0.092709	0.173651	4.97673	21.3762	0.266891	0.5298	-0.0820867	-0.11322	-0.0766932	-0.0954699
2957	0.0308557	0.0243884	0.0208916	-0.00153316	0.0211555	1.50826	0.663017	C35	0	0.7679	0.1187	0.5725	2.30259	C3	1	0.0109326	0.0193489	0	0.0149133	440000	0.0295075	0.029485	0.0385674	0.147412	0.0381973	0.157812	440300	0.150791	0.0767438	4.82028	22.5442	0.502207	0.7863	0.0111982	0.144926	0.0125677	0.170194
2959	-0.0213154	-0.0136401	-0.0216844	-0.0162677	0.0330522	2.44417	0.409137	C38	0	0.7856	0.1176	0.4184	4.31749	C3	1	0.0280289	0.0593871	0	0.00992111	440000	-0.0184823	0.0287561	0.0261016	0.0819701	0.0252781	0.0807575	440600	0.082427	0.148969	6.05444	22.3069	0.514325	0.522963	0.00079345	0.0217492	-0.00137186	0.0210761
2960	-0.0133973	5.82583e-06	-0.0150558	-0.0073492	0.0296362	1.94558	0.513986	C39	0	0.6411	0.2995	0.1216	3.95124	C3	1	0.00754317	0.0172492	0	0.0175709	130000	-0.022597	-0.0425641	-0.0125751	0.00338552	-0.0139665	0.00144047	130700	0.0948133	0.0399363	5.16479	22.8099	0.255991	0.45828	0.030592	0.000686941	0.0257794	0.0011567
2962	-0.00724591	-0.0033431	-0.012736	-0.0166204	0.0188719	1.40517	0.711656	C39	0	0.5175	0.7542	0.8339	0	C3	1			0	0.00181602	420000	-0.00485494	-0.0101414	-0.012573	-0.00225463	-0.0118997	0.0052879	421000	0.0337065	0.224408	4.43082	21.4212	0.0890354	0.0712	0.000547594	-0.00992458	0.00639398	0.00917919
2963	0.0632693	0.0538984	0.0550048	0.0391079	0.0184406	1.21574	0.822541	E50	0	0.6157	0.407	0.7016	0	E	0			0	0.00815389	110000	0.0653883	0.069414	0.0538501	0.0170194	0.0581628	0.035336	110000	0.0875882	0.00771432	4.06044	21.4729	0.286809	0.0731	-0.0405117	-0.0716714	-0.0230451	-0.0355491
2965	0.141717	0.083477	0.129892	0.0470426	0.0382918	1.90172	0.525841	C33	0	0.4787	0.1405	0.4015	2.48491	C3	1			0	0.00503873	440000	0.128904	0.136745	0.17005	0.190173	0.165491	0.19461	441900	0.256191	0.109984	5.55296	22.4284	0.505149	0.105921	-0.00614153	-0.121016	-0.0180365	-0.102889
2967	-0.0350611	-0.00980932	-0.0418173	-0.0270645	0.0179056	1.98145	0.504681	M74	1	0.665	0.1004	0.1041	3.29584	M	0	0.0239123	0.0472301	0	0.00429973	440000	-0.0370012	-0.00738646	-0.00406273	-0.0212163	-0.00368114	-0.0134549	440100	0.0553925	0.252301	4.95583	22.4378	0.35814	0.578853	-0.0235338	-0.0013997	-0.02138	0.0170211
2968	-0.0399277	-0.0174044	-0.0391652	-0.0116044	0.0211276	3.08873	0.323758	K70	0	0.673203	0.1362	0.0813	3.21888	K	0	0.0023439	0.017416	0	0.00862429	500000	-0.0470502	0.0818272	0.100779	0.100548	0.104229	0.105793	500000	0.0769743	0.0987624	5.44242	21.236	0.322782	0.310152	-0.00277498	-0.0451983	0.00436314	-0.0404322
2969	0.027592	0.0279291	0.0203524	0.0160302	0.011521	1.20354	0.830883	C33	0	0.7535	0.6402	0.7708	0	C3	1	0.0312448	0.0452673	0	0.0333486	340000	0.0424094	0.0546372	0.014304	-0.0178015	0.0191857	-0.000532454	341100	0.0836724	0.442801	4.70048	22.2231	0.469445	0.78237	-0.0392916	-0.0911782	-0.0249321	-0.0625589
2970	-0.0410098	-0.0274991	-0.0486377	-0.0475838	0.0146531	1.61067	0.620861	I65	0	0.6836	0.201	0.141	0	I	0	0.00841363	0.0217197	0	0.0312919	440000	-0.039995	-0.0161948	-0.0227836	-0.0252293	-0.0231184	-0.0172827	440300	0.100019	0.193525	4.56435	21.4178	0.320209	0.360197	0.00380056	0.0282855	0.00509029	0.047609
2971	0.00145686	-0.0113751	-0.00749459	-0.0325176	0.0159039	1.37723	0.726097	C26	0	0.6347	0.3989	0.1588	1.60944	C2	1	0.0503046	0.0893942	0	0.0163012	420000	0.0110736	0.037708	0.0178067	0.00512264	0.0190928	0.017395	420500	0.0345215	0.445788	4.81218	21.8016	0.589469	0.313725	-0.009733	0.0945078	-0.00340957	0.121737
2972	0.00930003	0.00435983	0.00240583	-0.00993743	0.042004	1.52089	0.657512	C39	0	0.6873	0.5083	0.755	0	C3	1			0	0.000784865	440000	0.010101	0.0586752	0.0581011	0.0191663	0.060735	0.0313506	440300	0.0773525	0.0787017	4.27667	21.1571	0.181649	0.018339	-0.00908559	0.0951363	-0.000815733	0.119791
2973	0.0104309	0.0115682	0.00438746	0.000950198	0.0314174	1.08378	0.922693	N78	0	0.8195	0.3669	0.1918	1.94591	N	0	0.000873188	0.0277201	0	0.00494502	440000	0.012915	0.0187408	0.00610297	0.00311403	0.00953799	0.0169816	440100	0.111242	0.0927573	5.37528	22.652	0.68852	0.158857	-0.0150869	-0.0273055	-0.00233777	-0.0005106
2975	0.0334427	0.0189271	0.0236029	-0.00947888	0.0221535	1.28669	0.777186	C35	0	0.7468	0.2611	0.4837	0	C3	1	0.0215416	0.0278248	0	0.00592685	440000	0.0280651	0.0117003	0.0243776	0.0148026	0.0220803	0.0210869	440400	0.0754869	0.121313	4.7185	21.679	0.328912	0.108248	0.00814696	0.0440184	0.00403722	0.0633826
2976	0.0405253	0.0176511	0.029279	-0.0122253	0.0217173	1.28681	0.777114	C33	0	0.7541	0.2166	0.3316	1.79176	C3	1	0.0252669	0.0470849	0	0.00464806	320000	0.0321783	0.0112639	0.0328103	0.0900368	0.0318709	0.100996	320500	0.230785	0.170462	3.78419	21.371	0.555079	0.068683	0.010231	-0.023988	0.0102995	0.0036968
2977	0.0431528	0.0382144	0.035335	0.0170483	0.0136314	1.87868	0.532289	C39	0	0.6935	0.8308	0.9853	0	C3	1			0	0.00120754	510000	0.0457104	0.0428807	0.0348909	-0.0107666	0.0342194	-0.00363023	510100	0.101346	0.159181	3.58352	21.0144	0.203737	0.0075	-0.0270844	-0.0243638	-0.0271253	-0.00551685
2978	0.00545404	-0.00856848	0.000701215	-0.0176109	0.017792	1.28668	0.777195	B09	0	0.8639	0.5821	0.7134	2.83321	B	0			0	0.000697044	510000	0.00951405	0.0170877	0.00632106	0.0127283	0.00905888	0.022604	510400	0.0367616	0.160269	5.11799	22.6021	0.166459	0.4265	0.0189131	0.00445274	0.0268913	0.0240169
2979	0.0502009	0.0219707	0.0410003	-0.00552161	0.0333146	2.34165	0.427049	C40	0	0.5375	0.2301	0.0869	1.79176	C4	1			0	0.0035302	440000	0.0414971	0.00775012	0.0391435	-0.0237688	0.0364704	-0.0190283	440300	0.105618	0.189411	4.17439	21.5088	0.445276	0.197106	-0.050117	-0.0148393	-0.0562278	0.00210159
2980	0.060131	0.0626369	0.053564	0.0465734	0.0639255	1.8146	0.551086	C40	0	0.7743	0.1971	0.4876	0	C4	1		0.0178353	0	0.0108537	440000	0.0552622	-0.138754	-0.112615	-0.195858	-0.111837	-0.187532	440300	0.0558687	0.0672527	4.63473	20.8715	0.121887	0.137027	-0.0562337	-0.172138	-0.0533919	-0.155307
2981	0.0414746	0.000488406	0.0342916	-0.0137016	0.0164157	1.30881	0.764054	C39	0	0.7764	0.384	0.8096	0	C3	1	0.0102733	0.0415454	0	0.00335555	440000	0.0363023	-0.0703223	-0.0534236	-0.0116145	-0.0502391	0.00210302	441900	0.230242	0.253631	4.29046	21.1985	0.473233	0.605038	0.0693581	-0.00369427	0.0788003	0.0222149
2982	-0.0394348	-0.0393257	-0.0465637	-0.0513513	0.0224517	1.29737	0.770791	A03	0	0.642	0.2084	0.149	2.83321	A	0	0.0310493	0.0605222	0	0.00844087	430000	-0.038333	-0.0609152	-0.0734157	-0.0519647	-0.0687355	-0.0353723	430700	0.057268	0.451544	5.17615	22.0535	0.494694	0.149263	-0.000640242	-0.0154643	0.0140629	0.0140597
2983	0.00193575	-0.011502	-0.00551034	-0.0305215	0.0176806	1.36489	0.732661	C39	0	0.743	0.3303	0.5033	0	C3	1		0.0115518	0	0.0336478	340000	-0.00486716	-0.0212964	0.00283953	-0.010784	0.00306483	-0.0026109	340100	0.155019	0.113488	3.91202	21.1688	0.271394	0.1659	0.0051578	0.0325271	0.00599819	0.0509578
2984	-0.0224387	-0.00722103	-0.0248224	-0.0213837	0.0262545	1.50575	0.664119	C29	0	0.6425	0.2948	0.4476	3.52636	C2	1		0.0336077	0	0.00443141	370000	-0.030173	-0.0772925	-0.0497253	-0.0458962	-0.0550238	-0.0538177	370200	0.0636843	0.445858	5.37528	23.1316	0.314145	0.222842	0.0194017	-0.0139648	0.00549808	-0.0200959
2985	0.0121005	-0.00437056	0.00743726	-0.0221596	0.0130991	2.4784	0.403486	C37	0	0.5682	0.2838	0.4813	2.89037	C3	1			1	0.00516747	110000	0.0124498	0.00216846	0.00581284	-0.00922928	0.00174453	-0.0116667	110000	0.0701245	0.0953829	4.46591	22.156	0.148362	0.104074	-0.0182396	0.0255385	-0.0269146	0.0299296
2986	0.0314466	0.0221704	0.0273332	0.012198	0.0122251	1.41094	0.708748	C26	0	0.5449	0.6485	0.4113	0	C2	1			0	0.0213389	430000	0.0365218	0.0146297	-0.00138758	-0.0332881	-0.000780333	-0.0274986	430100	0.0834031	0.331468	4.77912	22.0684	0.336059	0.059597	-0.00804932	-0.0119604	-0.00340599	0.00272402
2987	0.00456779	-0.00228106	-0.00373366	-0.0187503	0.0325154	1.94206	0.514917	I65	0	0.6886	0.3417	0.5957	2.3979	I	0	0.000125204	0.0963051	0	0.000878907	110000	0.00791971	0.0419516	0.038044	0.0166451	0.0413574	0.0326502	110000	0.0010581	0.0209781	5.26269	21.7169	0.176991	0.726701	-0.0335937	-0.0362607	-0.0226641	-0.00637584
2988	0.0461404	0.0471712	0.0390576	0.0334981	0.0155729	1.06024	0.943181	C32	0	0.7227	0.7214	0.2105	2.77259	C3	1		0.0144394	0	0.0257902	440000	0.0380655	0.0767128	0.0908711	0.111356	0.0941775	0.125871	441800	0.0490346	0.280075	5.16479	22.3863	0.585266	0.722075	0.02088	0.0258029	0.0337756	0.0554754
2989	-0.0132094	-0.0132337	-0.0154725	-0.0116942	0.0404583	1.19148	0.839293	E50	0	0.7468	0.5601	0.494	0	E	0	0.000177987	0.00211228	1	0.0013967	440000	-0.031668	-0.123485	-0.072745	-0.0207969	-0.0669259	-0.00731133	440300	0.21868	0.0408382	4.77912	22.0108	0.513329	0.63641	0.0556774	-0.00967082	0.0733488	0.0111793
2990	-0.0217911	0.00702122	-0.0298549	-0.00882332	0.0463246	1.41085	0.70879	I65	0	0.7567	0.1984	0.5971	2.70805	I	0			0	0.00719637	440000	-0.0247634	-0.0436897	-0.0458135	0.060062	-0.0422389	0.0758574	440300	0.0851166	0.00380071	5.01728	21.8312	0.308191	0.117021	0.00526973	0.0250095	0.0175867	0.0554721
2991	0.00218966	0.0362319	-0.000115883	0.0226922	0.0293067	2.09305	0.477772	C13	0	0.7441	0.3358	0.1115	3.4012	C1	1	0.0152899	0.0432279	0	0.0129402	360000	0.00334781	-0.0358181	-0.0335234	-0.0499577	-0.0384802	-0.0576267	360300	0.0692331	0.240893	5.23111	21.4182	0.248431	0.173801	-0.0341504	0.0122577	-0.0498503	0.00214173
2992	0.0598921	-0.00315349	0.0448533	-0.0383828	0.0497617	2.90764	0.343922	C39	0	0.6501	0.3128	0.8802	1.60944	C3	1			0	0.00239685	440000	0.058285	0.0760433	0.0773207	-0.00647818	0.0796506	0.0138545	440300	0.186778	0.380013	5.16479	21.4516	0.547054	0.412738	-0.016182	-0.288517	-0.00806778	-0.245392
2993	0.0196659	0.00384163	0.0155038	-0.0156212	0.0274025	1.14768	0.871322	C39	0	0.6955	0.1408	0.7087	2.30259	C3	1	0.00889015	0.0218185	0	0.00132899	440000	0.0100592	0.00891997	0.0419759	0.0199095	0.0358881	0.0127267	441900	0.137825	0.12108	5.03044	22.677	0.344646	0.505358	-0.0105017	-0.0334795	-0.0265886	-0.0375543
2996	0.0642283	0.0333832	0.0565897	0.0155811	0.0186006	1.15099	0.868813	C42	0	0.7282	0.3156	0.2021	1.38629	C4	1	0.0127562	0.02847	0	0.0498345	500000	0.0652865	0.00437638	0.0138572	0.0183525	0.0152283	0.0295949	500000	0.0360896	0.112192	4.74493	22.4981	0.557529	0.034943	0.0211239	0.0202778	0.027787	0.046389
2997	-0.0339681	-0.0373881	-0.0490956	-0.073972	0.0356137	1.46459	0.682784	C35	0	0.6028	0.2605	0.4219	2.30259	C3	1	0.00996845	0.0204467	0	0.0221276	340000	-0.0471072	-0.00432015	0.0397378	0.0724099	0.0409826	0.0918837	340200	0.0964738	0.0905835	5.00395	22.1157	0.632178	0.601764	0.0837896	0.0170936	0.0906914	0.0597651
2998	0.000691093	5.06323e-06	-0.00591774	-0.0126794	0.0109451	1.09133	0.916309	C28	0	0.602	0.5001	0.2407	0	C2	1			1	0.00576541	320000	0.00186352	0.0200914	0.0146728	-0.0122034	0.0177536	0.00115936	320200	0.0629179	0.358211	4.54329	21.6736	0.368288	0.1359	0.0034046	-0.0192584	0.0154174	0.00725767
2999	-0.0874315	-0.0514677	-0.0966831	-0.0661677	0.0596293	1.1923	0.838711	F52	1	0.444	0.3062	0.0417	0	F	0	0.00407111	0.00524216	0	0.210071	440000	-0.0741866	-0.073555	-0.110501	-0.22154	-0.104132	-0.198654	440100	0.0879449	0.0779413	4.84419	22.6169	0.783213	0.467552	-0.026097	-0.116223	-0.00587315	-0.0765817
3000	-0.0233452	0.00788767	-0.028138	-0.00307996	0.0278448	2.60457	0.383941	C13	0	0.6885	0.3734	0.1303	3.17805	C1	1	0.0175788	0.0487103	0	0.00715736	430000	-0.0261179	-0.0367194	-0.0305328	-0.0732152	-0.0293755	-0.0656165	430600	0.0774083	0.269845	5.23644	20.9827	0.242985	0.154032	-0.0195864	-0.0716792	-0.0136838	-0.0549062
3001	-0.0167697	-0.0112135	-0.0234043	-0.0169354	0.0177401	1.11975	0.89306	E48	0	0.6259	0.1591	0.318	0	E	0	0.0102431	0.0118865	0	0.00926758	110000	-0.0303671	-0.0521035	-0.0200468	-0.025141	-0.0116717	-0.00198962	110000	0.326772	0.0549512	4.48864	21.5129	0.45174	0.086187	-0.00567126	-0.0126862	0.0188139	0.0258426
3002	0.000949657	0.00230968	-0.00704361	-0.012962	0.0283709	1.54731	0.646285	C26	0	0.6713	0.4469	0.2357	0	C2	1		0.0262225	0	0.00802394	140000	-0.0103963	-0.00471447	0.0328261	-0.00821172	0.0369893	0.00779112	140400	0.0838464	0.135079	4.49981	21.2655	0.258269	0.350639	0.00680884	-0.0698843	0.0171157	-0.0413852
3003	0.0548367	0.055035	0.0461041	0.0395594	0.0247588	1.27856	0.78213	C23	0	0.5411	0.2445	0.2204	0	C2	1		0.0151071	0	0.0210855	440000	0.0609351	0.0171908	-0.0067566	-0.0936884	-0.00197122	-0.0743632	441900	0.0510729	0.359652	4.33073	21.2284	0.274272	0.078072	-0.122684	-0.145071	-0.107131	-0.111847
3004	-0.0435466	-0.0379972	-0.0517352	-0.0599325	0.0640842	1.64482	0.60797	I65	0	0.6976	0.3278	0.5575	0	I	0	0.00182948	0.00407319	0	0.0104426	110000	-0.0433935	-0.071961	-0.0643205	-0.067314	-0.0650428	-0.0595933	110000	0.101824	0.276083	4.20469	20.6222	0.190479	0.417104	-0.0191651	-0.125506	-0.0204345	-0.106911
3006	0.0337703	0.0289397	0.0258621	0.01191	0.0352055	2.34815	0.425868	C22	0	0.7516	0.2225	0.2105	4.02535	C2	1	0.00855463	0.0141449	0	0.00451972	500000	0.0437953	0.0658697	0.0405933	0.122459	0.0430172	0.13585	500000	0.10849	0.258152	4.8828	21.2723	0.260509	0.768001	0.0607712	0.124047	0.0691186	0.150029
3007	0.0370873	0.022592	0.0217494	-0.0153947	0.0453124	1.76103	0.567849	I65	0	0.6721	0.2549	0.8855	0	I	0	0.00242838	0.0101418	0	0.00428405	110000	0.067574	0.202965	0.123819	0.0392679	0.124393	0.0570812	110000	0.0967821	0.125507	4.68213	20.7354	0.181749	0.0356	-0.0603688	-0.233109	-0.0562474	-0.197664
3008	0.00616793	0.00601913	-0.00291763	-0.0130733	0.0266169	1.34886	0.741366	M74	1	0.5889	0.4545	0.2083	0	M	0			0	0.000213144	410000	0.00520422	-0.00746636	-0.010583	-0.0257096	-0.00756619	-0.00987932	411000	0.0482935	0.380149	4.2485	20.8539	0.0792655	0.225	-0.00200078	-0.00748044	0.00897454	0.0240359
3009	0.0244513	0.0157309	0.0178668	-0.00316915	0.0226249	1.43743	0.695685	C37	1	0.7544	0.3949	0.4867	0	C3	1			0	0.00592624	610000	0.0327657	0.0489737	0.0240038	0.00458604	0.0228254	0.00905849	610100	0.158064	0.179693	4.65396	21.814	0.484849	0.763039	-0.021355	0.00488802	-0.0239399	0.0188609
3010	-0.0469719	-0.0180563	-0.060297	-0.0450359	0.0322747	1.59509	0.626924	I64	0	0.6075	0.6753	0.1793	1.09861	I	0	0.000261935	0.00453856	0	0.159366	440000	-0.0414718	0.0434269	0.0292084	-0.0782072	0.033939	-0.0539919	440100	0.0131283	0.152889	5.75257	20.9081	0.103444	0.306382	-0.188854	-0.268347	-0.171586	-0.223514
3011	-0.000810664	-0.00901103	-0.00526417	-0.0199917	0.0138208	1.15928	0.862601	C29	0	0.5544	0.4319	0.3449	2.56495	C2	1			1	0.00954975	330000	-0.0191176	-7.06939e-05	0.0451118	0.0369225	0.0456894	0.0427588	330400	0.10344	0.285225	4.15888	21.6333	0.412702	0.16138	0.0019922	-0.0103391	0.00502151	0.00419785
3012	-0.0320626	-0.0128527	-0.0326551	-0.00864321	0.0312867	1.08693	0.920019	C30	0	0.7825	0.146	0.0801	2.89037	C3	1	0.0101312	0.0177653	0	0.00548571	440000	-0.0382812	-0.00880624	0.00326563	0.0650263	0.00785392	0.0746118	441800	0.0948317	0.331123	5.65599	23.2696	0.436131	0.818112	0.0481386	0.112463	0.0625699	0.127504
3013	-0.00185139	-0.00247843	-0.00469618	-0.00277809	0.0103916	1.12248	0.890887	M74	1	0.9072	0.2609	0.543	0	M	0	0.00762118	0.0338221	0	0.0382228	440000	-0.00556239	-0.0171807	-0.00871851	-0.0118219	-0.00349522	0.00163569	440100	0.109427	0.0345974	4.46591	22.3132	0.553366	0.908682	-0.00910367	-0.0105871	0.0069745	0.0119334
3015	-0.00704624	-0.00681152	-0.0171652	-0.0297599	0.0263709	1.71455	0.583244	C39	0	0.4266	0.6784	0.3826	0.693147	C3	1			0	0.000583047	320000	-0.0119052	-0.0118947	0.0023345	-0.0127101	0.00443953	0.00253512	320500	0.0741087	0.580129	4.7362	20.9923	0.196445	0.13794	0.00237962	-0.0141775	0.0111474	0.0182803
3016	-0.0181341	-0.00690529	-0.0255835	-0.0191042	0.0120659	1.10428	0.905564	C18	0	0.752	0.142	0.2257	2.3979	C1	1	0.0123332	0.0215172	0	0.0028886	350000	-0.0144654	0.000460249	-0.0126481	-0.0442388	-0.00777587	-0.0262311	350200	0.0742071	0.242779	4.46591	22.0165	0.218583	0.743206	-0.048402	0.0521649	-0.03173	0.0848663
3017	-0.0516762	-0.0361833	-0.0596014	-0.0533321	0.0117028	1.31747	0.759032	C26	0	0.3301	0.5723	0.1686	0	C2	1	0.0156527	0.029869	0	0.0118347	330000	-0.0518118	-0.0520286	-0.0497737	-0.0580479	-0.0473541	-0.0449844	330100	0.069931	0.373788	4.31749	21.134	0.346773	0.0467	0.00118709	-0.00821782	0.00974171	0.0185369
3018	0.00725135	0.00176574	0.000574241	-0.00859218	0.016973	1.19507	0.836771	C29	0	0.7196	0.5867	0.8689	0	C2	1		0.12804	0	0.00598293	440000	0.0100171	0.00692286	-0.00592373	-0.0269781	-0.00115446	-0.0101264	441900	0.045313	0.256744	3.71357	21.1685	0.104176	0.0639	-0.0137676	-0.0311884	0.00293434	-0.00023214
3019	-0.000495343	0.00752642	-0.00637812	-0.00727077	0.0136418	1.6055	0.622858	C39	0	0.5343	0.3912	0.6775	2.07944	C3	1			0	0.0246047	350000	-0.00273428	0.0168255	0.0255728	0.0460205	0.0259507	0.0532837	350200	0.0681978	0.0575171	4.77912	21.3388	0.177975	0.54424	0.0527597	0.0239462	0.0562386	0.0419612
3020	-0.0469638	-0.0158958	-0.0566992	-0.0321856	0.0277341	1.48464	0.673565	F51	0	0.6665	0.3587	0.2857	1.94591	F	0	0.0264794	0.0576837	0	0.0307318	340000	-0.0538433	-0.0402789	-0.0209162	0.0140125	-0.0144694	0.0364551	340100	0.116382	0.0859554	4.35671	21.4755	0.30236	0.279159	0.0413874	0.0492893	0.0612152	0.089972
3021	0.000634045	-0.0126299	-0.0104531	-0.0476883	0.0322111	1.52279	0.656687	C38	0	0.7596	0.2011	0.3685	1.38629	C3	1		0.022684	0	0.00127698	440000	-0.0115584	-0.0300964	0.0126651	0.0410433	0.0078881	0.0440882	440300	0.0538469	0.186778	4.44265	21.9926	0.17181	0.588009	0.0126539	-0.00142323	0.00217659	0.0161707
3022	0.106772	0.0659276	0.100175	0.0435144	0.032161	1.54183	0.64858	C26	0	0.8538	0.4164	0.2695	3.13549	C2	1	0.0272487	0.0783085	0	0.00626452	370000	0.0947126	0.167649	0.208664	0.2374	0.205142	0.237166	370400	0.0470941	0.547893	5.56068	23.3662	0.475366	0.872721	0.087506	0.127497	0.0787793	0.136184
3023	-0.0248395	-0.0308342	-0.029975	-0.0435965	0.039176	1.2487	0.800836	C38	0	0.5462	0.195	0.1788	0	C3	1	0.00530107	0.0129346	0	0.00757855	510000	-0.0279615	-0.0590961	-0.0438135	-0.0531352	-0.0431487	-0.0468479	510100	0.0367531	0.154577	5.45104	21.4069	0.272215	0.563076	-0.0208677	-0.0700731	-0.0183902	-0.0542829
3025	0.0265727	0.0309632	0.0187991	0.00830151	0.0261141	1.89958	0.526433	C34	0	0.6698	0.3166	0.073	0.693147	C3	1	0.040078	0.0517274	0	0.000676842	330000	0.0179112	-0.00121356	0.0293094	-0.0167396	0.02752	-0.0120678	330200	0.107431	0.28962	4.44265	20.9553	0.204051	0.428811	-0.00924448	0.0347039	-0.013677	0.0496172
3026	-0.0583613	-0.032749	-0.0669115	-0.063327	0.034187	2.56992	0.389117	C39	0	0.5992	0.6539	0.4159	2.30259	C3	1		0.0514785	1	0.00216068	330000	-0.0626619	-0.129042	-0.118918	-0.105292	-0.125238	-0.107784	330500	0.0861843	0.38248	4.78749	21.0621	0.385962	0.111683	0.012006	-0.0461123	-0.00324365	-0.0395224
3027	0.0321354	-0.0248923	0.0276139	-0.0304918	0.0524871	1.26955	0.787683	N77	0	0.595	0.2967	0.3574	0.693147	N	0			0	0.00716937	340000	0.0280899	0.241902	0.246044	0.166899	0.250624	0.180802	340500	0.0985512	0.1552	4.90527	21.7162	0.336081	0.17657	-0.000232646	-0.0426928	0.0141853	-0.0158653
3028	0.0154501	0.00829459	0.00228433	-0.0254061	0.035968	1.46105	0.68444	C39	0	0.7792	0.2105	0.6343	0	C3	1		0.0125483	0	0.00415723	440000	-0.00690556	-0.00827535	0.0578671	0.0693487	0.0579314	0.0835497	440300	0.0658642	0.0388201	4.86753	21.3111	0.222652	0.071904	0.0324003	0.104055	0.0360408	0.137459
3029	0.00831671	0.0310279	-0.00393852	0.000419983	0.0528874	2.72057	0.367571	I65	0	0.5146	0.4648	0.177	1.94591	I	0	0.0138585	0.0876215	0	0.00789603	220000	0.0157489	0.0487571	0.0426059	-0.00572506	0.0429881	0.00826159	220100	0.0911427	0.0078864	4.89035	21.3288	0.239567	0.490566	-0.0537509	-0.0461675	-0.0520722	-0.016524
3030	0.0204184	-0.0147042	0.0159633	-0.025841	0.0272692	1.59881	0.625464	C13	0	0.7229	0.4116	0.1795	1.79176	C1	1	0.0296854	0.105061	1	0.004692	330000	0.0246542	0.0496223	0.032497	0.0155829	0.0329392	0.0210744	330100	0.0644601	0.463859	4.48864	21.2826	0.407371	0.1476	-0.034499	-0.033053	-0.0311208	-0.0211937
3031	0.00225387	0.010532	-0.0064656	-0.0194408	0.0228503	4.52556	0.220967	C39	1	0.7882	0.4497	0.5128	3.21888	C3	1			0	0.0118744	130000	-0.0155262	-0.0750217	-0.0260196	-0.0306475	-0.0312059	-0.0318203	130100	0.120697	0.20105	4.52179	21.2996	0.294349	0.823782	0.0284586	-0.0294157	0.0158929	-0.0206428
3032	-0.0976891	-0.0329508	-0.10815	-0.0567627	0.0280828	2.14391	0.466438	P82	0	0.6019	0.4306	0.0151	2.70805	P	0	0.000412892	0.0464013	0	0.00365136	320000	-0.0811768	-0.062513	-0.110999	-0.142812	-0.109117	-0.127065	321300	0.00157302	0.00118683	5.31321	21.3338	0.273297	0.235866	-0.0357426	-0.110625	-0.029777	-0.0844509
3033	0.0645665	0.0285935	0.0543738	0.00425344	0.0346642	1.42954	0.699524	C34	0	0.7776	0.4517	0.1302	1.09861	C3	1	0.0445331	0.123277	0	0.0115228	370000	0.0626724	0.00100634	0.00949239	0.0843342	0.0105872	0.0979908	370200	0.108681	0.337485	4.59512	21.2794	0.376601	0.824488	0.0616103	0.0861867	0.0671555	0.116627
3035	0.0103619	0.0157188	0.00520086	0.0069255	0.010114	1.40546	0.711511	M75	1	0.7972	0.3079	0.3898	1.60944	M	0	0.0359539	0.079612	1	0.00210995	440000	0.00857164	-0.00713729	-0.0115905	0.0880663	-0.00820512	0.100469	440100	0.0682532	0.554033	4.75359	23.4555	0.541118	0.795739	0.0709622	0.0939433	0.0826415	0.117267
3036	0.00109183	-0.00753565	-0.0088846	-0.0313744	0.0217374	1.1381	0.87866	C35	0	0.7692	0.1828	0.1472	0	C3	1			0	0.0095523	330000	-0.0022875	-0.00715531	0.00291768	-0.0268575	0.00397967	-0.0134669	330600	0.141272	0.0650183	4.09434	21.6097	0.474713	0.698617	-0.00595966	-0.0238645	0.000127393	0.00611771
3037	-0.00267253	-0.0119293	-0.00244062	-0.00374605	0.0220998	1.12297	0.890499	C30	0	0.8532	0.2091	0.2462	0.693147	C3	1	0.0330858	0.0495581	0	0.0030196	440000	-0.0149115	-0.0195654	0.0168344	0.00543371	0.0233837	0.0161232	442000	0.173818	0.337	4.47734	22.4636	0.685235	0.838531	-0.0111204	-0.0320654	0.00465393	-0.0168625
3038	0.0837685	0.0615624	0.0752002	0.0330318	0.0395777	1.48063	0.675389	C32	0	0.6561	0.9167	0.6011	2.94444	C3	1	0.0353704	0.0831032	0	0.00492989	340000	0.0636605	0.0886796	0.154909	0.184715	0.150541	0.184995	341100	0.0683935	0.234135	5.17615	22.213	0.574415	0.223434	0.132383	0.0887759	0.121902	0.100408
3039	0.0116891	-0.0125848	0.0081514	-0.0213342	0.028117	1.31787	0.758798	D46	1	0.8462	0.7529	0.3187	0	D	0	0.022068	0.028148	1		440000	0.0103779	-0.0127334	-0.00962898	-0.0267155	-0.00898596	-0.0217998	440600	0.0161855	0.32675	4.07754	22.2489	0.331196	0.847	-0.0192697	-0.0294587	-0.016481	-0.018275
3040	-0.00384169	-0.00639348	-0.013633	-0.027036	0.0186154	2.38526	0.419241	C39	0	0.7056	0.7248	0.5522	2.19722	C3	1			1	0.00184111	440000	-0.00646841	0.0158282	0.0259089	0.135237	0.0294168	0.152108	441900	0.236505	0.0597414	5.3033	21.5179	0.31679	0.721412	-0.00299086	0.030086	0.00786737	0.0636152
3041	0.00215548	0.00491063	-0.0059986	-0.0103267	0.0109557	1.14125	0.876232	C17	0	0.7788	0.5299	0.2383	0	C1	1	0.0656157	0.0972809	0	0.0149476	330000	-0.00535915	-0.0521472	-0.0290677	-0.0339621	-0.0251932	-0.0172245	330700	0.104311	0.0826676	4.47734	21.3608	0.327523	0.645342	-0.0275933	0.0582904	-0.0138735	0.0893501
3042	-0.142682	-0.0912354	-0.152332	-0.111803	0.062571	1.27413	0.784847	C26	1	0.5808	0.1631	0.1403	0	C2	1	0.00287454	0.00413941	0	0.0108413	370000	-0.132122	-0.0379983	-0.0719951	-0.150016	-0.0691521	-0.133566	370100	0.120601	0.393504	4.61512	21.9865	0.525224	0.487483	-0.016339	-0.127063	-0.00527481	-0.0942733
3043	0.0456547	0.0352788	0.0363376	-0.00136122	0.0259746	1.89986	0.526354	C33	0	0.709	0.232	0.6886	1.09861	C3	1			0	0.00983646	320000	0.0368897	-0.0503584	-0.0239132	-0.0210104	-0.0330972	-0.0284247	320500	0.0479896	0.0579371	4.84419	21.134	0.281373	0.131883	0.016926	-0.00159428	-0.00490302	0.00181208
3816	0.00692966	0.00110019	0.00768642	0.00871881	0.00986267	0.957934	1.04391	D44	1	0.9202	0.4641	0.9824	2.89037	D	0	0.00794244	0.0140453	1	0.0434309	440000	0.00937328	0.00539337	-0.00717584	-0.0195565	-0.00263442	-0.011779	440300	0.0561536	0.569082	6.41836	26.737	0.613878	0.921917	-0.0150382	-0.0182127	-0.00220002	-0.0072518
300001	0.00494941	-0.0152459	-0.00161425	-0.0334738	0.016966	1.38555	0.721734	C38	0	0.4664	0.0983	0.0922	1.38629	C3	1	0.0194173	0.0157486	0	0.0140468	370000	0.00657432	-0.0168806	-0.0164967	-0.00955943	-0.017454	-0.00375441	370200	0.222239	0.14618	5.24702	23.8145	0.670934	0.425853	0.0216882	0.0113841	0.0219916	0.0283531
300002	-0.0171984	0.0100982	-0.0247928	-0.00503183	0.0174771	1.58381	0.63139	I65	0	0.2564	0.7606	0.839	0	I	0	0.00223193	0.00854627	0	0.00282771	110000	-0.00691802	0.0276478	0.00132716	-0.00263475	0.00429919	0.0121835	110000	0.068305	0.0415143	4.57471	22.4842	0.166397	0.047853	-0.0116856	-0.0151112	-0.0005024	0.0129182
300003	0.0315694	0.0087276	0.0274457	-0.00197281	0.0214271	1.93936	0.515634	C35	0	0.4884	0.1001	0.1171	2.70805	C3	1	0.00857423	0.0208129	0	0.0136789	110000	0.035163	0.0105748	0.00359341	0.0036641	0.00384998	0.00834073	110000	0.0546335	0.10638	5.44674	23.9213	0.331381	0.383495	0.00419793	-0.00900494	0.00597336	0.00273255
300004	-0.00242404	0.00673196	-0.0121981	-0.0132854	0.0110087	1.45813	0.685808	C34	1	0.5033	0.303	0.3295	0	C3	1	0.000288304	0.000525873	0	0.0076586	440000	0.00234602	-0.00354892	-0.0207391	-0.0262657	-0.0168987	-0.00864345	440600	0.0583648	0.150423	4.11087	21.3714	0.109821	0.2931	-0.0108266	-0.0221464	0.00240852	0.0129323
300005	0.00978223	-0.0174056	0.00488637	-0.0281764	0.025713	2.75044	0.363578	C18	0	0.381	0.3023	0.3972	2.30259	C1	1			0	0.0045864	110000	0.0273006	0.00558492	-0.0336332	-0.0468401	-0.0323985	-0.0384122	110000	0.0932676	0.0885444	5.53733	21.6925	0.209274	0.307062	-0.0306095	-0.0576561	-0.0237813	-0.0390159
300006	-0.048431	-0.0247872	-0.0562688	-0.0354805	0.0195917	1.46277	0.683637	C27	1	0.4278	0.3862	0.1418	0	C2	1		0.00975906	0	0.00710035	500000	-0.044653	-0.0280341	-0.041028	-0.068876	-0.0342541	-0.0470588	500000	0.0162457	0.106047	4.55388	21.84	0.284787	0.2651	-0.028116	-0.0378312	-0.00478491	0.00161345
300007	0.0437133	0.0297732	0.0335923	0.00305095	0.0138185	1.33992	0.746312	C40	0	0.2914	0.1715	0.0661	2.89037	C4	1	0.00958728	0.0183451	0	0.0124072	410000	0.036829	0.0317926	0.0559326	0.0309359	0.0554599	0.0408859	410100	0.120138	0.200469	4.38203	22.5299	0.487807	0.060148	-0.020331	-0.0281393	-0.0206047	-0.00453889
300008	0.00939989	0.00598635	0.00473263	-0.00381446	0.0116144	2.10256	0.475611	E48	0	0.392	0.2715	0.4326	1.09861	E	0	0.00576384	0.00431194	1	0.0390595	310000	0.0184191	0.0364696	0.00557684	-0.0140213	0.00745896	-0.00565319	310000	0.146452	0.153292	4.67283	22.0481	0.525926	0.206459	-0.0113656	0.00611233	-0.00489529	0.0246243
300009	-0.0689788	-0.0085603	-0.072453	-0.0183556	0.0177785	2.99646	0.333727	C27	0	0.4129	0.2299	0.1124	2.70805	C2	1	0.0157632	0.0173014	0	0.00448973	340000	-0.0656528	0.00957174	0.00679232	0.0270018	0.00663125	0.0300595	340100	0.0354879	0.164528	5.47646	22.1714	0.200599	0.029616	0.0183292	0.0600741	0.0209043	0.0713097
300010	-0.133831	-0.13043	-0.144105	-0.155456	0.0366384	2.75348	0.363177	I65	0	0.2286	0.3378	0.0902	0	I	0			0	0.0270666	110000	-0.124693	-0.182443	-0.201961	-0.171415	-0.201056	-0.158198	110000	0.134088	0.0967491	6.18621	21.5915	1.2971	0.0037	-0.0225195	-0.116843	-0.0208483	-0.094619
300011	0.0116399	-0.00109411	0.00133769	-0.0215287	0.0125474	1.45196	0.688725	C37	1	0.4062	0.1141	0.5196	0	C3	1	-0.00380983	-0.0162617	0	0.00669541	110000	0.0121303	-0.0256094	-0.0343712	-0.0642797	-0.0301827	-0.0445777	110000	0.115906	0.122339	3.71357	21.958	0.620109	0.2058	-0.0338417	-0.0294082	-0.0188423	0.00951737
300012	0.0108176	0.012597	0.0107399	0.00589074	0.0182631	4.70702	0.212449	M74	0	0.4451	0.1416	0.0336	3.66356	M	0	0.0297757	0.0458164	1	0.00434338	440000	0.0100883	0.0111863	0.0230607	-0.00678382	0.0189321	-0.0150596	440300	0.096215	0.221806	6.06843	22.7748	0.270898	0.419018	-0.0269424	-0.0325872	-0.0378032	-0.0416078
300014	0.00522378	-0.0221664	0.0029347	-0.038708	0.0278265	2.57354	0.388571	C38	0	0.5012	0.3211	0.4553	4.46591	C3	1	0.0190798	0.0319798	0	0.0123723	440000	-0.0114951	-0.0829643	-0.0426984	-0.128818	-0.049981	-0.139994	441300	0.173854	0.129808	6.59715	25.1498	0.603526	0.628814	-0.016125	-0.103638	-0.0348992	-0.114071
300015	-0.012969	0.00879359	-0.00514167	0.0173032	0.0227376	7.24769	0.137975	Q83	0	0.6467	0.3769	0.0078	4.23411	Q	0	0.00856111	0.0213554	0	0.00360029	430000	-0.0180626	-0.0672729	-0.0415439	-0.0167501	-0.0486813	-0.0398076	430100	0.0551463	0.132415	6.63988	24.0034	0.337237	0.609126	0.00765739	0.0404517	-0.0158306	0.00205344
300016	-0.0453747	-0.0155624	-0.0511526	-0.0263387	0.0151089	1.45542	0.687087	C27	0	0.3755	0.5778	0.1822	0	C2	1	0.00928681	0.0176335	0	0.00325664	110000	-0.0351649	-0.0421269	-0.0670661	-0.0856382	-0.0639592	-0.0734188	110000	0.0305884	0.278069	4.57471	21.7584	0.316913	0.1184	-0.0315133	-0.0387203	-0.02018	-0.0147125
300017	-0.00305074	0.00558364	-0.0100591	-0.00935313	0.0131801	1.40135	0.713598	I65	0	0.2999	0.4581	0.3416	0.693147	I	0	0.00204118	0.00166398	0	0.00370696	310000	0.00651716	0.0135659	-0.0106479	-0.0245964	-0.0084953	-0.0123357	310000	0.0712464	0.103123	4.81218	23.0749	0.136093	0.058559	-0.0134874	-0.0269676	-0.00715605	-0.00679059
300019	0.00552121	-0.00715007	0.000755526	-0.0195174	0.0244863	2.19243	0.456114	C26	0	0.5209	0.4668	0.1206	3.09104	C2	1	0.00827884	0.0217521	0	0.00175785	510000	-0.00151335	-0.000334355	0.0285599	0.0219981	0.0288749	0.0276247	510100	0.0640454	0.199136	5.2832	21.7597	0.210768	0.1818	0.0021604	-0.0185471	0.00422496	-0.00436101
300020	-0.0199759	-0.00379814	-0.0300859	-0.0254096	0.0142226	1.08938	0.917952	I65	0	0.2286	0.1237	0.1852	0	I	0			0	0.0215789	330000	-0.0148306	0.016708	0.00534467	-0.00280835	0.00826202	0.0143975	330100	0.141161	0.0323166	4.04305	22.605	0.463104	0.1727	-0.00541631	-0.0153147	0.00467067	0.0176396
300021	-0.00852885	-0.00142645	-0.0149584	-0.0117493	0.0127674	1.17488	0.851147	C29	0	0.4767	0.1138	0.3608	1.09861	C2	1	0.0327978	0.0323618	0	0.0139118	620000	-0.0102678	-0.0197824	-0.0189648	-0.0145545	-0.0143002	0.00127029	620900	0.246859	0.0698452	4.82028	22.6623	0.660671	0.033905	-0.0141934	-0.00177163	-0.000878611	0.0257814
300022	-0.0276543	-0.00570468	-0.0370087	-0.0222449	0.0208213	1.71904	0.581718	F52	0	0.301	0.6051	0.0511	0	F	0	0.000320401	0.000748612	0	0.0790346	510000	-0.0230035	-0.0412033	-0.0606428	-0.0983649	-0.0554575	-0.077656	510100	0.076964	0.0811418	3.97029	21.2093	0.758554	0.0395	-0.0385597	-0.0558727	-0.0223551	-0.0207345
300024	-0.0181656	-0.012733	-0.026769	-0.0327818	0.025484	1.77254	0.564163	C34	1	0.365	0.0575	0.2062	0	C3	1	0.00479965	0.0054656	0	0.0238844	210000	-0.0166386	-0.0302595	-0.0291429	-0.0540951	-0.0278229	-0.0416235	210100	0.146163	0.126813	7.82923	23.2115	0.637413	0.326536	-0.0200347	-0.0238447	-0.0133408	0.00312829
300025	-0.00955225	0.0166575	-0.0214155	-0.0112699	0.0265853	2.55996	0.390631	I65	0	0.391	0.5534	0.9134	0	I	0		0.113176	0	0.000801672	330000	-0.0072884	-0.0275347	-0.0412624	-0.0107834	-0.03985	0.00568241	330100	0.0817655	0.0254416	3.49651	20.6587	0.281516	0.2558	0.0380813	0.0225343	0.0460154	0.0570197
[truncated: 2,776 more rows]
