# Supplementary material for: The bright side of supplier concentration: Investor attitudes towards the reopening policy in China
Source: PLoS One. 2024 Nov 18;19(11):e0313682. doi: 10.1371/journal.pone.0313682 (PMC11573186; doi:10.1371/journal.pone.0313682)
Supplement: S1 File — (ZIP) [file pone.0313682.s001.zip › Data2.xls]

## Sheet: Sheet1
year	SIZE	LEV	TBQ	TOP10	Inhold	SUC	pro	BM	ind	Season1_FAI	Semi_FAI	DISC
2015	26.1015	0.777015	1.19235	0.5536	0.582096	5.18	440000	0.838682	K	0.000163247	0.000809804	0
2016	26.1015	0.805367	1.06901	0.574	0.586376	5.18	440000	0.935445	K	0.000429109	0.000552916	0
2017	26.1015	0.839813	1.11796	0.6853	0.71902	5.18	440000	0.894484	K	0.000702858	0.00413826	0
2020	26.1015	0.812835	0.992654	0.5898	0.691104	5.18	440000	1.0074	K	0.00047005	0.00122722	0
2021	26.1015	0.797398	0.929695	0.5737	0.680532	5.18	440000	1.07562	K	0.000532795	0.00271498	0
2013	19.4304	0.403239	4.43923	0.4063	0.356	79.6	440000	0.225264	C2	0.0166225	0.0302225	1
2014	19.6394	0.534754	4.39582	0.3576	0.399479	63.86	440000	0.227489	C2	0.00678811	0.0151548	1
2015	19.8037	0.590402	9.21129	0.5178	0.53765	72.07	440000	0.108562	C2	0.00148178	0.00309881	1
2016	19.4304	0.203456	9.21129	0.539	0.549978	36.93	440000	0.108562	C2	-0.0063575	-0.054907	1
2013	20.8961	0.474831	2.39697	0.2986	0.254	13.77	440000	0.417193	K	2.23747e-05	0	0
2014	21.0356	0.509964	3.25151	0.2686	0.2489	17.51	440000	0.307549	K	0	0.000387559	0
2015	21.509	0.44704	4.70406	0.3036	0.264807	83.26	440000	0.212583	K	0	0.00169488	0
2018	21.8616	0.49404	1.36204	0.2963	0.241705	15.24	440000	0.734194	N	-0.0063575	-0.0399089	1
2019	21.8324	0.425337	1.5039	0.293	0.244563	21.78	440000	0.664938	N		0.00691675	1
2014	23.1874	0.64142	1.44749	0.4187	0.368564	72.15	440000	0.690853	K	2.97417e-06	1.09768e-05	1
2015	23.2651	0.646151	1.86305	0.416	0.421743	63.32	440000	0.536755	K	1.20626e-05	3.82428e-05	1
2016	23.3012	0.610499	1.57695	0.4086	0.406915	26.95	440000	0.634134	K		9.21116e-05	1
2013	20.304	0.462754	4.47149	0.4816	0.2583	13.9	440000	0.223639	H	0.000234695	0.000468235	1
2014	20.339	0.474294	4.94589	0.4782	0.263264	85.8	440000	0.202188	H	6.59673e-06	3.35874e-05	1
2015	19.9901	0.223847	9.21129	0.3934	0.228512	31.28	440000	0.108562	H	0.0010293	0.00125496	1
2016	20.0584	0.149962	9.21129	0.455	0.2898	87.78	440000	0.108562	H		0.000453457	1
2019	20.0953	0.601261	6.14384	0.4706	0.333	69.84	440000	0.162765	K	-0.0063575	-0.0128937	1
2021	19.884	0.736008	5.11974	0.3774	0.3067	85.38	440000	0.195323	K		0.00625567	1
2014	20.3288	0.112276	5.39696	0.6658	0.577374	48	440000	0.185289	H	0.013615	0.0172405	0
2015	22.0012	0.189809	2.88737	0.5971	0.425954	11.67	110000	0.346336	C3	0.00133338	0.00213665	0
2016	22.8265	0.246583	2.29995	0.4042	0.341211	14.6	110000	0.434793	C3		0.00088681	0
2017	23.0915	0.326949	2.16656	0.4341	0.448061	19.97	110000	0.461561	C3	0.000976546	0.00141581	0
2018	23.0714	0.29251	1.30841	0.532	0.454654	13.83	110000	0.764284	C3	0.000708392	0.00386037	0
2019	23.2119	0.370962	1.19754	0.4791	0.435006	17.78	110000	0.835044	C3	0.00121626	0.00151656	0
2020	23.2749	0.480167	1.02948	0.4787	0.427683	11.41	110000	0.97136	C3	0.00629818	0.0097219	0
2021	23.2393	0.568954	1.2222	0.4783	0.416721	30.4	110000	0.818197	C3	0.00510357	0.00770182	0
2013	23.3342	0.628798	1.49447	0.2764	0.331002	13.54	440000	0.669132	S	0.00449443	0.0153356	1
2014	23.4128	0.628934	1.94283	0.2415	0.289325	13.17	440000	0.514714	S	0.00878248	0.0216664	1
2015	23.6199	0.638202	2.13849	0.2336	0.243285	10.73	440000	0.46762	S	0.00816274	0.0155503	1
2016	23.797	0.623791	1.64468	0.2248	0.204071	17.38	440000	0.608019	S	0.00260751	0.00542461	0
2017	24.0231	0.633121	1.20351	0.2248	0.208266	9.16	440000	0.830901	S	0.0130568	0.0204634	0
2018	24.1194	0.649896	0.960785	0.2728	0.219795	11.52	440000	1.04082	S	0.0100346	0.015048	0
2019	24.1314	0.645559	1.17165	0.2783	0.229805	10.4	440000	0.853494	S		0.0112929	0
2020	24.1845	0.584217	1.19178	0.3099	0.277184	16.35	440000	0.83908	S	0.00918118	0.0180262	0
2021	24.3362	0.577624	1.57527	0.317	0.417219	24.28	440000	0.634813	S	0.0219269	0.0411544	0
2012	19.4304	0.602239	6.1037	0.5358	0.5251	25.17	110000	0.163835	C3	0.000184542	-0.00511229	0
2013	20.7507	0.358152	2.7277	0.5393	0.53475	22.36	110000	0.366609	C3	0.00388817	0.00609172	1
2014	20.5054	0.314128	3.87786	0.4924	0.4863	35.95	110000	0.257874	C3	0.00173866	0.00124765	0
2015	22.3646	0.579577	1.58894	0.4681	0.462294	45.56	110000	0.629349	E	0.000908368	0.00791392	1
2016	22.3029	0.544721	1.41983	0.4433	0.434466	24.95	440000	0.704309	E	5.54702e-06	0.000187091	1
2017	21.8563	0.620116	1.66949	0.4121	0.398568	35.3	440000	0.598985	E		-0.00200242	1
2019	22.1799	0.824373	1.30182	0.4603	0.45123	37.41	440000	0.768153	E	4.05092e-06	8.84552e-05	1
2015	22.2003	0.520347	1.49364	0.6553	0.643081	93.34	440000	0.669504	K	9.11389e-05	0.000210818	1
2016	22.6185	0.637636	1.42149	0.6655	0.643713	42.68	440000	0.703487	K	2.33365e-05	0.000154756	1
2017	22.4084	0.458117	1.41874	0.6644	0.643711	70.8	440000	0.704853	K	0.000238506	0.000601014	1
2018	22.4846	0.425931	1.09192	0.6551	0.642862	29.95	440000	0.915818	K	0.000101784	0.0011151	1
2019	23.1003	0.696768	1.18667	0.655	0.642745	75.34	440000	0.842691	K		0.00148625	1
2020	23.2253	0.690259	1.241	0.6375	0.635799	50.06	440000	0.805802	K	0.000635277	0.000968739	1
2021	23.403	0.689266	1.1344	0.6337	0.620519	27.83	440000	0.881525	K		0.000539039	1
2016	23.5651	0.525907	1.63129	0.3213	0.328265	23.2	440000	0.61301	C3	0.0202344	0.0408197	0
2017	23.6955	0.55057	1.40204	0.297	0.297774	14.75	440000	0.713248	C3	0.00562988	0.0129142	0
2018	23.6737	0.505634	1.00421	0.2956	0.307765	18.06	440000	0.995812	C3	0.00666529	0.0153685	0
2019	23.6248	0.457957	1.13887	0.3115	0.322379	16.19	440000	0.878067	C3	0.0121509	0.0224868	0
2020	23.6071	0.406367	1.37167	0.3271	0.335149	16.23	440000	0.729036	C3	0.0127823	0.0397409	0
2021	23.716	0.404872	1.53167	0.3309	0.428889	19.17	440000	0.652884	C3	0.0378322	0.0720574	0
2011	21.3096	0.663812	1.21372	0.4155	0.414482	79.98	440000	0.823913	K	0.000247943	0.000220544	0
2012	21.4266	0.686526	1.53308	0.4092	0.3947	45.11	440000	0.652283	K	8.29404e-05	0.00117029	0
2013	21.3613	0.649425	1.74282	0.4441	0.4168	55.48	440000	0.573781	K	7.72328e-06	9.51621e-05	1
2014	21.5283	0.676601	1.92106	0.3837	0.320778	93.2	440000	0.520545	K	8.99837e-06	0.000375498	0
2015	21.4982	0.643892	2.76362	0.4942	0.490078	64.14	440000	0.361845	K	4.50539e-06	0.00026563	0
2016	21.3512	0.575952	2.81387	0.5279	0.527178	49.99	440000	0.355382	K		7.6914e-05	1
2018	21.3742	0.504366	1.48172	0.3922	0.3556	77.17	440000	0.674889	K		7.33117e-05	1
2014	23.5434	0.743884	1.06357	0.3702	0.371558	40.87	440000	0.94023	C3	0.00457421	0.00755574	0
2015	23.38	0.784184	1.5866	0.3995	0.39874	37.88	440000	0.630277	C3	0.00159266	0.00386394	0
2016	23.5707	0.807546	1.34468	0.4051	0.39564	35.44	440000	0.743671	C3	-0.000254871	0.00219367	0
2017	23.8828	0.652011	1.15252	0.4159	0.378589	18.83	440000	0.867665	C3	0.00372296	0.00491945	0
2018	24.2193	0.713465	0.918139	0.4043	0.388097	33.46	440000	1.08916	C3	0.00545999	0.0142846	0
2019	24.4748	0.766908	0.972553	0.4037	0.388198	38.48	440000	1.02822	C3	0.0223303	0.0381734	0
2020	24.6328	0.78505	1.03046	0.4143	0.380872	46.71	440000	0.970442	C3	0.0322099	0.04261	0
2021	24.409	0.744174	1.0457	0.4412	0.381087	35.15	440000	0.956298	C3	0.0214045	0.060236	0
2013	19.4304	0.949187	9.21129	0.2496	0.2228	86.43	440000	0.108562	C3	-0.000101117	0.00308531	0
2014	19.4304	0.737887	9.21129	0.2334	0.197105	88.16	440000	0.108562	C3	0.00259236	0.0039467	0
2015	19.4304	0.708077	9.21129	0.2248	0.182365	90.73	440000	0.108562	C3	0	0.0506139	0
2019	19.4304	0.817616	9.21129	0.2248	0.195007	67.89	440000	0.108562	C3		-0.000865844	0
2017	23.1801	0.806291	1.34462	0.5718	0.212943	12.67	440000	0.743705	E	0.00038032	0.00106539	1
2012	20.9246	0.177289	1.74473	0.5814	0.502204	26.69	440000	0.573156	C1	0.0216156	0.0964536	0
2013	21.0134	0.243113	1.55239	0.5379	0.46401	46.95	440000	0.644168	C1	0.0140488	0.0251598	0
2014	20.867	0.139418	2.01812	0.5005	0.48156	15.86	440000	0.495511	C1	0.00382559	0.0108269	0
2015	20.782	0.0974302	4.45204	0.43	0.370348	28.28	440000	0.224616	C1	0.00371482	0.0130101	0
2016	20.8875	0.109292	5.60933	0.3817	0.359153	15.57	440000	0.178274	C1	0.00192545	0.00470278	0
2018	22.5903	0.329474	1.21406	0.7342	0.7253	40.53	440000	0.823681	C1	0.0132807	0.0426013	0
2019	22.6365	0.31758	1.11935	0.7328	0.72216	29.93	440000	0.893372	F	0.0149166	0.0222974	0
2020	22.7124	0.34396	1.1838	0.7403	0.729079	38.75	440000	0.844736	F	0.00879372	0.0116755	0
2021	22.7605	0.387596	1.14895	0.7442	0.722543	31.75	440000	0.870357	F	0.00768379	0.0128233	0
2013	20.4104	0.62581	1.75043	0.5338	0.52085	83.98	440000	0.571287	C3	0.000569613	0.00237491	1
2015	20.8674	0.72819	6.16779	0.5484	0.538262	79.52	440000	0.162133	C3	0.00403684	0.00611633	1
2016	20.2652	0.494528	7.9148	0.5558	0.534001	66.33	440000	0.126346	C3	0.00363322	0.00571218	0
2017	20.2609	0.490804	5.32493	0.5595	0.5401	69.99	440000	0.187796	C3	0.00573001	0.0114542	0
2018	20.2405	0.475007	4.22217	0.5641	0.548	68.76	440000	0.236845	C3		0.00647413	0
2019	20.2358	0.463615	4.23141	0.5815	0.556878	59.88	440000	0.236328	C3	0.00060648	0.00230127	0
2020	20.2577	0.464384	3.76436	0.5662	0.5474	68.51	440000	0.26565	C3	0.00252803	0.00371734	0
2021	20.3076	0.479568	3.36948	0.5741	0.543469	61.21	440000	0.296782	C3	0.00151472	-0.00340551	0
2013	23.3426	0.638573	1.18318	0.6218	0.636959	72.1	440000	0.845183	C3	0.00637991	0.0123823	0
2014	23.394	0.649905	1.38056	0.5711	0.593744	72.54	440000	0.724345	C3	0.0146036	0.0255699	0
2015	23.3861	0.636919	1.87361	0.5714	0.580513	60.89	440000	0.533729	C3	0.0151059	0.0300514	0
2016	23.1843	0.547908	1.73124	0.5566	0.562813	72.4	440000	0.57762	C3	0.0122242	0.011374	0
2017	23.5326	0.642835	1.50459	0.5563	0.553699	57.71	440000	0.664631	C3	0.0101297	0.0273435	0
2018	23.4666	0.589001	1.13323	0.5573	0.557086	64.9	440000	0.882429	C3	0.0132093	0.022991	0
2019	23.6385	0.615132	1.58546	0.5636	0.535836	41.21	440000	0.630734	C3	0.0229085	0.0458557	0
2020	23.7976	0.629761	1.92216	0.5038	0.490506	27.87	440000	0.520248	C3	0.0184605	0.0416175	0
2021	24.0209	0.575808	1.48952	0.4685	0.478181	24.25	440000	0.671359	C3	0.0156742	0.0291472	0
2016	22.6134	0.148552	1.79019	0.7568	0.763381	41	440000	0.558598	G	0.00343859	0.0126512	0
2014	21.1112	0.711966	2.20872	0.5266	0.4204	34.48	440000	0.45275	C3	0.000877651	0.00104312	1
2016	21.138	0.699066	3.61081	0.5497	0.552546	35.96	440000	0.276946	C3	0.00391892	0.00962296	1
2017	21.3919	0.754666	2.21431	0.5209	0.521731	27.51	440000	0.451608	C3	0.0050276	0.008059	1
2018	21.565	0.781529	1.54154	0.4714	0.431515	28.42	440000	0.648703	C3	0.00490563	0.0140626	1
2019	21.6473	0.767842	1.48492	0.4709	0.427471	24.45	440000	0.673438	C3	0.00138033	0.00141478	1
2020	21.5683	0.739688	1.71118	0.5892	0.532303	20.42	440000	0.58439	C3	0.00049166	0.00757704	1
2021	21.4956	0.741732	1.6128	0.6126	0.552021	21.4	440000	0.620039	C3	0.000105246	0.000376317	1
2013	20.368	0.709393	3.15196	0.7042	0.6786	92	440000	0.317263	F	0.0563626	0.0946454	0
2016	20.8964	0.235883	9.21129	0.7532	0.747723	94.54	440000	0.108562	F	0.00719215	0.0103359	1
2020	21.2588	0.189527	4.16033	0.6535	0.658438	84.03	440000	0.240365	F	0.0105447	0.0210728	0
2021	21.3437	0.216415	3.44581	0.6354	0.634131	69.64	440000	0.290207	F	0.0188153	0.0265826	0
2011	21.7865	0.518694	1.48763	0.5985	0.814855	62.48	440000	0.67221	F	0.00648243	0.0143424	0
2012	21.9253	0.564416	1.23596	0.5422	0.674355	53.55	440000	0.809089	F	0.00532693	0.0174993	0
2013	21.9927	0.56759	1.34069	0.5119	0.500125	58.33	440000	0.745887	F	0.0123588	0.0209207	0
2014	22.0201	0.552603	1.56319	0.4749	0.475567	58.71	440000	0.639716	F	0.0152933	0.0290301	0
2015	22.1694	0.457733	1.80954	0.4567	0.444813	53.11	440000	0.552627	F	0.0122032	0.0252517	0
2016	22.1108	0.406989	1.66699	0.4637	0.47637	55.58	440000	0.599884	F	0.00707254	0.0146744	1
2017	21.9986	0.310582	1.57251	0.4906	0.469988	58.98	440000	0.635928	F	0.00570344	0.014469	1
2018	22.0041	0.286011	1.10404	0.5251	0.436693	61.06	440000	0.905765	F	0.0141704	0.0243724	1
2019	22.0479	0.294179	1.4759	0.4239	0.378867	68.84	440000	0.677552	F	0.00666687	0.0140433	1
2020	22.1142	0.303269	1.41871	0.447	0.517628	68.49	440000	0.704866	F	0.0102432	0.0194206	0
2021	22.1368	0.266957	1.40167	0.438	0.450587	71.43	440000	0.713434	F	0.00712746	0.0129363	0
2016	24.8319	0.592068	1.03957	0.7702	0.77525	24.87	440000	0.961935	D	0.0203843	0.0475464	1
2017	25.0701	0.679887	0.990965	0.7724	0.770463	28.07	440000	1.00912	D		0.0407006	1
2018	25.1668	0.676944	0.921597	0.7851	0.783236	36.82	440000	1.08507	D	0.021607	0.0448962	1
2019	25.2888	0.650566	0.90672	0.7906	0.7935	34.41	440000	1.10288	D	0.0221822	0.0484646	1
2020	25.46	0.633063	0.88707	0.7739	0.771279	50.41	440000	1.12731	D	0.0209137	0.0485728	1
2021	25.6023	0.622932	0.915957	0.7473	0.752184	22.27	440000	1.09176	D		0.024183	1
2016	23.7826	0.581754	1.50696	0.6267	0.759807	10.1	440000	0.663588	F	0.00173999	0.00369159	0
2017	23.8298	0.55569	1.53214	0.6744	0.762827	8.75	440000	0.65268	F	0.00189833	0.00382307	0
2018	24.0882	0.519335	1.07714	0.6753	0.754544	16.24	440000	0.928387	F	0.001696	0.00329755	0
2019	24.2354	0.541779	1.06866	0.6995	0.753496	19.27	440000	0.935755	F	0.00135837	0.00296878	0
2020	24.402	0.573461	1.03047	0.684	0.710085	12.26	440000	0.97043	F	0.00143265	0.00328761	0
2021	24.4794	0.57876	0.923216	0.6548	0.668484	11.24	440000	1.08317	F	0.00169339	0.00314794	0
2014	22.1992	0.535301	2.01744	0.6803	0.668125	80.16	440000	0.495678	K	0.00026176	0.000296251	0
2015	22.1536	0.472851	3.39056	0.66	0.645607	18.33	440000	0.294936	K	9.08243e-05	0.000158426	0
2020	22.32	0.259237	1.61426	0.6466	0.639	66.78	440000	0.619479	K		0.000102337	0
2021	22.545	0.316243	1.48915	0.6584	0.63824	34.81	440000	0.671524	K	-0.00316602	2.15214e-05	0
2014	22.7072	0.345046	1.37481	0.7363	0.738648	10.21	220000	0.727372	C3	0.00363785	0.00585766	1
2015	22.8133	0.343888	1.4322	0.7222	0.755347	11.04	220000	0.698229	C3	0.00571779	0.0130381	1
2016	22.9286	0.3635	1.55875	0.7036	0.750312	10.82	220000	0.64154	C3		0.0140533	1
2017	23.0616	0.389791	1.38934	0.7084	0.728055	13.5	220000	0.719767	C3	0.00591543	0.01895	1
2018	23.1813	0.389844	0.96114	0.7252	0.72681	16.91	220000	1.04043	C3	0.0115683	0.0148698	1
2019	23.2821	0.423117	1.08321	0.7291	0.726541	16.12	220000	0.923178	C3	0.0096455	0.0211063	1
2020	23.3948	0.427812	1.33169	0.7598	0.787108	16.42	220000	0.750925	C3	0.00960362	0.0217265	1
2021	23.422	0.427218	1.31665	0.7098	0.741349	12.46	220000	0.759503	C3	0.0110159	0.0198565	1
2013	24.4271	0.779069	0.944796	0.5469	0.53548	17.23	440000	1.05843	K	-0.00204949	-0.00436825	0
2014	24.5587	0.769711	1.10103	0.5529	0.604433	24.19	440000	0.908236	K	0.000627426	0.00224605	0
2015	24.7364	0.79961	1.26024	0.5129	0.526256	26.49	440000	0.793499	K	0.00154145	0.00202349	0
2016	24.8387	0.815795	1.07982	0.5146	0.522678	41.69	440000	0.926083	K	0.000134824	0.000196696	0
2018	25.236	0.849079	0.946159	0.5494	0.549608	33.98	440000	1.0569	K	0.00604017	0.00598418	0
2019	25.9337	0.767767	0.963801	0.8163	0.846844	30.05	440000	1.03756	K	0.00161276	0.00358299	0
2020	26.0209	0.771622	0.943292	0.8074	0.810436	48.7	440000	1.06012	K	0.00132127	0.00802542	0
2021	26.0833	0.755127	0.925136	0.7985	0.80107	39.51	440000	1.08092	K	0.00254699	0.00344879	0
2013	21.1297	0.32395	1.66853	0.5267	0.4789	29.85	440000	0.599329	C3	-0.000331849	0.00188105	1
2014	21.741	0.460739	1.38646	0.5238	0.478902	40.13	440000	0.72126	C3	0.00388191	0.00542715	1
2015	21.4774	0.290364	3.33473	0.6665	0.679364	22.91	440000	0.299875	F	8.68684e-05	0.0032061	1
2016	21.3939	0.20752	2.61054	0.6608	0.661248	35.58	440000	0.383063	F	0.00119165	0.00157794	1
2017	21.3794	0.186046	1.9199	0.6726	0.650838	20.11	440000	0.52086	F		0.000711786	1
2018	21.4903	0.295935	1.43484	0.6788	0.656818	16.96	440000	0.69694	F	0.000288617	0.00135288	1
2019	21.5744	0.292026	2.78876	0.6879	0.66149	35.7	440000	0.358582	F	0.000162015	0.000546676	0
2020	21.6733	0.300958	3.15208	0.6599	0.625801	32	440000	0.317251	F	9.26053e-05	0.00368583	0
2021	24.5104	0.785055	1.1156	0.6833	0.651983	6.25	440000	0.896375	E	0.00461703	0.00626342	0
2013	20.1522	0.518756	2.76942	0.3259	0.297153	72.15	440000	0.361087	H	0.00686263	0.00847255	1
2013	19.751	0.719504	4.51891	0.4419	0.44007	17.62	440000	0.221292	S	0.00225964	0.00793515	0
2014	19.9504	0.641221	5.69751	0.4255	0.422465	23.47	440000	0.175515	S	0.000427862	0.000942724	1
2015	19.9203	0.582597	9.21129	0.4115	0.444159	29.56	440000	0.108562	S	4.43323e-06	0.00106267	1
2016	23.5587	0.844418	1.38382	0.6481	0.324099	53.61	440000	0.722638	F	0.000159269	0.0405936	1
2018	23.9808	0.851975	1.10427	0.6387	0.253791	69.01	440000	0.905575	F	0.000906754	0.00231262	0
2019	24.105	0.851301	1.21523	0.5619	0.25985	69.31	440000	0.822892	F	0.00121855	0.00278525	0
2020	24.1472	0.846763	1.23226	0.4859	0.218468	53.1	440000	0.811517	F	0.00242521	0.00472142	0
2021	24.3856	0.830145	1.08048	0.4831	0.176579	61.11	440000	0.925513	F	0.00207551	0.00325501	0
2015	22.2046	0.579366	2.13405	0.6237	0.587441	36.61	320000	0.468593	N	0.0282796	0.068251	1
2018	22.899	0.626002	1.40173	0.5534	0.489569	16.79	320000	0.713402	N	0.0175798	0.0292737	1
2019	24.5797	0.752553	1.04151	0.5137	0.561764	10.43	320000	0.96014	N	0.0134876	0.0309498	1
2020	24.6428	0.751984	0.959058	0.4973	0.482408	9.69	320000	1.04269	N	0.0139009	0.0312505	1
2021	23.9219	0.544809	1.15935	0.4956	0.49778	9.35	320000	0.862555	N	0.0409812	0.0562336	1
2015	22.5895	0.584915	2.15061	0.3592	0.397947	18.78	440000	0.464983	K	9.31345e-05	0.00047013	0
2016	22.998	0.586168	1.56665	0.3659	0.361151	41.01	440000	0.638305	K		9.58924e-05	0
2017	22.8887	0.417036	1.59743	0.3826	0.350057	12.38	440000	0.626004	K		0.000173177	0
2017	21.7824	0.298029	1.41933	0.4507	0.416367	94.54	440000	0.704558	D	0.0100838	0.0169973	1
2018	21.9194	0.384122	1.06135	0.4469	0.4147	92.33	440000	0.942194	D	0.00464805	0.0061046	1
2020	21.8288	0.308885	1.83095	0.4684	0.4347	81.6	440000	0.546164	D	0.00535825	0.00818187	1
2013	20.3389	0.703714	1.38016	0.7363	0.7035	56.69	440000	0.724552	K	0	2.41704e-06	1
2014	20.3424	0.785173	1.63895	0.7483	0.72506	24.76	440000	0.610149	K	0	2.53059e-06	1
2015	20.4286	0.792083	3.80111	0.7015	0.70809	51.4	440000	0.263081	K	0.00819355	0.0217331	1
2016	22.5786	0.200153	1.18116	0.7998	0.203983	28.89	440000	0.846623	L		5.91924e-05	1
2017	22.4763	0.0649802	1.1427	0.79	0.194295	23.58	440000	0.875117	L	0.000130997	0.000321803	0
2018	21.8331	0.133376	1.45824	0.7673	0.195992	46.64	440000	0.685758	L		-1.05826e-06	0
2020	21.8984	0.102017	1.29692	0.7019	0.188518	49.1	440000	0.771059	L		0.00675895	0
2013	25.0083	0.662616	1.09597	0.7431	0.792059	25.18	440000	0.912437	C3	0.029419	0.0474395	1
2014	25.1981	0.689185	1.16523	0.7229	0.755452	19.27	440000	0.858198	C3	0.0383247	0.0559631	1
2015	25.3939	0.667536	1.1072	0.776	0.792518	12.35	440000	0.903183	C3	0.0173681	0.0363912	1
2016	25.5485	0.685954	1.01499	0.7824	0.797011	7.86	440000	0.985229	C3	0.00561306	0.0106813	1
2017	25.5954	0.668943	1.08098	0.7833	0.801665	8.94	440000	0.925091	C3	0.00711105	0.0133377	1
2018	25.7914	0.670181	0.944346	0.7797	0.791434	10.67	440000	1.05893	C3	0.00532791	0.0104196	1
2019	25.8714	0.680212	0.951001	0.7806	0.79876	10.17	440000	1.05152	C3	0.00121804	0.003605	1
2020	25.7083	0.631672	1.0001	0.7987	0.806002	15.11	440000	0.999897	C3	0.00524491	0.0167588	0
2021	25.7623	0.630773	1.01303	0.7737	0.784069	17.11	440000	0.987141	C3	0.00440338	0.0074095	0
2015	22.6356	0.804167	1.83098	0.4038	0.423399	21.13	440000	0.546157	K	0.0156131	0.0331043	0
2017	24.0872	0.600067	1.19119	0.7389	0.739968	27.59	440000	0.839496	E		0.164429	0
2018	24.262	0.576703	0.920839	0.6523	0.653287	26.74	440000	1.08597	D		0.045354	0
2021	23.9872	0.557142	0.852181	0.443	0.4271	61.62	440000	1.17346	D		0.00482483	0
2015	23.9269	0.771898	1.2424	0.683	0.722421	49.45	440000	0.804893	K	0.00124035	0.00175659	1
2017	24.4988	0.842186	1.06574	0.7391	0.739704	9.27	440000	0.93832	K	4.27298e-05	0.00015326	1
2018	24.553	0.833525	0.995526	0.761	0.762972	14.65	440000	1.00449	K	6.82443e-05	0.000168615	1
2019	24.5331	0.822497	0.98251	0.7353	0.737075	45.77	440000	1.0178	K	1.82103e-05	4.15554e-05	1
2020	24.5175	0.815569	0.952447	0.765	0.7584	47.3	440000	1.04993	K		3.20552e-05	1
2021	24.4475	0.801428	0.930832	0.7764	0.776829	63.18	440000	1.07431	K	-1.93266e-06	8.27909e-06	1
2013	23.5978	0.767877	0.996371	0.5586	0.573599	29.97	440000	1.00364	K	0.00185787	0.00275279	1
2014	23.7224	0.79297	1.09009	0.5942	0.633324	32.45	440000	0.917359	K	0.000430903	0.000942891	1
2015	23.8536	0.794793	1.14542	0.5496	0.561785	18.73	440000	0.873044	K	0.00371628	0.0109706	1
2016	23.8021	0.78246	1.15866	0.5491	0.524399	30.65	440000	0.863066	K	0.0028774	0.00460734	1
2017	23.6737	0.759415	1.09821	0.5506	0.534365	22.19	440000	0.910573	K		0.0021216	1
2018	23.3062	0.630899	1.00782	0.5425	0.529778	9.04	440000	0.992236	K	0.000438887	0.00108688	1
2013	21.7712	0.194236	1.35145	0.7195	0.746389	44.22	440000	0.739945	F	0.0074693	0.0122468	1
2014	21.761	0.221956	1.73926	0.5439	0.530869	52.26	440000	0.574956	F	0.00327061	0.00377613	0
2015	21.8116	0.267673	2.39025	0.5709	0.558862	48.91	440000	0.418366	C3	0.0227988	0.024981	0
2016	22.139	0.164936	1.79837	0.5336	0.524329	56.48	440000	0.556059	C3	0.0260265	0.0322753	0
2017	22.1573	0.160336	1.28985	0.5208	0.493624	46.54	440000	0.775281	C3	0.0328824	0.0364273	0
2018	22.2535	0.251066	0.865684	0.5214	0.497085	39.2	440000	1.15516	C3	0.00534006	0.0200837	0
2019	22.2343	0.149354	0.942106	0.5231	0.491595	42.38	440000	1.06145	C3		0.026754	0
2021	22.4411	0.288691	1.09931	0.5438	0.511358	44.5	440000	0.90966	C3	0.00294493	0.00549144	0
2015	25.497	0.87189	1.35451	0.8662	0.854066	6.31	110000	0.738276	K	0.00133941	0.00305608	0
2016	25.8463	0.851677	1.12197	0.8207	0.853925	11.04	110000	0.89129	K	0.00225121	0.00224153	0
2017	25.9585	0.85357	1.05884	0.833	0.811612	18.75	110000	0.94443	K		0.00083369	0
2018	26.0803	0.865957	0.980811	0.8435	0.81721	56.8	110000	1.01956	K	0.000203678	0.000389179	0
2013	21.0089	0.636463	3.81837	0.4038	0.2809	16.06	440000	0.261892	C1	-0.0063575	-0.00330793	1
2014	21.4078	0.695063	2.7284	0.5528	0.302062	18.56	440000	0.366515	C1	0.00297484	0.00675895	1
2015	21.3864	0.58659	7.75998	0.5813	0.4242	13.72	440000	0.128866	C1	0.0137963	0.0199906	1
2017	22.0855	0.818492	2.80086	0.7847	0.683621	44.09	440000	0.357033	C1	0.00320846	0.0110271	1
2018	22.3686	0.763554	2.11508	0.8316	0.7349	33.97	440000	0.472794	C1	0.00231013	-0.000312304	1
2019	22.5908	0.632612	1.97762	0.8323	0.734908	29.19	440000	0.505658	C1	0.014543	0.0347063	1
2020	23.0162	0.719174	1.64974	0.8249	0.753789	44.47	440000	0.606158	C1	0.0686722	0.174199	1
2021	23.4201	0.827464	1.4381	0.8415	0.762107	88.5	440000	0.695363	C1	0.0398096	0.0537014	0
2012	21.3445	0.750595	2.99792	0.6392	0.844605	39.61	440000	0.333565	C3	0.013748	0.0397538	1
2013	21.9385	0.806481	3.65583	0.6328	0.939268	45.28	440000	0.273536	C3	0.00656253	0.0496667	0
2014	22.2656	0.803558	2.12573	0.4897	0.480876	47.3	440000	0.470427	C3	0.0025427	0.0059619	0
2015	21.9478	0.647971	4.07295	0.5648	0.685575	50.84	440000	0.245522	C3	0.0233101	0.0378041	0
2016	22.3614	0.708479	2.38567	0.5678	0.704151	59.27	440000	0.419169	C3	0.022272	0.0498569	0
2017	22.7539	0.761753	1.82824	0.5476	0.683831	61.86	440000	0.546976	C3		0.0132383	0
2018	22.9005	0.743297	1.41054	0.5487	0.613982	61.12	440000	0.708951	C3	0.0121107	0.0293003	0
2019	22.8946	0.673751	1.63025	0.548	0.57549	61.82	440000	0.613404	C3	0.00907357	0.0179359	0
2020	22.9248	0.687771	2.22562	0.6248	0.770966	60.95	440000	0.449312	C3	0.0233144	0.0453806	0
2021	23.1007	0.681789	2.29905	0.5305	0.667797	57.41	440000	0.434962	C3	0.0264658	0.0482524	0
2013	22.7998	0.588088	1.40083	0.5718	0.576127	26	440000	0.713865	C3	0.00529393	0.011428	1
2014	23.4764	0.454445	1.4243	0.6598	0.679663	19	440000	0.702099	C3	0.00653905	0.0274368	1
2015	23.7973	0.387465	1.4144	0.6507	0.689718	17	440000	0.707014	C3	0.00964451	0.0272116	0
2017	24.1128	0.511848	1.44314	0.5263	0.551748	25.41	440000	0.692934	C3	0.0314785	0.0562591	0
2018	24.8182	0.566855	0.932635	0.6463	0.68821	20.99	440000	1.07223	C3	0.0274858	0.0463918	0
2019	24.9046	0.591951	1.09082	0.6472	0.682959	17.71	440000	0.916742	C3	0.0317675	0.0771039	0
2020	25.0213	0.543647	1.0269	0.624	0.660556	20.97	440000	0.973806	C3	0.0336292	0.0466182	0
2021	25.1107	0.566435	0.966506	0.627	0.635212	21.61	440000	1.03466	C3	0.0126625	0.0177869	0
2015	22.2193	0.701165	2.50963	0.333	0.346857	26.9	440000	0.398465	C3	0.00306267	0.00488	0
2016	22.6383	0.660779	1.84302	0.3274	0.334749	40.34	440000	0.542586	C3	0.00442993	0.00432686	0
2017	22.7548	0.575245	1.3761	0.3041	0.340242	23.91	440000	0.726694	C3	0.00284124	0.00455369	0
2018	23.0897	0.512594	0.903842	0.2971	0.261081	18.58	440000	1.10639	C3	0.00337705	0.00709731	0
2020	23.197	0.540957	0.884892	0.2769	0.244485	21.18	440000	1.13008	C3	0.0042143	0.0046061	0
2021	23.2297	0.543997	0.88868	0.2856	0.250604	17.5	440000	1.12526	C3	0.00123068	0.0014379	0
2015	22.8022	0.374701	1.48268	0.68	0.683651	71.3	440000	0.674455	K	2.02577e-05	6.81181e-05	0
2016	23.0879	0.482337	1.22203	0.6911	0.684455	74.05	440000	0.818311	K		0.0213488	0
2018	23.3076	0.561924	0.93299	0.6652	0.623564	33.04	440000	1.07182	K	0.00119197	-0.0163574	0
2019	23.2455	0.554071	0.903192	0.6458	0.602937	54.61	440000	1.10718	L		4.45153e-06	0
2020	23.1877	0.588872	0.856241	0.6188	0.569919	43.09	440000	1.16789	L	-0.000298912	-0.000146012	0
2012	21.2776	0.211593	1.75727	0.3697	0.34979	59.91	440000	0.569066	L	0.00194431	0.00450033	1
2013	21.4817	0.327471	1.82337	0.3543	0.3088	72.73	440000	0.548434	L	0.0018138	0.00301116	1
2014	21.7015	0.437772	2.07437	0.351	0.319653	59.07	440000	0.482074	L	0.000875457	0.00361794	1
2016	21.6587	0.309922	3.06806	0.3404	0.323943	27.17	440000	0.325939	L	0.00173067	0.0147999	1
2017	22.6681	0.630906	1.44415	0.385873	0.369542	14.97	440000	0.69245	L		0.0093434	1
2018	22.6873	0.656307	1.3127	0.5858	0.572737	21.73	440000	0.761786	L		0.00161919	1
2019	22.5463	0.594452	1.47368	0.5863	0.57003	12.82	440000	0.678575	L	0.00106473	0.00304539	1
2020	22.4865	0.574448	1.43226	0.5975	0.568904	9	440000	0.698195	L	0.000995219	0.00326005	1
2021	22.4518	0.54314	1.4246	0.5889	0.567004	9.46	440000	0.701953	L		0.00667039	1
2013	24.0712	0.745773	0.956381	0.568	0.572494	92.37	210000	1.04561	C2	0.00425809	0.00918678	1
2014	24.2671	0.725987	1.13612	0.5909	0.61479	94.54	210000	0.880191	C2	0.00386459	0.0155954	0
2015	24.1218	0.691936	1.08882	0.5879	0.579477	94.54	210000	0.918428	C2	0.00607749	0.0118991	1
2017	24.1562	0.591054	1.07288	0.5027	0.513791	94.54	210000	0.932075	C2	0.00461405	0.00647111	1
2018	24.2033	0.576934	0.869618	0.5246	0.496614	92.66	210000	1.14993	C2	0.00177826	0.00284768	1
2019	24.1029	0.51817	0.852181	0.5395	0.49508	94.46	210000	1.17346	C2		0.00239767	1
2014	23.3776	0.540798	1.91697	0.4547	0.540354	27.65	440000	0.521656	C3	0.0132614	0.0223111	0
2015	23.4885	0.503239	2.35813	0.4559	0.528851	44.44	440000	0.424065	C3	0.00952673	0.017422	0
2016	23.5547	0.515829	1.96924	0.458	0.494214	31.64	440000	0.50781	C3	0.00905018	0.0193933	0
2017	23.6608	0.448532	1.79676	0.4217	0.464696	40.41	440000	0.556559	C3	0.0130057	0.0305076	0
2018	23.694	0.450591	1.17521	0.4095	0.420725	43.94	440000	0.850916	C3	0.0143283	0.0316474	0
2019	23.7349	0.440773	1.19608	0.4172	0.437304	38.74	440000	0.836067	C3	0.0248813	0.0438632	0
2020	23.9157	0.47259	1.17918	0.4149	0.430321	41.46	440000	0.848047	C3	0.0211796	0.0453881	0
2021	24.0412	0.501386	1.15057	0.3955	0.418918	35.2	440000	0.86913	C3	0.0241212	0.0437514	0
2015	23.504	0.622803	2.4055	0.6682	0.69904	67.16	440000	0.415713	L	0.0205939	0.043757	1
2016	23.571	0.637762	1.85198	0.694	0.705613	12.42	440000	0.539962	L	0.0133365	0.0208138	1
2017	23.6594	0.659883	1.34938	0.6953	0.691435	23.37	440000	0.741083	L	0.0110541	0.0159194	1
2018	23.6677	0.653134	1.08624	0.7031	0.692343	16.59	440000	0.920611	L	0.00672941	0.0126503	1
2019	23.6988	0.649514	1.13336	0.7031	0.693244	11.66	440000	0.882333	L	0.0181292	0.0268845	1
2020	23.6888	0.634451	1.25091	0.6966	0.698244	11.04	440000	0.799416	L	0.0131106	0.0165931	1
2021	23.7519	0.638294	1.1629	0.703	0.684757	29.41	440000	0.859918	L		0.00900337	1
2013	22.3071	0.588971	2.21066	0.7643	0.750851	31.77	440000	0.452353	L	0.00126643	0.00259617	0
2014	22.121	0.411927	2.91249	0.7816	0.75653	38.29	440000	0.343349	L	0.00328919	0.00589205	0
2015	22.545	0.404929	4.39817	0.7952	0.733362	51.54	440000	0.227367	L	0.00599098	0.00792578	0
2016	22.6581	0.410328	3.19188	0.7931	0.732302	80.37	440000	0.313295	L	0.00158683	0.00285923	0
2017	22.871	0.477586	2.346	0.7961	0.73441	43.76	440000	0.426257	F	0.00068098	0.00146726	0
2018	23.0556	0.500546	1.66624	0.7976	0.741283	47.98	440000	0.600154	F		0.00197397	0
2019	23.1525	0.496825	1.80801	0.7965	0.741352	45.98	440000	0.553093	F	0.00182014	-0.0262876	0
2020	23.2281	0.50159	1.56377	0.7916	0.731764	52.19	440000	0.639478	F	0.0132291	0.0156169	0
2021	23.4812	0.568913	1.71096	0.7956	0.78373	44.99	440000	0.584468	F	0.00466219	0.00650848	0
2011	25.3807	0.750505	1.24541	0.5793	0.729925	19.34	440000	0.80295	C3	0.00575134	0.0120336	0
2019	25.6735	0.731206	1.64936	0.5179	0.603085	21.18	440000	0.606297	C3	0.00831437	0.0164114	0
2020	25.7381	0.693813	1.54584	0.4685	0.571179	17.43	440000	0.646898	C3	0.0104223	0.0179263	0
2021	25.8518	0.684246	1.51246	0.4629	0.553427	21	440000	0.661175	C3	0.00517142	0.0129149	0
2013	22.1052	0.757927	1.46898	0.6946	0.660581	41.22	110000	0.680746	E	0.000686951	0.000871887	1
2014	22.3162	0.75983	1.69399	0.6594	0.704117	63.22	110000	0.590323	E	0.00294173	0.0129552	1
2016	23.2204	0.698646	1.65818	0.7237	0.829861	24.02	110000	0.60307	E	0.0214237	0.0300356	1
2017	23.1625	0.640241	1.3618	0.692	0.747084	30.03	110000	0.734324	E	0.0015594	0.00375814	1
2018	23.1611	0.597413	1.09289	0.6953	0.687556	22.64	110000	0.915009	E	0.0221765	0.0243703	1
2019	23.4142	0.630137	1.06663	0.688	0.69319	27.79	110000	0.937529	E		0.0168054	1
2020	23.6181	0.655597	0.976456	0.6835	0.668808	25.73	110000	1.02411	E	0.00384923	0.0139747	1
2021	23.6856	0.6463	0.991091	0.6789	0.668835	29.72	110000	1.00899	E	0.00233987	0.00265717	1
2013	24.3926	0.77851	0.906399	0.5824	0.582211	34.16	440000	1.10327	C3	0.00564064	0.020764	0
2014	24.4258	0.791154	0.978179	0.5754	0.574833	38.76	440000	1.02231	C3	0.00356417	0.0112798	0
2016	24.4334	0.767378	1.17034	0.5732	0.57831	40.29	440000	0.854453	C3	0.00974021	0.0205852	0
2017	23.4447	0.502777	1.77388	0.446	0.450871	18.41	440000	0.563737	C3	0.0179867	0.0224769	0
2018	23.496	0.584406	1.38523	0.4545	0.48995	16.43	440000	0.721902	C3	0.00877971	0.0150005	1
2019	23.7992	0.600809	2.44883	0.4992	0.563664	11.76	440000	0.408358	C3		0.0186928	1
2020	24.0386	0.660481	2.6801	0.4796	0.52779	16.55	440000	0.37312	C3	0.0114073	0.0148741	1
2021	24.211	0.670954	1.94279	0.4664	0.472678	19.11	440000	0.514723	C3	0.00828295	0.013478	1
2013	20.1983	0.669023	9.0204	0.6167	0.6073	59.1	440000	0.11086	C3	0.00033884	0.00479611	1
2014	19.8575	0.723252	9.21129	0.4955	0.492334	84.01	440000	0.108562	C3	0.000931669	0.00188848	1
2015	20.446	0.125987	9.21129	0.562	0.550267	59.53	440000	0.108562	C3	0.00163482	0.00528499	1
2017	21.7542	0.610299	2.26796	0.538	0.522115	38.2	440000	0.440925	C3	0.0454294	0.0733525	0
2018	21.9598	0.728095	1.97047	0.5202	0.498261	52.72	440000	0.507493	C3	0.0312371	0.0475	0
2020	22.0353	0.790441	1.67139	0.4798	0.4525	46.85	440000	0.598305	M	0.0216547	0.0329586	0
2016	25.7092	0.671215	1.04546	0.7214	0.761499	8.83	440000	0.956519	N	0.00381419	0.00813207	0
2017	26.1015	0.698911	1.01443	0.7183	0.763899	5.18	440000	0.985776	N	0.00274141	0.0041393	0
2018	26.1015	0.737692	0.936183	0.7021	0.751912	5.18	440000	1.06817	K	0.0041175	0.00455022	0
2019	26.1015	0.749767	0.929928	0.6827	0.716284	5.18	440000	1.07535	K	0.00288969	0.00758053	0
2020	26.1015	0.75826	0.901594	0.6438	0.662499	5.18	440000	1.10915	K	0.00447191	0.00713856	0
2021	26.1015	0.748394	0.887026	0.6483	0.708294	10.58	440000	1.12736	K	0.00337615	0.00486999	0
2013	21.5357	0.482769	1.61966	0.5909	0.63829	26.49	440000	0.617412	C3	0.0154744	0.0217377	0
2015	22.1007	0.64449	2.79996	0.5772	0.618581	36.15	440000	0.357148	C3	0.00948421	0.0143653	0
2017	22.4902	0.688177	1.59516	0.5701	0.487524	29.47	440000	0.626897	C3	0.00744729	0.0112011	1
2018	22.7	0.694881	1.29828	0.5685	0.491881	28.07	440000	0.770251	C3		0.0117613	0
2019	22.6819	0.5931	1.81836	0.4736	0.422886	24.04	440000	0.549947	C3	0.00822447	0.0122231	0
2020	23.0344	0.705036	1.43894	0.4658	0.446135	52.36	440000	0.694954	C3		0.0174759	0
2021	22.8424	0.697191	1.34768	0.4503	0.419181	18.92	440000	0.742016	C3	0.011293	0.0198033	0
2012	22.492	0.819737	1.46673	0.2935	0.293906	10.69	440000	0.68179	F	0.00404265	0.00889	0
2013	22.8051	0.764565	1.40379	0.3687	0.3693	7.22	440000	0.712356	F	0.00450223	0.00449659	1
2014	22.9883	0.814926	1.55643	0.2754	0.274578	8.19	440000	0.642498	F	0.00581074	0.00687438	0
2015	23.2698	0.832078	2.2074	0.3193	0.449148	9.37	440000	0.453022	F	0.00217692	0.00768313	0
2016	23.5364	0.647212	1.45162	0.4897	0.514671	7.71	440000	0.688884	F	0.0019008	0.00313833	0
2018	24.4399	0.825944	1.01243	0.4983	0.502531	5.69	440000	0.987725	F		0.00251841	0
2019	24.4409	0.809302	1.05657	0.4867	0.486572	9.98	440000	0.94646	F	0.000709873	0.00157612	1
2020	24.4051	0.811438	1.08495	0.4752	0.457565	10.01	440000	0.921703	F	0.000619796	0.00159804	0
2021	24.3504	0.805651	1.06087	0.4751	0.45282	11.77	440000	0.942622	F	0.000660979	0.00108716	0
2018	23.0564	0.248857	1.19078	0.7813	0.78219	31.85	440000	0.839782	G	0.0078347	0.0240045	1
2019	23.1227	0.257485	1.24998	0.7813	0.782356	48.37	440000	0.80001	G	0.0178053	0.0301012	1
2020	23.2967	0.2492	1.33344	0.7826	0.782744	37.34	440000	0.749938	G	0.0154601	0.0261346	1
2016	23.2474	0.141008	1.45562	0.6833	0.733728	22.5	440000	0.686994	G	0.00202719	0.00606325	0
2017	23.2972	0.144605	1.50481	0.7224	0.745355	19.7	440000	0.664534	G	0.00342508	0.00729062	0
2018	23.3225	0.13351	1.32098	0.697	0.745994	20	440000	0.757016	G	0.00509281	0.0362224	1
2019	23.3639	0.138555	1.56747	0.6929	0.710162	20.02	440000	0.63797	G	0.0276466	0.0516089	1
2020	23.4391	0.210235	1.31853	0.6638	0.672352	20.68	440000	0.758423	G	0.0143719	0.0261633	1
2021	23.994	0.547947	1.11807	0.6485	0.674724	22.2	440000	0.894396	G	0.00290201	0.00551894	1
2013	23.0048	0.655718	1.03492	0.3963	0.383982	8.96	440000	0.966255	E	0.00284356	0.0042946	0
2017	23.9734	0.74455	1.13613	0.581	0.638906	8.51	440000	0.880177	E	0.00156981	0.00271938	0
2018	24.1809	0.724716	0.933024	0.5831	0.591829	5.89	440000	1.07178	E	0.000218016	0.00079498	0
2019	24.4199	0.760364	1.00602	0.5415	0.550244	9.88	440000	0.994015	E		0.00205667	0
2020	24.6151	0.774743	1.00126	0.49	0.50458	6.91	440000	0.998739	E	0.00106415	0.00340201	0
2021	24.8147	0.785596	0.968943	0.5011	0.521766	6.36	440000	1.03205	E	0.000277568	0.00412959	0
2013	21.4403	0.0857419	1.43723	0.6222	0.614159	94.54	440000	0.695785	F	0.000395952	0.0102404	0
2014	21.4328	0.0703586	2.09062	0.6583	0.655515	94.54	440000	0.478327	F	0.000122476	0.00150437	0
2015	21.5194	0.0892185	4.06816	0.5916	0.573641	94.54	440000	0.245811	F	0.000371217	0.000797655	0
2016	21.6111	0.051592	3.1939	0.6703	0.573599	94.54	440000	0.313097	F		-0.00104554	0
2017	21.6606	0.0592995	2.73497	0.7037	0.645521	88.95	440000	0.365634	F		0.00027979	0
2018	21.6967	0.0557857	1.87167	0.7416	0.666977	94.54	440000	0.534283	F	0.000155546	0.000757016	0
2019	21.804	0.0714295	2.07792	0.7712	0.689841	94.54	440000	0.48125	F	0.00123635	0.00232124	0
2020	21.847	0.0702305	1.7096	0.8029	0.684103	68.3	440000	0.584933	F		0.000343669	0
2021	21.8495	0.0550242	1.54836	0.7933	0.666504	79.15	440000	0.645842	F		0.00713682	0
2013	22.0687	0.360138	1.61286	0.4567	0.484002	77.16	440000	0.620018	G	0.00030299	0.0246321	1
2014	22.2172	0.388661	2.25949	0.4837	0.428995	63.81	440000	0.442579	G	0.00341828	0.0291694	0
2015	22.325	0.432835	2.23819	0.4483	0.457315	56.95	440000	0.44679	G	0.000635599	0.0111162	0
2016	22.3111	0.412218	1.86262	0.4734	0.479489	43.15	440000	0.536879	G	0.00103705	0.00210588	1
2017	22.4499	0.455037	1.42752	0.4835	0.476838	45.8	440000	0.700515	G	0.00531517	0.0129104	1
2018	22.4573	0.434482	1.03803	0.4723	0.430371	48.48	440000	0.963362	G	0.00577402	0.00944295	1
2019	22.4917	0.42148	1.18558	0.4824	0.437602	47.94	440000	0.843471	G		0.0117732	1
2020	22.4303	0.347693	1.16787	0.4707	0.440259	46.58	440000	0.856257	G	0.00770634	0.0172729	1
2021	22.6129	0.251649	1.20762	0.4992	0.495334	53.12	440000	0.828075	G	0.00952917	0.0540146	1
2011	25.0275	0.739467	0.9533	0.2353	0.224254	37.05	440000	1.04899	C3	0.0363125	0.0533751	0
2012	25.1021	0.74628	0.980421	0.2433	0.332153	31.56	440000	1.01997	C3	0.0160893	0.024423	0
2013	25.081	0.744391	0.999027	0.2248	0.225965	15.79	440000	1.00097	C3	0.0131309	0.0331616	0
2014	25.2545	0.710795	1.08394	0.2299	0.263834	19.87	440000	0.92256	C3	0.0491444	0.0638892	0
2015	25.4396	0.663286	1.09522	0.3591	0.379345	20.93	440000	0.913055	C3	0.0448463	0.0665449	0
2016	25.7146	0.689087	0.972744	0.3908	0.405985	24.6	440000	1.02802	C3	0.0149012	0.0444907	0
2017	25.8003	0.662227	0.994039	0.4064	0.43335	19.76	440000	1.006	C3	0.032889	0.0686383	0
2018	25.9847	0.684216	0.875775	0.3798	0.363074	20.78	440000	1.14185	C3	0.0338094	0.0734225	0
2019	25.8283	0.612465	0.980635	0.2956	0.29844	22.66	440000	1.01975	C3	0.028842	0.0675791	0
2020	26.1015	0.650817	1.03247	0.298628	0.284481	23.13	440000	0.968552	C3	0.0273931	0.044859	0
2021	26.1015	0.612464	0.897539	0.2776	0.220892	22.51	440000	1.11416	C3	0.0345563	0.0552165	0
2016	22.6973	0.65133	2.24191	0.699	0.594553	29.5	440000	0.446048	Q	0.00959007	0.013747	0
2017	22.7541	0.68845	2.24506	0.7233	0.560897	35.99	440000	0.445422	Q	0.0173579	0.0324165	0
2018	22.8364	0.695233	1.74503	0.6838	0.509059	21.94	440000	0.573056	Q	0.0171333	0.0205965	0
2019	22.507	0.846754	1.50792	0.6165	0.487938	22.93	440000	0.663163	Q		0.0086487	0
2020	22.3512	0.94591	1.41874	0.5958	0.48057	29.56	440000	0.704853	Q	0.000622592	0.00119396	0
2021	22.18	0.984237	1.84547	0.5433	0.431961	24.62	440000	0.541868	Q	0.000520442	0.000625422	0
2011	20.8932	0.272902	2.27933	0.4943	0.86757	77.02	110000	0.438726	F	0.000265957	0.000454447	0
2012	21.2336	0.45525	1.60706	0.5163	0.51	34.62	110000	0.622256	F	0.000482259	0.000624197	0
2013	21.6355	0.606677	1.42726	0.525	0.509136	26.25	110000	0.700645	F	0.000899583	0.000841251	0
2014	21.7947	0.656582	2.41892	0.5242	0.5429	23.83	110000	0.413407	F	2.38697e-07	0.000155389	0
2015	21.6052	0.579701	3.3182	0.4838	0.477653	30.44	110000	0.301368	F	0.000352981	0.00245927	0
2016	21.4502	0.517535	3.08957	0.4784	0.4592	32.18	110000	0.323669	F		0.0178435	0
2019	21.5956	0.60374	1.81291	0.4951	0.476444	41.98	110000	0.551599	F	0.0378592	0.0374898	0
2013	21.4069	0.467801	1.51811	0.4291	0.429118	16.95	340000	0.658714	C2	0.0191871	0.0307498	1
2014	21.5286	0.487414	2.15019	0.4066	0.575411	17.76	340000	0.465076	C2	0.0147916	0.0175782	1
2017	21.7413	0.559038	1.45775	0.3432	0.320801	17.85	340000	0.68599	C2	0.000315106	0.00124461	1
2018	21.8245	0.570549	1.11159	0.3655	0.339893	18.48	340000	0.899609	C2	0.00364753	0.0140636	1
2020	22.0142	0.601789	1.35702	0.3445	0.3267	19.81	340000	0.736911	C2		0.0244031	0
2021	22.0626	0.591833	1.57139	0.3776	0.364583	22.97	340000	0.63638	C2		0.011039	0
2011	21.8579	0.523088	1.17141	0.6545	0.643611	41.71	510000	0.853669	C2	0.00265481	0.00607222	1
2012	21.8722	0.536233	1.12916	0.6834	0.6349	55.63	510000	0.885617	C2	0.0123232	0.0147323	1
2013	21.7994	0.74215	1.25005	0.6549	0.586	76.48	510000	0.799968	C2	0.0049549	0.00881474	1
2014	21.0233	0.984237	4.06613	0.6522	0.5925	84.56	510000	0.245934	C2	0.000242916	-0.00505871	1
2015	20.3945	0.984237	9.21129	0.46	0.426	61.95	510000	0.108562	C2	0.000320959	-0.423124	1
2012	21.9422	0.74873	1.18244	0.9365	0.9379	22.58	330000	0.845709	R	0.0335461	0.0859057	1
2013	22.3495	0.643314	1.26244	0.8995	0.905777	25.21	330000	0.792115	R	0.027913	0.0543955	1
2014	22.4385	0.602917	1.48699	0.8972	0.929866	32.85	330000	0.672499	R	0.0306172	0.0273213	1
2015	23.2629	0.269583	2.13649	0.8521	0.86418	16.45	330000	0.468057	R	0.0148033	0.0292045	0
2016	23.3647	0.279278	1.76854	0.8167	0.821756	16.17	330000	0.565439	R	0.0166354	0.0312164	0
2017	23.3919	0.280398	1.28667	0.7807	0.791221	10.91	330000	0.777199	R	0.0182362	0.0326969	0
2018	23.4139	0.277813	1.04367	0.7524	0.764416	25.4	330000	0.958161	R	0.0176818	0.0293022	0
2019	23.4784	0.300245	1.22504	0.7292	0.74012	29.61	330000	0.816298	R	0.0161069	0.0326261	0
2020	23.8777	0.40751	1.05815	0.6109	0.627265	19.88	330000	0.945043	R	0.0192834	0.0336702	0
2021	23.9659	0.433444	1.03162	0.6103	0.620309	18.54	330000	0.969345	R	0.016088	0.025685	0
2011	24.9941	0.502181	1.2687	0.5679	0.6356	17.92	430000	0.788206	C3	0.00582143	0.0091812	0
2012	25.2116	0.53707	1.27254	0.5439	0.663	18.02	430000	0.785832	C3	0.00395095	0.00618805	0
2013	25.2179	0.530345	0.999509	0.5411	0.583525	18.26	430000	1.00049	C3	0.00279055	0.00413593	0
2014	25.264	0.56006	1.11401	0.4972	0.553274	18.37	430000	0.897659	C3	-3.59649e-05	0.00128579	0
2015	25.2636	0.566712	1.00344	0.516	0.532835	9.84	430000	0.996576	C3	0.000563417	0.00208545	0
2016	25.2135	0.576009	0.972495	0.5192	0.556667	16.88	430000	1.02828	C3	0.00150767	0.0023941	0
2017	25.1439	0.540256	0.967453	0.5074	0.524974	11.64	430000	1.03364	C3	0.00181554	0.00190754	0
2018	25.2608	0.585172	0.905477	0.5117	0.535375	9.9	430000	1.10439	C3	0.00046594	0.00227993	0
2019	25.2458	0.570609	1.11422	0.6159	0.654302	12.62	430000	0.897492	C3	-3.00433e-05	0.00201848	0
2020	25.4792	0.588158	1.21669	0.626	0.661569	17.06	430000	0.821904	C3	0.0023614	0.0066501	0
2021	25.5274	0.522225	1.02619	0.5555	0.574045	14.63	430000	0.974482	C3	0.0023639	0.00709713	0
2013	22.4765	0.576942	1.09244	0.5194	0.4953	46.9	130000	0.915384	C1	0.00852471	0.00962627	1
2014	22.4376	0.554528	1.79596	0.5292	0.556093	50.82	130000	0.556805	C1	0.00688377	0.00828806	1
2015	23.1159	0.503495	2.05624	0.6275	0.674753	31.97	130000	0.486325	C1	0.00230355	0.00409038	1
2016	23.273	0.551411	1.47741	0.6281	0.61779	38.67	130000	0.676861	C1	0.00282319	0.00471375	1
2017	23.2719	0.52987	1.34145	0.6236	0.616775	43.26	130000	0.74546	C1		0.00486653	1
2018	23.3725	0.569219	1.17617	0.6325	0.624306	48.24	130000	0.850217	C1	0.00245987	0.0100518	1
2019	23.3734	0.581776	1.34561	0.5411	0.52573	45.5	130000	0.74316	I		0.015255	1
2020	23.4243	0.594665	1.25598	0.493	0.487966	41.31	130000	0.796192	I	0.00104092	0.00276936	1
2021	23.5325	0.628158	1.29068	0.4474	0.436122	36.79	130000	0.774785	I	0.000897461	0.00344235	1
2011	21.8792	0.362134	1.59185	0.3289	0.325861	62.89	650000	0.628201	C2	0.00327802	0.00309463	0
2012	21.8175	0.302494	1.33822	0.3259	0.32178	45.44	650000	0.74726	F	0.00038335	0.0059426	0
2013	21.8162	0.30427	1.47365	0.3281	0.307407	45.75	650000	0.678587	F	0.00298954	0.0125426	1
2014	21.8112	0.264477	1.91298	0.3356	0.324472	50.45	650000	0.522744	F	0.00544537	0.00870701	1
2015	21.8047	0.260288	1.77762	0.3313	0.325782	30.78	650000	0.562551	F	0.00132914	0.00463882	1
2016	21.8599	0.292732	1.60511	0.3345	0.327666	33.35	650000	0.623012	F		0.00391576	1
2017	21.8344	0.310459	1.14512	0.3224	0.301341	48.21	650000	0.873267	F		0.00152416	1
2018	21.7312	0.218467	0.959474	0.3233	0.311464	71.1	650000	1.04224	F	0.000634571	0.00119108	1
2019	21.759	0.224618	1.19552	0.2917	0.2493	74.72	650000	0.836457	F		-0.0089274	1
2020	21.7089	0.181153	1.09969	0.269	0.236875	74.78	650000	0.909347	F	0.000345828	0.000148651	1
2021	22.0286	0.386334	1.2372	0.2666	0.240402	54.51	650000	0.808275	F	-0.000359053	0.000931578	1
2013	22.0226	0.191626	1.26145	0.3906	0.378653	87.23	320000	0.792741	D	0.0154664	-0.0211182	0
2014	22.1063	0.215455	1.77687	0.3859	0.376301	61.05	320000	0.562789	D	0.028708	0.0488106	1
2015	22.2066	0.264025	2.04126	0.3967	0.394412	60.59	320000	0.489895	D	0.0214049	0.0413851	1
2016	22.3262	0.302185	1.61416	0.3931	0.38719	77.49	320000	0.619518	D		0.0361748	1
2017	22.2083	0.186972	1.65206	0.3926	0.380072	70.81	320000	0.605306	D	-0.000101926	0.00218931	1
2018	23.8083	0.407513	1.12501	0.8199	0.821483	54.21	320000	0.888884	C2	0.0398085	0.0693192	1
2019	24.2798	0.563384	1.04807	0.8237	0.827561	37.76	320000	0.954139	C2	0.0627962	0.133814	1
2020	24.8653	0.64172	1.0903	0.8245	0.870544	28.93	320000	0.917179	C2	0.0686722	0.157577	1
2021	25.6061	0.777216	1.17394	0.8038	0.862642	17.37	320000	0.851829	C2	0.0491694	0.0887233	0
2014	25.5132	0.61983	1.30935	0.5575	0.6168	7.37	440000	0.763738	C3	0.00379162	0.00678041	0
2015	25.5819	0.565113	1.34237	0.5687	0.598436	6.27	440000	0.744953	C3	0.00325403	0.00632522	0
2016	25.8626	0.595683	1.63356	0.4953	0.512664	5.18	440000	0.612159	C3	0.00219775	0.00285744	0
2017	26.1015	0.665768	2.09502	0.5629	0.587026	5.73	440000	0.477323	C3	0.00357968	0.00929174	0
2018	26.1015	0.649397	1.56296	0.595	0.619255	5.18	440000	0.63981	C3	0.00387018	0.00644065	0
2019	26.1015	0.644	1.96548	0.6004	0.629355	5.42	440000	0.508781	C3	0.00290434	0.00612068	0
2020	26.1015	0.655263	2.53455	0.5651	0.647128	5.18	440000	0.394548	C3	0.00576684	0.00885952	0
2021	26.1015	0.652464	1.95972	0.5886	0.61649	6.26	440000	0.510277	C3	0.00374353	0.00678851	0
2013	25.0866	0.562831	1.02264	0.5868	0.647415	6.74	370000	0.977865	C3	0.00399344	0.00558077	0
2014	25.5142	0.660711	1.05956	0.5679	0.607389	6.56	370000	0.943788	C3	0.00630574	0.0148251	1
2015	25.4671	0.636761	0.985881	0.5715	0.572849	6.67	370000	1.01432	C3	0.00608087	0.0140791	0
2016	25.8231	0.728267	0.984405	0.5412	0.577433	6.83	370000	1.01584	C3	0.0028884	0.00591015	0
2017	25.9684	0.702829	1.02943	0.5366	0.616085	15.4	370000	0.971414	C3	0.00344281	0.007489	0
2018	26.0476	0.696705	0.998213	0.5706	0.628762	12.9	370000	1.00179	C3	0.00515131	0.0102875	0
2019	26.1015	0.705383	1.127	0.5825	0.659155	12.31	370000	0.887311	C3	0.00620547	0.0111977	0
2020	26.1015	0.702924	1.0886	0.6303	0.664456	13.74	370000	0.918609	C3	0.00499581	0.00849833	0
2021	26.1015	0.628357	1.11104	0.5198	0.544307	10.67	370000	0.900059	C3	0.00673308	0.0114084	0
2013	22.8384	0.539619	2.11494	0.3856	0.787382	21.38	410000	0.472826	C3	0.00349464	0.00485372	1
2014	23.1021	0.422345	1.77771	0.4668	0.545803	17.79	410000	0.562522	C3	0.00410826	0.00854715	1
2015	23.248	0.449712	1.74499	0.5313	0.582443	10.25	410000	0.573069	C3	0.00349348	0.00799242	0
2018	23.4027	0.426969	1.04191	0.5154	0.550512	14.47	410000	0.959776	C3		0.00208944	0
2019	23.4373	0.42498	1.14465	0.5375	0.569649	26.73	410000	0.873629	C3		0.00130847	0
2020	23.545	0.452629	1.32018	0.5793	0.600534	21.87	410000	0.757475	C3	0.00325719	0.00380347	0
2021	23.595	0.425149	1.91461	0.4768	0.571786	25.52	410000	0.522299	C3	0.000976987	0.00169955	0
2013	24.4867	0.677456	0.948378	0.7031	0.753385	26.58	130000	1.05443	C3	0.00464514	0.00928723	0
2014	24.5087	0.694987	1.08526	0.753	0.859355	27.68	130000	0.921437	C3	0.00395922	0.00719574	0
2015	24.4437	0.725467	1.08125	0.6952	0.725197	31.91	130000	0.924859	C3	0.00261455	0.00438558	0
2016	24.4485	0.730765	1.11732	0.6835	0.760494	35.79	130000	0.895001	C3	0.00297337	0.00503172	0
2018	24.8503	0.615594	0.884719	0.4847	0.501159	38	130000	1.1303	C3	0.00389886	0.00674839	0
2019	24.8298	0.525172	0.902603	0.4603	0.520227	26.01	130000	1.10791	C3	0.00376222	0.0186364	0
2020	24.7999	0.454608	0.852181	0.4795	0.4896	29.37	130000	1.17346	C3	0.00675633	0.0140507	0
2021	24.8231	0.440104	0.961054	0.7098	0.723326	36.69	130000	1.04052	C3	0.00809233	0.014341	0
2013	25.0549	0.678514	0.886732	0.358	0.404044	61.31	110000	1.12774	K	0.000322374	0.00118664	0
2014	25.1959	0.693987	1.11464	0.5335	0.633973	71.96	110000	0.897153	K	0.000856338	0.00105929	0
2015	25.3837	0.72555	1.05162	0.6184	0.636949	47.68	110000	0.950913	K	0.000116752	0.000182462	0
2016	25.4492	0.724098	0.996939	0.6805	0.699284	56.69	110000	1.00307	K	0.00016079	0.000276172	0
2017	25.5533	0.730814	0.996014	0.6972	0.720624	51.67	110000	1.004	K	0.000186419	0.000324662	0
2018	25.724	0.749551	0.879203	0.7039	0.714742	57.09	110000	1.13739	K	6.91623e-05	0.00023904	0
2019	25.8108	0.759361	0.909225	0.7445	0.7666	49.53	110000	1.09984	K	5.6752e-05	9.56828e-05	0
2020	25.8544	0.764757	0.878743	0.7329	0.750709	37.02	110000	1.13799	K	3.55772e-05	0.00020285	0
2021	25.8279	0.7415	0.852181	0.6747	0.689498	27.61	110000	1.17346	K	0.000254893	0.000404148	0
2013	20.8948	0.703759	2.9734	0.4002	0.38944	7.92	140000	0.336315	C2	0.0162337	0.0203692	1
2014	20.9004	0.615809	3.45065	0.4072	0.413596	13.41	140000	0.289801	C2	0.0159985	0.0231494	0
2015	20.9586	0.584694	4.93778	0.4142	0.50922	28.92	140000	0.20252	C2	0.0111317	0.0179067	1
2016	20.9698	0.588208	5.54093	0.3913	0.584908	29.15	140000	0.180475	C2		0.0335227	1
2017	21.0013	0.589444	6.51818	0.596	0.599779	31.01	140000	0.153417	C2		0.00310708	1
2018	20.999	0.529828	5.61198	0.5914	0.557007	38.02	140000	0.17819	C2		0.0117718	0
2019	20.9636	0.369631	7.26607	0.6012	0.612565	45.14	140000	0.137626	C2	0.00431308	0.020886	0
2020	21.2256	0.414924	9.21129	0.584	0.638919	59.84	140000	0.108562	C2	0.00793131	0.0289443	0
2021	22.6816	0.107236	2.46743	0.5193	0.597306	72.78	140000	0.40528	C2	0.00967694	0.0208174	0
2012	22.277	0.763796	1.11489	0.4163	0.405165	21.48	360000	0.896952	C3	0.00605555	0.0194367	1
2013	22.5741	0.609224	1.08694	0.5759	0.532853	19.43	360000	0.920011	C3	0.0144851	0.0304358	0
2014	22.611	0.591573	1.24418	0.4172	0.392372	17.92	360000	0.80374	C3	0.00962694	0.0151591	0
2015	22.665	0.574696	1.28762	0.3756	0.41247	18.69	360000	0.776628	C3	0.00822373	0.0114116	0
2016	22.8154	0.598875	1.28866	0.4269	0.496688	23.13	360000	0.776003	C3		0.00951067	0
2017	23.0237	0.602868	1.0414	0.3904	0.343645	25.52	360000	0.960247	C3		0.00870675	0
2018	23.0352	0.582463	0.852181	0.4288	0.355157	26.04	360000	1.17346	C3	0.00176137	0.00502734	0
2019	23.0504	0.584174	0.852719	0.4244	0.377572	17.36	360000	1.17272	C3	0.00344398	0.00607911	0
2020	23.1155	0.596269	0.919028	0.409	0.360032	24.76	360000	1.08811	C3	0.00723715	0.00971532	0
2021	23.1856	0.606311	0.88457	0.4009	0.376863	32.98	360000	1.13049	C3		0.00963565	0
2013	21.9735	0.615876	1.62706	0.2248	0.142492	18.17	370000	0.614605	C2	0.0049123	0.00820304	1
2014	22.1349	0.506253	1.55533	0.2761	0.247983	44.08	370000	0.642952	C2	0.00223445	0.00909288	1
2015	22.1468	0.494332	1.89185	0.2785	0.233593	34.53	370000	0.528582	C2	0.000358982	0.00175257	1
2016	22.1825	0.41451	1.98284	0.4103	0.363458	16.48	370000	0.504326	D	0.0112011	0.0207852	1
2017	22.3417	0.465132	1.67603	0.4096	0.374536	26.37	370000	0.596647	D	0.0146122	0.0240632	1
2018	22.5838	0.574102	1.07423	0.3544	0.306152	29.64	370000	0.930903	D	0.00687914	0.0106547	1
2019	22.5965	0.552642	1.0338	0.3416	0.293113	30.72	370000	0.967305	D	0.00802633	0.0197582	1
2020	22.6332	0.570321	1.12363	0.3749	0.327	26.14	370000	0.889972	D	0.0083592	0.0180467	1
2021	22.6746	0.570659	1.12525	0.3974	0.355006	26.14	370000	0.888692	D	0.00438922	0.0097996	1
2013	20.173	0.664357	3.27586	0.2625	0.2323	94.54	130000	0.305263	F	0	9.19812e-05	0
2014	19.939	0.69855	6.54103	0.2546	0.2144	94.54	130000	0.152881	F	0.00024641	0.00022729	0
2015	19.9552	0.833984	9.21129	0.2381	0.214562	94.54	130000	0.108562	F	0	-0.431759	1
2016	22.7194	0.186463	1.41921	0.8377	0.7025	71.43	630000	0.704617	F	0.00781975	0.0115772	1
2020	22.884	0.0876396	1.22039	0.8394	0.719566	50.07	630000	0.819411	C2		0.00285584	0
2013	21.2981	0.383685	2.00596	0.7245	0.729162	38.67	370000	0.498515	B	0.019537	0.0406863	0
2014	21.9208	0.617375	1.66913	0.564	0.546209	25.99	370000	0.599115	B	0.00913086	0.00971828	0
2015	22.4596	0.727898	1.60176	0.4226	0.422855	26.82	370000	0.624314	B	0.00537014	0.0170119	0
2016	22.5475	0.78185	1.65449	0.4213	0.415006	40.21	370000	0.604416	S	0.00377205	0.0158896	0
2017	22.5106	0.818473	1.20655	0.4352	0.423912	41.51	370000	0.828811	S		0.00194034	0
2016	23.934	0.966771	1.36646	0.3376	0.308069	23.99	210000	0.731817	C3	0.00130145	0.00291784	1
2017	23.7872	0.952312	1.29132	0.3344	0.3198	16.99	210000	0.774403	C3	0.000312225	0.00158084	1
2018	23.7384	0.984237	1.22196	0.3259	0.310712	28.49	210000	0.818355	C3	0.000111688	0.000793485	1
2013	22.2914	0.740446	1.19641	0.6438	0.680821	14.54	330000	0.835831	F	0.00314608	0.00752948	0
2015	22.5356	0.752556	1.65275	0.6156	0.747185	11.87	330000	0.60505	F	0.00474994	0.00802795	0
2016	22.6673	0.757153	1.41304	0.6207	0.729552	11.43	330000	0.707696	F	0.00502995	0.00654287	0
2017	22.9297	0.790254	1.24458	0.6917	0.722178	10.8	330000	0.803482	F	0.003275	0.00422956	0
2018	22.9197	0.768319	1.05987	0.6941	0.72827	13.84	330000	0.943509	F	0.00246032	-0.0015273	0
2019	23.1	0.72408	1.00449	0.7008	0.684173	14.39	330000	0.995528	F	0.00276558	0.00266929	0
2020	23.1437	0.715042	1.11982	0.6686	0.653895	13.87	330000	0.892999	F	0.00180957	0.00203194	0
2021	23.2284	0.712904	1.01514	0.6553	0.637204	12.88	330000	0.985087	F	0.000646861	0.00198257	0
2012	21.4468	0.755861	2.65066	0.4755	0.486788	75.47	130000	0.377264	C3	0.0416195	0.156591	0
2013	22.9241	0.349694	1.34125	0.7071	0.79519	56.85	130000	0.745576	C3	0.0121712	0.0563866	1
2015	24.0836	0.49437	1.37842	0.5121	0.548625	24.52	130000	0.725466	C3	0.00573884	0.00915296	0
2017	24.9381	0.526364	1.22292	0.3706	0.427617	24.18	130000	0.817715	C3		0.0402585	0
2018	25.0079	0.539472	0.903347	0.3469	0.368761	19.11	130000	1.10699	C3	0.0014693	0.00836839	0
2019	24.9392	0.534897	0.852181	0.31	0.323098	15.34	130000	1.17346	C3		0.000886256	0
2020	24.895	0.558631	0.852181	0.277	0.272768	23.25	130000	1.17346	C3		0.00118038	0
2021	24.8582	0.586016	0.852181	0.2813	0.269835	36.19	130000	1.17346	C3	0.00119176	0.00194229	0
2018	26.1015	0.807246	0.93412	0.759	0.791055	83.22	650000	1.07053	L	0.00111618	0.0069087	0
2019	26.1015	0.794467	0.932873	0.7154	0.744118	81.2	650000	1.07196	L	0.0137119	0.0133677	0
2020	26.1015	0.833928	0.938769	0.6925	0.720113	71.47	650000	1.06523	L	0.0215341	0.0310529	0
2021	26.1015	0.839347	0.949434	0.6925	0.725383	69.15	650000	1.05326	L	0.00776384	0.012381	0
2011	20.6151	0.121643	3.09596	0.3004	0.257436	13.88	370000	0.323002	F	0	0.000264735	0
2012	20.6842	0.118874	3.16559	0.2997	0.2571	21.54	370000	0.315897	F	1.2248e-05	0.00057984	0
2013	20.6564	0.119955	3.99704	0.3026	0.2748	25.47	370000	0.250185	F	0.000131822	0.00129151	0
2011	22.5432	0.565579	1.69597	0.5119	0.811629	8.28	340000	0.589632	F	0.0188787	0.0282682	0
2012	22.6201	0.539711	1.35697	0.487	0.675595	10.52	340000	0.736937	F	0.0120191	0.0542068	0
2013	22.7405	0.540901	1.19096	0.475	0.501317	11.54	340000	0.839658	F	0.0142803	0.0188992	0
2014	22.7964	0.532677	1.34537	0.4833	0.544619	10.65	340000	0.74329	F	0.0175604	0.0331139	0
2015	22.8389	0.530825	1.55755	0.5432	0.538214	9.86	340000	0.642036	F	0.0208005	0.0303604	0
2018	23.0758	0.575794	0.897159	0.6013	0.569855	8.61	340000	1.11463	F	0.0533747	0.0206922	1
2019	23.1047	0.562743	0.918164	0.569	0.539604	9.45	340000	1.08913	F	0.0037816	0.00486254	1
2020	23.1326	0.564571	0.902535	0.5837	0.572374	11.95	340000	1.10799	F	0.0053729	0.00705162	1
2021	23.28	0.609406	0.876295	0.4955	0.474847	9.93	340000	1.14117	F	0.00553602	0.00801871	1
2015	23.3855	0.582086	1.52445	0.6737	0.740412	22.03	320000	0.655975	C3	0.000236279	0.000660759	0
2016	23.6617	0.631521	1.6052	0.7079	0.760766	27.7	320000	0.622975	C3	0.00290908	0.00423622	0
2017	23.7838	0.614859	2.34501	0.7231	0.79274	35.22	320000	0.426438	C3	0.00627391	0.00967288	0
2018	23.8829	0.586257	1.67122	0.7261	0.796721	35.94	320000	0.598364	C3	0.00203773		0
2013	22.0622	0.520257	1.30235	0.5268	0.4872	27.09	430000	0.767842	F	0.0060764	0.00587752	0
2014	22.0529	0.487812	1.45835	0.5277	0.494701	33.77	430000	0.685709	F	0.00757597	0.0189704	0
2015	22.0695	0.487041	1.75966	0.5216	0.498042	34.96	430000	0.568291	F	0.0260133	0.0389845	0
2016	22.1039	0.475139	1.5531	0.5323	0.476295	36.1	430000	0.643874	F	0.00278382	0.0092353	1
2017	22.1479	0.470669	1.26437	0.5403	0.475047	38.81	430000	0.790907	F	0.000479168	0.00893234	1
2018	22.3181	0.394411	0.852181	0.5361	0.476563	40.8	430000	1.17346	F		0.00371788	1
2019	22.3529	0.374371	0.861354	0.5304	0.477889	40.38	430000	1.16096	F		0.00355083	1
2020	22.3971	0.348544	0.852181	0.533	0.467655	40.05	430000	1.17346	F	0.00111509	0.00916891	1
2021	22.4802	0.424588	0.854296	0.5381	0.469214	35.76	430000	1.17055	F	0.000905316	0.00154377	1
2013	22.1092	0.957023	1.21459	0.2716	0.2236	18.94	220000	0.823325	C2	0.0519003	0.0665151	1
2014	21.9198	0.692103	1.3587	0.5842	0.52653	48.67	220000	0.735999	C2	0.000368225	0.00753042	1
2015	21.6979	0.632747	1.75571	0.5842	0.511439	44.09	220000	0.569571	C2	0.0208891	0.055572	0
2016	22.2538	0.417175	1.34904	0.5356	0.497451	50.88	220000	0.741265	C2		0.177575	0
2018	22.689	0.591152	1.09751	0.4891	0.428776	47.35	220000	0.911155	C2	0.00710616	0.0113339	0
2019	22.8608	0.643893	1.13705	0.558	0.491508	62.26	220000	0.879466	C2		0.00871127	0
2012	21.6751	0.54628	1.1748	0.4316	0.43304	90.01	320000	0.851206	S	0.00122573	0.00678631	1
2013	21.6041	0.47894	1.13188	0.432	0.4138	81.54	320000	0.883484	S	0.000405713	0.0126635	1
2014	21.5601	0.387614	1.46743	0.4367	0.422208	74.84	320000	0.681461	S	0.00459639	0.00430277	1
2015	22.6228	0.474536	1.18459	0.6258	0.664297	86.88	320000	0.844171	D	0.00948342	0.00527397	1
2016	22.6752	0.491874	1.14713	0.62	0.670577	62.11	320000	0.871739	D	0.0152844	0.0218737	1
2017	23.1139	0.686656	1.00879	0.6094	0.582267	70.8	320000	0.991287	D	0.007335	0.0173188	1
2018	23.1599	0.697497	0.920862	0.5898	0.580591	76.33	320000	1.08594	D	0.0141866	0.0234923	1
2019	23.219	0.705187	0.919042	0.5981	0.5757	76.9	320000	1.08809	D	0.00641594	0.0112168	1
2020	23.1207	0.649452	1.00257	0.5905	0.5743	82.3	320000	0.997435	D	0.0109249	0.0147275	1
2021	23.3748	0.712896	0.912456	0.6149	0.571505	58.47	320000	1.09594	D	0.00371721	0.00575018	1
2014	24.3443	0.79884	0.979343	0.2882	0.333179	17.43	420000	1.02109	C2	0.0111464	0.0249894	0
2015	24.4116	0.798188	0.97269	0.3422	0.347463	18.93	420000	1.02808	C2	0.00384675	0.0146263	1
2016	24.4065	0.828894	1.00836	0.3833	0.560569	16.14	420000	0.991706	C2	0.00278739	0.0168901	0
2017	24.2061	0.95199	1.06452	0.2489	0.227879	14.88	420000	0.939386	C2		0.0158687	0
2018	23.8983	0.919167	1.02761	0.2765	0.2238	15.96	420000	0.97313	C2	0.00424767	0.0113643	0
2019	23.8642	0.951315	1.06391	0.3219	0.2431	15.32	420000	0.939932	C2	0.00285336	0.00996249	0
2020	23.815	0.938974	1.06948	0.3705	0.237	19.66	420000	0.935037	C2	0.00801041	0.0178017	0
2021	23.7614	0.809812	1.72673	0.3552	0.251735	13.17	420000	0.579129	C2	0.0176723	0.0238463	0
2012	22.3958	0.190484	5.15156	0.3293	0.682221	21.2	370000	0.194116	C2	0.0126916	0.031775	0
2013	22.5116	0.149746	4.47529	0.3391	0.583637	18.71	370000	0.223449	C2	0.0122103	0.0209528	0
2014	22.7328	0.192	3.45925	0.336	0.436937	7.73	370000	0.28908	C2	0.00706008	0.0128083	0
2015	22.8761	0.177256	4.14971	0.3477	0.431571	14.48	370000	0.240981	C2	0.0104925	0.0153318	0
2016	23.0208	0.157136	3.69757	0.3868	0.506605	22.4	370000	0.270448	C2		0.0132769	0
2017	23.239	0.202369	3.38682	0.4582	0.503769	16.09	370000	0.295262	C2	0.00398307	0.00987645	0
2018	23.353	0.183198	2.04788	0.5046	0.54588	13.99	370000	0.488309	C2	0.00428991	0.00916069	0
2019	23.1789	0.139923	2.12467	0.5006	0.578624	14.31	370000	0.47066	C2	0.00346893	0.00543252	0
2020	23.1166	0.107124	2.41886	0.5167	0.604667	20.73	370000	0.413419	C2	0.000414688	0.000986109	0
2021	23.1767	0.140407	2.88236	0.4586	0.540751	25.73	370000	0.346938	C2		0.00220911	0
2015	24.4777	0.517557	1.22207	0.5381	0.559642	20.39	320000	0.818282	C3	0.00474561	0.00820608	0
2016	24.5069	0.534267	1.07272	0.5442	0.593138	21.14	320000	0.932209	C3	0.00333079	0.0101736	0
2017	24.6307	0.516661	1.16823	0.5244	0.579017	18.94	320000	0.855992	C3	0.00339512	0.0124666	0
2018	24.8382	0.504644	0.926571	0.5792	0.640774	19.82	320000	1.07925	C3	0.00587414	0.000910657	0
2019	25.0709	0.564685	1.10633	0.5989	0.668634	22.84	320000	0.903887	C3	0.00488656	0.0111676	0
2020	25.2428	0.627759	1.07681	0.5925	0.625717	16.76	320000	0.92867	C3	0.00456071	0.0151951	0
2021	25.424	0.662188	1.08851	0.5494	0.566804	19.85	320000	0.918687	C3	0.00850464	0.0124416	0
2016	23.0018	0.501488	1.69474	0.7068	0.577361	79.26	150000	0.590062	B		0.0623454	1
2018	22.9131	0.427777	1.33417	0.6586	0.530983	58.69	150000	0.749528	B	0.010474	0.0121455	1
2019	22.95	0.420149	1.32225	0.6527	0.512185	42.06	150000	0.756287	B	0.00498577	0.00978484	1
2021	22.9264	0.406827	1.70346	0.5211	0.500433	51.59	150000	0.587041	B	0.00823908	0.0185908	1
2014	22.9458	0.80305	1.25628	0.495	0.496889	20	430000	0.796004	H	0.0278104	0.0441772	0
2015	22.977	0.642123	1.52114	0.6874	0.703758	14.23	430000	0.657403	H	0.0171339	0.0284909	0
2016	22.9103	0.666576	1.35055	0.7243	0.725426	16.28	430000	0.740438	H	-0.00312457	0.00342204	0
2017	22.9235	0.676985	1.10496	0.6445	0.624935	8.82	430000	0.905006	H	0.0156768	0.0213784	0
2018	22.6969	0.658974	1.01011	0.6548	0.623419	13.36	430000	0.989991	H	0.00988159	0.0134627	0
2019	22.6054	0.626011	1.03248	0.6479	0.597739	14.95	430000	0.968538	H	0.00243688	0.00830371	0
2020	22.5352	0.699642	1.13898	0.6061	0.558353	19.23	430000	0.877976	H	0.00406204	0.00767776	0
2021	22.451	0.681896	1.25217	0.604	0.561122	33.95	430000	0.798615	H	-0.0063575	-0.00483447	0
2017	21.5718	0.331729	1.51917	0.5812	0.595255	75.19	430000	0.658254	N		0.0605943	1
2018	21.6379	0.36453	1.12253	0.5717	0.572785	11.08	430000	0.890846	N	0.0286935	0.0480792	0
2019	21.7046	0.399074	1.15536	0.5606	0.551098	57.08	430000	0.865531	N	0.00842873	0.03016	0
2020	21.7513	0.459123	1.12991	0.5647	0.5486	52.99	430000	0.885025	N	0.0225325	0.029021	0
2021	21.7674	0.518701	1.27003	0.5722	0.542471	44.46	430000	0.787382	N		0.0242488	1
2011	24.5438	0.671543	0.903126	0.4082	0.412762	16.33	370000	1.10727	C2	0.00698635	0.0182175	0
2012	24.5887	0.699418	0.885716	0.4071	0.423825	10.68	370000	1.12903	C2	0.00492252	0.0309329	0
2013	24.5845	0.691966	0.893466	0.4343	0.445573	9.9	370000	1.11924	C2	0.010146	0.0217868	0
2014	24.7632	0.747491	0.941878	0.3801	0.378319	17.49	370000	1.06171	C2	0.0144671	0.0148536	1
2015	25.0795	0.778623	0.973996	0.4141	0.493828	14.57	370000	1.0267	C2	0.00684171	0.0114283	1
2016	25.1335	0.725773	0.955363	0.4283	0.449405	20.11	370000	1.04672	C2		0.00813541	1
2017	25.3832	0.713381	0.98981	0.4499	0.479375	24.86	370000	1.01029	C2	0.0055281	0.0150257	1
2018	25.3803	0.754349	0.913039	0.4557	0.465942	21.53	370000	1.09524	C2	0.00166614	0.0024935	0
2019	25.3078	0.731114	0.889442	0.4534	0.463203	18.4	370000	1.1243	C2	-0.000165682	0.000584196	0
2020	25.2404	0.718262	0.911487	0.4642	0.472599	14.03	370000	1.09711	C2	0.000885162	0.00129985	0
2021	25.1402	0.727832	0.953638	0.4383	0.436915	18.6	370000	1.04862	C2	0.000323087	0.00952456	0
2013	22.9661	0.755201	1.07449	0.7657	0.69716	6.97	370000	0.930672	E	0.000493199	0.000893056	1
2015	23.0666	0.708156	1.21273	0.7122	0.712884	8.65	370000	0.824586	E	0.00131002	0.00188996	1
2016	23.4342	0.769289	1.11375	0.7245	0.790089	7.52	370000	0.897865	E	0.00108395	0.000439117	1
2017	23.5927	0.769372	1.07628	0.718	0.764595	9.23	370000	0.929131	E	0.00175327	0.00279683	1
2018	23.8968	0.733793	0.988602	0.6988	0.704645	15.24	370000	1.01153	E	0.00109128	0.00599829	1
2019	24.1909	0.742626	0.906138	0.6961	0.693201	15.17	370000	1.10359	E		0.00380939	1
2020	24.7321	0.765899	0.973707	0.776	0.780919	14.28	370000	1.027	E	0.00152586	0.00251175	1
2021	25.1468	0.759996	0.940463	0.7416	0.791041	18.58	370000	1.06331	E	0.000703282	0.0017248	1
2013	23.2597	0.752536	1.26479	0.6499	0.726483	8.46	420000	0.790642	F	0.021605	0.0318648	1
2014	23.4738	0.759467	1.27216	0.6378	0.707467	7.95	420000	0.786063	F	0.042687	0.09413	1
2015	23.5998	0.767476	1.38844	0.5667	0.61958	8.15	420000	0.720233	F	0.0161107	0.0191798	1
2016	23.6019	0.659722	1.26489	0.5791	0.619994	8.11	420000	0.790584	F	0.0320777	0.0376253	1
2017	23.6147	0.601671	1.24587	0.5835	0.610851	8.88	420000	0.802654	F	0.0686722	0.110906	1
2018	23.8538	0.639567	0.963085	0.5762	0.588905	9.61	420000	1.03833	F	0.0230082	0.0256851	1
2019	23.8843	0.596956	1.02972	0.5393	0.609707	11.75	420000	0.971139	F	0.0196003	0.0233121	1
2020	23.8501	0.565163	0.95812	0.5359	0.576284	16.53	420000	1.04371	F	0.0213781	0.0252089	0
2021	24.0622	0.621204	0.908032	0.4765	0.519911	23.37	420000	1.10128	F	0.0261721	0.0459251	1
2013	19.5511	0.210434	3.9757	0.3023	0.25626	91.25	440000	0.251528	K	1.92777e-05	-0.000165229	0
2014	19.4304	0.167579	6.56725	0.4069	0.457109	94.54	440000	0.152271	K	2.27508e-05	-0.00303122	0
2015	19.8187	0.475371	9.21129	0.3604	0.369256	81.71	440000	0.108562	K	0.0182743	0.0211221	1
2016	20.2497	0.596444	6.84045	0.3986	0.424976	70.01	440000	0.146189	K		0.105515	0
2021	19.6604	0.223983	3.40394	0.4264	0.3081	60.98	440000	0.293777	K	-0.0063575		0
2016	19.5232	0.735191	9.21129	0.6092	0.573741	54.4	430000	0.108562	R	0.000442672	-0.0178294	1
2017	19.8188	0.682708	9.21129	0.5779	0.526903	64.35	430000	0.108562	R	0.00137684	0.00560576	1
2018	19.6524	0.685587	9.21129	0.5452	0.483	39.84	430000	0.108562	M	0.00107553	0.00280896	1
2020	20.1365	0.758188	7.59644	0.5275	0.4762	75.52	430000	0.131641	M	0.00491896	0.0199906	1
2021	20.3066	0.832658	9.21129	0.5191	0.476157	23.45	430000	0.108562	M		0.0165643	1
2011	20.9948	0.695355	1.57544	0.3003	0.26929	59.2	460000	0.634743	K	0.00251458	0.041236	0
2012	21.0773	0.823408	1.62824	0.2987	0.26929	16.38	460000	0.614159	K	0.00752395	0.00889161	0
2013	20.9365	0.896609	2.03502	0.2983	0.26939	16.42	460000	0.491396	K	0.000835919	0.0494097	0
2014	21.2213	0.984237	2.78715	0.3275	0.2636	33.81	460000	0.35879	K	0.00188955	0.00295456	0
2015	21.2624	0.984237	3.57624	0.3378	0.278336	61.8	460000	0.279623	K	-0.000359299	-0.000872757	0
2016	21.0493	0.955978	4.31977	0.3756	0.308642	30.59	460000	0.231494	K	-0.0063575	-0.0384039	1
2017	22.5287	0.572467	1.27829	0.6064	0.558078	59.42	460000	0.782296	K	0.00221544	0.00468112	1
2018	22.316	0.422619	1.10248	0.6052	0.560501	56.32	460000	0.90705	C1	0.00345656	0.00518736	0
2019	22.3779	0.428227	1.06748	0.5846	0.541	53.01	460000	0.936785	C1	0.000924281	0.00213315	0
2020	22.4629	0.455856	1.34898	0.5501	0.4705	46.05	460000	0.741299	C1	0.0029753	0.0107075	0
2021	22.5228	0.452229	1.26053	0.5432	0.472615	41.64	460000	0.793314	C1	0.00119557	0.00211871	0
2011	22.5143	0.786778	1.32323	0.6957	0.688	49.21	370000	0.755726	K	-0.0063575	0.000694982	0
2012	22.3618	0.692001	1.86488	0.6913	0.696465	40.46	370000	0.536227	K	0	2.11016e-05	0
2013	21.9424	0.450567	1.70703	0.6078	0.610864	37.65	370000	0.585813	K	0.00992521	0.0241505	1
2015	21.8989	0.524292	3.26918	0.5179	0.280719	21.55	370000	0.305887	B	0.00776442	0.0159137	0
2016	21.8954	0.511496	3.66862	0.5233	0.272757	25.53	370000	0.272582	B		0.0294356	1
2020	21.5662	0.753075	1.71253	0.4836	0.393406	68.54	370000	0.583932	B	0.00304933	0.00638388	1
2013	22.0922	0.354787	1.4255	0.3084	0.303316	37.99	440000	0.701507	G	0.0199003	0.0390265	1
2014	22.4023	0.50672	1.80539	0.301	0.290259	24.23	440000	0.553896	G	0.0136447	0.00424233	1
2015	22.4234	0.488875	1.54528	0.3043	0.291585	35.78	440000	0.647132	G	0.0118505	0.0251353	1
2018	22.6459	0.522906	1.27861	0.3168	0.284574	38.38	440000	0.782097	G	0.00739856	0.016676	0
2019	22.948	0.38872	1.0052	0.4267	0.392911	37.66	440000	0.994832	G	0.00573523	0.0194195	0
2020	23.325	0.56503	0.961003	0.4298	0.396183	37.92	440000	1.04058	G	0.00955573	0.0140042	0
2021	23.5989	0.583037	0.925981	0.4083	0.383616	41.93	440000	1.07994	G	0.00599312	0.0123158	0
2015	20.1573	0.941537	9.21129	0.3553	0.341096	47.49	510000	0.108562	C2	0	1.66804e-05	0
2018	19.4304	0.926764	9.21129	0.3447	0.316311	71.02	510000	0.108562	C2		0.00149469	1
2019	19.4304	0.984237	9.21129	0.341	0.313664	94.54	510000	0.108562	C2		-0.00993764	1
2013	21.3342	0.48871	2.25117	0.2248	0.125934	42.26	510000	0.444213	C2	0.00877487	0.0143409	0
2014	21.3131	0.559173	2.40977	0.2248	0.113966	55.1	510000	0.414977	C2	-0.00395306	-0.00195633	1
2015	21.1567	0.484045	3.62756	0.3638	0.0976	64.01	510000	0.275667	C2	0.0171908	0.0428924	0
2016	21.0022	0.35885	5.62059	0.2743	0.169039	61.13	510000	0.177917	C2	0.00642983	0.022667	0
2017	21.1292	0.416092	3.70991	0.3619	0.216028	46.86	510000	0.269548	C2		0.0236505	0
2019	21.1998	0.347894	1.83113	0.3183	0.169417	48.17	510000	0.546109	C2		0.0205877	0
2020	21.3201	0.39717	1.86896	0.3316	0.169447	46.78	510000	0.535057	C2	0.0259839	0.0364136	0
2021	21.5009	0.374023	1.95063	0.2865	0.195993	54	510000	0.512654	C2	0.0159938	0.018172	0
2014	22.0118	0.614595	3.22824	0.2248	0.151566	70.31	210000	0.309766	C3	3.75876e-06	0.000394054	1
2015	22.0602	0.628225	4.18013	0.2248	0.184452	92.98	210000	0.239227	C3	1.11991e-06	0.000210448	1
2016	22.0158	0.629227	2.65229	0.2248	0.156301	94.54	210000	0.377033	C3	0.00605338	0.0179546	1
2011	22.25	0.345714	1.4544	0.6083	0.721875	19.43	440000	0.687566	C2	0.0469327	0.0893034	0
2012	22.452	0.435524	1.9933	0.6351	0.853853	13.49	440000	0.50168	C2	0.0418051	0.0813544	0
2013	22.6052	0.451033	1.82639	0.6246	0.776154	27.39	440000	0.547528	C2	0.0264168	0.0501598	1
2014	22.7115	0.440964	1.86698	0.7665	0.926639	33.84	440000	0.535623	C2	0.0149071	0.0287054	1
2015	22.8124	0.404534	2.29563	0.7189	0.815136	32.06	440000	0.435611	C2	0.00241173	0.0205653	0
2016	23.0774	0.325153	1.95849	0.7123	0.825369	37.37	440000	0.510598	C2	0.00640335	0.00757054	0
2017	23.4894	0.293382	2.01009	0.6809	0.770177	34.83	440000	0.497489	C2	0.00846681	0.0163635	0
2018	23.5819	0.326166	1.23149	0.677	0.729101	35.15	440000	0.812026	C2	0.00438718	0.0114216	0
2019	23.6123	0.317149	1.68135	0.7065	0.767975	33.5	440000	0.594761	C2	0.00494965	0.0118502	0
2020	23.7481	0.337565	1.76619	0.6812	0.759628	27.36	440000	0.566189	C2	0.0114808	0.0229475	0
2021	23.8311	0.360313	1.67448	0.6718	0.70889	29.1	440000	0.597199	C2	0.00847222	0.0258045	0
2013	22.759	0.589756	1.06684	0.6519	0.639771	46.4	500000	0.937344	K	5.19748e-06	7.37624e-05	0
2015	22.7191	0.547649	1.86752	0.6672	0.700642	40.32	500000	0.535471	K	8.85638e-06	1.98393e-05	0
2016	22.6076	0.489082	1.98638	0.6738	0.632525	49.56	500000	0.503429	K	7.53017e-05	-0.00103983	0
2018	22.6059	0.472779	0.941484	0.6612	0.636756	55.38	500000	1.06215	K		0.000220522	0
2019	22.5953	0.425527	1.03678	0.6545	0.638575	49.09	500000	0.964523	K	4.59213e-05	0.000198333	0
2020	22.757	0.498147	0.916595	0.6548	0.639568	88.31	500000	1.09099	K		0.000289192	0
2011	21.8691	0.644467	1.76255	0.4218	0.625824	16.21	610000	0.567361	F	0.012633	0.0173648	0
2012	22.0135	0.671566	1.52097	0.3887	0.429928	12.91	610000	0.657476	F	0.0100953	0.0184197	0
2013	22.0074	0.644833	1.80202	0.3761	0.454684	14.08	610000	0.554934	F	0.014969	0.02047	0
2014	21.9798	0.545332	2.99924	0.3947	0.460259	10.14	610000	0.333418	F	0.00903981	0.0588929	0
2015	22.3935	0.373586	3.34023	0.3558	0.382803	11.26	610000	0.299381	F	0.00708914	0.0120114	0
2016	22.438	0.370194	3.1332	0.337	0.314909	13.43	610000	0.319163	F		0.0350827	0
2017	22.4867	0.377534	2.00995	0.3403	0.302434	13.98	610000	0.497524	F	0.0374857	0.0673919	0
2018	22.712	0.209426	1.53318	0.3405	0.314577	7.95	610000	0.652238	Q	0.0686722	0.226905	0
2019	23.029	0.501937	1.44523	0.3497	0.316218	47.43	610000	0.691932	Q		0.0586957	0
2020	23.2185	0.584864	2.59356	0.3559	0.4443	53.7	610000	0.38557	Q	0.0526097	0.0619389	0
2021	23.3126	0.599747	2.23501	0.4316	0.529451	59.66	610000	0.447426	Q		0.0409916	0
2013	22.8305	0.604261	1.04927	0.8636	0.860987	53.27	330000	0.953047	K	0.000102463	0.000143251	0
2014	22.5155	0.387116	1.15246	0.8708	0.870103	62.85	330000	0.867707	K	3.01813e-05	8.11818e-05	1
2015	22.7945	0.543365	3.16223	0.8417	0.535219	43.53	330000	0.316233	K	3.21943e-05	3.89711e-05	1
2016	23.1308	0.668969	2.12202	0.8392	0.536389	75.98	330000	0.471249	K		0.000149941	1
2017	23.3031	0.678841	1.47138	0.8408	0.538963	60.77	330000	0.679632	K	0.000116877	0.000224124	1
2019	24.4125	0.831331	1.03958	0.8404	0.538069	77.76	330000	0.961928	K		5.97275e-05	1
2021	25.1471	0.822551	0.934478	0.8389	0.544686	56.01	330000	1.07012	K		6.06585e-05	1
2013	20.528	0.111607	4.24186	0.2248	0.1023	40.58	320000	0.235745	C2	0.0133254	0.00770716	1
2014	20.5225	0.117947	7.02699	0.2248	0.093304	53.99	320000	0.142308	C2	0.0023919	-0.00679547	1
2015	20.5424	0.270619	9.02972	0.3124	0.207545	79.75	320000	0.110745	C2	0.0229926	0.00611266	1
2016	20.7405	0.399331	9.21129	0.4143	0.246324	76.14	320000	0.108562	C2	0.00473762	0.00844357	1
2017	20.6524	0.274877	7.83373	0.5304	0.188252	35.84	320000	0.127653	C2		0.00715183	1
2018	20.6463	0.305737	4.15313	0.5346	0.186719	76.49	320000	0.240782	C2	0.00143794	0.0227255	1
2019	20.6353	0.278996	4.35971	0.4889	0.115208	70.36	320000	0.229373	C2	0.000670498	0.00206148	1
2020	20.5293	0.168336	6.56774	0.4205	0.117086	63.37	320000	0.152259	C2		0.0028697	0
2015	22.3634	0.192024	2.15014	0.6159	0.612251	49.9	430000	0.465086	C3	0.00701418	0.00899953	0
2016	23.0516	0.282296	1.44153	0.5624	0.555228	19.71	430000	0.693707	C3	0.00128131	0.00723965	0
2017	22.9983	0.226262	1.2688	0.5828	0.628542	21.1	430000	0.788146	C3	0.0029076	0.0144711	0
2018	23.0672	0.245685	1.04855	0.5828	0.604027	22.86	430000	0.953702	C3	0.0058441	0.016191	0
2019	23.1222	0.256386	1.14739	0.5576	0.585594	37.48	430000	0.871546	C3	0.00468988	0.0101722	0
2020	23.222	0.29993	1.44645	0.524	0.51648	37.72	430000	0.69135	C3		0.0198114	0
2021	23.3645	0.357772	3.00324	0.4629	0.563797	44.47	430000	0.332973	C3		0.0136133	0
2015	20.0564	0.501002	9.21129	0.283	0.247907	15.93	420000	0.108562	G	-6.19801e-05	-0.0350393	0
2016	20.0842	0.496333	9.21129	0.2785	0.245107	21.05	420000	0.108562	G	-0.0063575	-0.0444983	1
2017	20.0712	0.391237	8.20112	0.3106	0.238398	30.5	420000	0.121935	G		0.253563	1
2018	20.26	0.399409	5.03189	0.2915	0.27106	29.5	420000	0.198733	G	0.0185078	0.0180327	1
2019	20.2493	0.343084	7.20394	0.3994	0.390565	32.94	420000	0.138813	G		0.114881	1
2020	20.2669	0.33569	5.76693	0.4352	0.4157	40.15	420000	0.173402	G	8.30941e-05	0.0278472	1
2021	20.507	0.356578	4.66602	0.4248	0.3905	42.44	420000	0.214315	G		4.16427e-05	0
2012	22.7884	0.621935	0.969775	0.4356	0.43655	18.09	340000	1.03117	C3	0.00442154	0.00463126	1
2013	22.8659	0.623602	1.03608	0.4323	0.516322	16.84	340000	0.965181	C3	-0.00138657	0.000526673	0
2014	22.9215	0.61834	1.12478	0.4192	0.42767	16.41	340000	0.88906	C3	0.00358395	0.0046987	0
2015	22.9278	0.622796	1.18613	0.3568	0.341802	17.11	340000	0.843075	C3	0.003651	0.00558137	0
2016	23.2496	0.586964	1.08185	0.3965	0.463088	17.98	340000	0.924345	C3	0.00451317	0.0142107	0
2017	23.4934	0.676899	0.989368	0.4005	0.415595	18.09	340000	1.01075	C3	0.00652647	0.0154976	0
2018	23.4681	0.66999	0.870803	0.369	0.353839	24.09	340000	1.14837	C3	0.0090713	0.0127409	0
2019	23.3767	0.640058	0.876621	0.3677	0.341548	20.28	340000	1.14074	C3	0.00474081	0.0155426	0
2020	23.5023	0.69186	1.04264	0.3666	0.339161	19.7	340000	0.959105	C3	0.00522428	0.00738464	0
2021	23.4439	0.671189	0.905926	0.3626	0.329511	21.99	340000	1.10384	C3	0.00412287	0.00713427	0
2013	21.6379	0.58191	2.22587	0.4189	0.353422	42.51	440000	0.449262	C2	0.00737437	0.0120332	0
2014	21.8257	0.642641	2.11447	0.4335	0.3581	33.98	440000	0.472931	C2	0.00146552	0.0030853	0
2015	21.9845	0.68796	2.5914	0.4713	0.491495	32.39	440000	0.385892	C2	0.00264079	0.00498926	0
2016	22.1512	0.571952	1.8494	0.5391	0.527134	45.29	440000	0.540717	C2		0.0016241	0
2019	22.6982	0.791522	1.43637	0.497	0.455702	35.17	440000	0.6962	C2	-0.0063575	-0.0311584	0
2020	21.9469	0.984237	2.70878	0.5021	0.4819	28.83	440000	0.36917	C2		0.00979985	0
2021	21.7192	0.622115	2.37597	0.7176	0.709565	27.69	440000	0.420881	C2		0.0206563	0
2013	20.4504	0.160154	2.29281	0.5598	0.517292	29.38	440000	0.436146	H	0.0023993	0.00421515	0
2014	20.4761	0.29115	4.57953	0.5958	0.642679	29.88	440000	0.218363	H	0.00299331	0.0174881	1
2015	20.553	0.269534	6.6098	0.6157	0.707834	33.42	440000	0.15129	H	-6.35437e-05	0.00252281	1
2016	20.5642	0.269299	5.14463	0.5862	0.580778	48.04	440000	0.194377	H	0.00527762	0.00555163	1
2017	22.2135	0.419242	1.45963	0.82	0.826927	15.9	440000	0.685104	H		0.00848597	1
2018	22.2457	0.432239	1.17931	0.8332	0.860535	16.97	440000	0.847951	H	-0.0063575	-0.00939258	0
2019	22.2854	0.425437	1.19424	0.8132	0.810316	17.87	440000	0.837353	H	0.0047555	0.00935815	0
2020	21.9814	0.321346	1.82789	0.792	0.787631	10.9	440000	0.547078	H	0.00461625	0.00706231	0
2021	21.8668	0.283611	1.8748	0.7903	0.792072	13.68	440000	0.533391	L		0.00764098	0
2013	23.0573	0.654953	1.21653	0.6562	0.748329	29.17	320000	0.82201	C2	0.00730145	0.0136715	1
2014	23.0971	0.630683	1.38009	0.6575	0.656924	20.55	320000	0.72459	C2	0.00634443	0.014938	1
2015	22.836	0.518339	1.55693	0.6959	0.705025	33.61	320000	0.642288	C2	0.00482656	0.0272981	0
2019	23.3452	0.670422	1.07971	0.6202	0.580895	17.96	320000	0.926173	C2		0.00737581	0
2020	23.1693	0.64406	0.94902	0.5749	0.538125	22.9	320000	1.05372	C2	0.00222525	0.00510755	0
2013	23.8225	0.577607	0.901597	0.4197	0.457706	10.77	450000	1.10914	C3	0.00141763	0.00320052	1
2014	23.7583	0.561288	1.24175	0.4066	0.484113	10.33	450000	0.805317	C3	0.00377583	0.00623575	0
2015	23.738	0.563075	1.02069	0.4538	0.534599	5.18	450000	0.97973	C3	0.000888362	0.00168517	0
2016	23.7478	0.570183	0.969793	0.4676	0.543491	10.24	450000	1.03115	C3	0.00106576	0.00313112	0
2017	23.7986	0.579048	1.02222	0.4441	0.489595	12.69	450000	0.978263	C3	-0.0006588	0.000844521	0
2018	23.9895	0.614775	0.95353	0.4587	0.503279	10.27	450000	1.04873	C3	0.00188318	0.00356511	0
2019	24.1198	0.637307	0.980499	0.451	0.473335	10.71	450000	1.01989	C3	0.000830772	0.00207694	0
2020	24.2499	0.649732	0.969404	0.4444	0.458033	11.55	450000	1.03156	C3	0.00280938	0.00684931	0
2021	24.4229	0.600767	0.882702	0.4423	0.44975	18.8	450000	1.13289	C3	0.0023512	0.00510546	0
2013	20.9891	0.293831	3.19655	0.5904	0.57797	11.2	440000	0.312838	C1	0.0145805	0.0241613	1
2014	21.1105	0.270361	3.76835	0.597	0.625437	16.82	440000	0.265368	C1	0.0110526	0.0113548	1
2015	21.0955	0.208073	4.94864	0.5868	0.601471	27.44	440000	0.202076	C1	0.01412	0.0165415	1
2016	21.1858	0.214726	4.45162	0.5988	0.621839	17.76	440000	0.224637	C1	0.00395382	0.00979282	1
2017	21.4377	0.291799	2.19986	0.5888	0.567317	13.95	440000	0.454574	C1	0.0101873	0.0114739	1
2018	21.4692	0.256164	1.48479	0.5919	0.569745	15.99	440000	0.673494	C1	0.000861563	0.0111161	1
2019	21.6662	0.301763	1.83885	0.588	0.567122	21.87	440000	0.543817	C1	0.000465022	0.000767799	1
2020	22.0399	0.452043	1.50076	0.5955	0.574365	24.39	440000	0.666328	C1	0.00459993	0.0149753	1
2021	22.2731	0.486451	1.26086	0.6055	0.5829	26.61	440000	0.79311	C1	0.0137577	0.0192298	1
2012	21.8007	0.349769	1.03995	0.3541	0.343286	20.22	210000	0.961582	C3	0.00131416	0.00518458	1
2013	21.8109	0.322938	1.32238	0.4141	0.482535	18.59	210000	0.75621	C3	0.00268935	0.00531391	1
2014	21.8397	0.324261	1.38471	0.374	0.367838	17.85	210000	0.722176	C3	0.00422902	0.00722682	1
2015	22.13	0.335244	1.6202	0.4045	0.434209	32.19	210000	0.617208	C3	0.0094537	0.0169716	1
2016	22.3294	0.334328	1.38991	0.3932	0.453984	28.77	210000	0.719471	C3	0.00494778	0.0143136	1
2017	22.4495	0.378105	1.08843	0.3536	0.341864	13.62	210000	0.918755	C3	0.0138682	0.0179664	1
2018	22.4404	0.378905	0.852181	0.3217	0.293956	13.45	210000	1.17346	C3	0.000818869	0.00454205	1
2019	22.4326	0.374875	0.889845	0.3269	0.293903	14.04	210000	1.12379	C3		0.000937502	1
2020	22.4605	0.392913	0.970879	0.3299	0.2939	8.17	210000	1.02999	C3	0.00028188	0.000828364	1
2021	22.47	0.468318	1.124	0.3258	0.2939	17.36	210000	0.889682	C3	0.000892802	0.00206382	1
2014	22.7373	0.535875	1.761	0.7168	0.644295	86.09	440000	0.567858	D	0.00561214	0.00830504	1
2015	22.8482	0.52846	1.53902	0.6329	0.634006	86.65	440000	0.649766	D	0.00790807	0.0142605	1
2017	22.9423	0.541766	1.13385	0.6582	0.631426	93.37	440000	0.881951	D	0.00495242	0.00959687	1
2018	23.0558	0.588476	0.924901	0.6623	0.635904	92.93	440000	1.0812	D	0.00161302	0.00338712	1
2019	23.1767	0.602805	1.00756	0.6581	0.631013	87.66	440000	0.992501	D	0.0157143	0.031524	1
2020	23.3337	0.567491	1.05092	0.6621	0.631372	94.24	440000	0.951548	D	0.00780146	0.0224492	1
2021	23.4948	0.634022	1.03436	0.6597	0.6309	86.07	440000	0.966777	D	0.0311903	0.051167	1
2013	20.8039	0.187312	4.64224	0.5903	0.5774	19.48	440000	0.215413	S	0.0432139	0.048179	1
2014	20.8213	0.213197	4.69268	0.5642	0.570554	26.25	440000	0.213098	S	0.00207427	0.00310159	1
2015	20.9252	0.36587	8.13747	0.5342	0.556589	20.32	440000	0.122888	S	0.00609902	0.00536417	0
2016	21.3944	0.582156	3.86322	0.5195	0.509294	26.45	440000	0.258852	S		0.00146191	0
2018	21.6715	0.6367	1.95149	0.5111	0.49886	21.72	440000	0.512429	S		0.0307279	0
2020	21.5691	0.493387	2.22325	0.5193	0.501239	20.19	440000	0.449792	S	0.0186803	0.0567666	0
2021	21.7487	0.514095	1.98315	0.5192	0.501999	17.53	440000	0.504249	S	0.0185854	0.0384143	0
2011	21.5167	0.537735	2.00397	0.4538	0.458239	20	440000	0.49901	C3	-0.00102611	-0.000443905	0
2012	21.6058	0.546238	1.69141	0.4571	0.430972	32.56	440000	0.591222	C3	-0.00633727	-0.00220237	0
2018	21.6357	0.622565	1.32163	0.4609	0.385595	28.55	440000	0.756643	C3		0.0018494	0
2020	21.6171	0.610891	1.46602	0.4654	0.226751	31.93	440000	0.68212	C3		0.000714278	1
2021	21.5882	0.657768	2.01331	0.4454	0.212289	36.55	440000	0.496695	C3	0.000420436	0.000675301	1
2013	21.886	0.595931	1.11035	0.6036	0.592113	46.01	440000	0.90062	K	0.000279081	0.000697054	1
2014	21.973	0.532798	1.24795	0.62	0.617504	60.89	440000	0.801315	K	0.00226606	0.0032007	1
2017	21.6029	0.358626	3.17282	0.6714	0.636112	74.06	440000	0.315177	K	0.0102194	0.0312907	1
2021	21.4735	0.480749	4.64942	0.573	0.52475	28.05	440000	0.215081	C2	0.0540776	0.0612012	0
2013	22.9967	0.619171	1.38582	0.8507	0.895929	63.53	350000	0.721593	C3	-0.00261376	-0.00080835	0
2014	23.0686	0.617403	1.25601	0.7337	0.747369	79.18	350000	0.796171	C3	0.00664036	0.0128813	1
2015	22.9174	0.663016	1.30134	0.7159	0.720676	69.31	350000	0.768439	C3	0.0256399	0.0648742	1
2016	23.6647	0.309024	1.31579	0.7924	0.814069	47.32	350000	0.759998	C3		0.185066	1
2017	23.7687	0.389247	1.0285	0.7422	0.754304	38.76	350000	0.972292	C3		0.06995	1
2018	23.6724	0.605061	0.910202	0.6701	0.684555	42.05	350000	1.09866	C3	0.0056362	0.00764014	1
2019	23.4059	0.661928	1.17244	0.6293	0.638293	31.9	350000	0.852921	C3	0.0108529	0.0179345	0
2020	23.2194	0.54102	1.20638	0.6214	0.6124	24.81	350000	0.828925	C3	0.00732778	0.0151866	0
2021	23.1655	0.533911	1.12556	0.5964	0.581	20.99	350000	0.888447	C3		0.0175834	0
2011	21.8135	0.543696	1.46577	0.3578	0.46461	58.93	120000	0.682234	K	1.99408e-06	5.33352e-05	0
2012	21.9123	0.538781	1.6863	0.2981	0.347331	52.83	120000	0.593016	K	2.71349e-05	2.92295e-05	0
2013	22.1467	0.5022	1.20616	0.3323	0.287442	90.8	120000	0.829075	K	-0.000391516	-0.000666919	0
2014	22.2949	0.480995	1.40221	0.262	0.240838	94.54	120000	0.71316	K	2.50268e-06	2.17536e-05	1
2015	22.802	0.657062	1.40741	0.2941	0.275212	65.66	120000	0.710526	K	1.85972e-05	-0.00102198	1
2016	23.6333	0.821369	1.07498	0.3172	0.316503	82.88	120000	0.930248	K		-0.00021613	1
2019	24.9705	0.80533	1.00269	0.8224	0.845211	38.53	120000	0.997322	K		0.000412603	1
2011	22.9305	0.38892	4.11465	0.7034	0.900388	7.99	530000	0.243034	C2	0.00319633	0.00408323	0
2012	23.0901	0.341024	4.76797	0.6901	0.895678	6.91	530000	0.209733	C2	0.000703679	0.00576786	0
2013	23.279	0.299057	5.79604	0.6803	0.893806	8.48	530000	0.172532	C2	0.00124655	0.00346986	0
2014	23.517	0.308801	4.33311	0.6694	0.716695	10.05	530000	0.230781	C2	0.00234131	0.0049801	0
2015	23.6829	0.298748	4.21903	0.7252	0.760333	8.18	530000	0.237021	C2	0.000827518	0.00208774	0
2016	23.9255	0.355604	3.58102	0.7238	0.762012	8.19	530000	0.27925	C2	0.00163655	0.00305418	0
2017	24.0448	0.345081	4.17157	0.7728	0.814449	8.38	530000	0.239718	C2	0.000931944	0.00677494	0
2018	24.137	0.344171	2.87964	0.7772	0.820458	9.94	530000	0.347265	C2		0.00779257	0
2019	24.6284	0.232755	1.72276	0.8098	0.842649	9.92	530000	0.580466	C2	0.00384379	0.00540541	0
2020	24.7346	0.305607	1.91147	0.7661	0.806458	10.07	530000	0.523158	C2	0.00251875	0.00685546	0
2021	24.6801	0.265026	1.86512	0.7466	0.78733	9.99	530000	0.536158	C2	0.00238828	0.00408448	0
2013	24.9416	0.623187	0.943839	0.7398	0.752279	80.5	440000	1.0595	D	0.013111	0.0271692	1
2014	24.9586	0.597825	1.03129	0.74272	0.754107	76.6	440000	0.969656	D	0.0157952	0.0310917	1
2015	24.9988	0.57978	1.04022	0.7661	0.771221	65.75	440000	0.961338	D	0.0125236	0.0211497	1
2016	24.9814	0.584921	0.963891	0.7598	0.760564	61.18	440000	1.03746	D	0.00869281	0.0183899	1
2017	24.9861	0.581694	0.937099	0.7715	0.76314	73.52	440000	1.06712	D	0.00927357	0.0242696	1
2018	25.0182	0.57019	0.912862	0.7671	0.766065	87.57	440000	1.09546	D	0.0103347		1
2019	25.047	0.546989	0.872236	0.7649	0.754992	90.05	440000	1.14648	D	0.0127293	0.0461541	1
2020	25.1773	0.584238	0.868008	0.7678	0.75152	77.13	440000	1.15206	D	0.0213956	0.0434787	1
2021	25.4618	0.713438	0.969103	0.75	0.785233	89.66	440000	1.03188	D	0.000148297	0.0238571	1
2013	24.3192	0.899756	1.10387	0.5459	0.540571	21.74	520000	0.905902	K	0.000323849	0.000412154	1
2014	24.4936	0.824051	1.21687	0.5866	0.629173	56.2	520000	0.821784	K	0.00100464	0.000407752	1
2015	24.7378	0.766098	1.43301	0.5384	0.546189	45.4	520000	0.697829	K	1.40283e-05	0.000105206	0
2019	25.5094	0.826794	1.02136	0.5516	0.549072	59.29	520000	0.979085	K	0.000191512	0.000328312	0
2020	25.6538	0.843467	1.00283	0.5307	0.53359	68.45	520000	0.997174	K	0.000103737	0.000393895	0
2021	25.7638	0.927897	1.04734	0.5309	0.532534	54.04	520000	0.954799	K	3.41082e-05	0.000106586	0
2012	21.9611	0.130811	1.71644	0.3053	0.295707	11.21	440000	0.582602	C3	0.00412106	0.00504626	0
2013	21.9393	0.132906	1.80848	0.3084	0.34007	11.58	440000	0.552951	C3	0.00391094	0.010567	0
2014	22.0415	0.171864	2.54101	0.3101	0.297159	15.62	440000	0.393544	C3	0.00422264	0.00695825	0
2015	22.523	0.163774	3.18668	0.4198	0.463018	16.41	440000	0.313806	C3	0.00238213	0.00521659	0
2016	22.5316	0.179453	2.01774	0.4377	0.453711	15.42	440000	0.495604	C3		0.0185407	0
2018	22.4439	0.223124	1.39223	0.4348	0.447776	13.43	440000	0.718274	C3		0.00338111	0
2019	22.5438	0.205303	1.18848	0.4358	0.434272	9.73	440000	0.841408	C3	0.00248868	0.00668788	0
2020	22.8656	0.259076	1.14657	0.4764	0.484368	10.15	440000	0.872168	C3	0.0021188	0.00673799	0
2021	22.9953	0.35292	1.06034	0.4799	0.47438	6.67	440000	0.943098	C3	0.00816519	0.0229557	0
2013	23.8066	0.543037	0.917426	0.7214	0.74551	41.71	340000	1.09001	D	0.0100711	0.0156898	1
2014	23.858	0.455475	1.04272	0.5748	0.610108	81.93	340000	0.959027	D	0.00234286	0.00638463	1
2015	23.8491	0.424879	1.08819	0.5327	0.545516	53.71	340000	0.918954	D	0.00728897	0.0222248	1
2016	24.0223	0.450682	0.953714	0.5276	0.519416	53.86	340000	1.04853	D	0.0183335	0.0370168	0
2017	24.0022	0.480776	0.852181	0.525	0.527034	42.29	340000	1.17346	D	0.0109219	0.0221082	0
2018	24.0871	0.501899	0.852181	0.5371	0.600444	39.4	340000	1.17346	D	0.00708159	0.00881294	0
2019	24.2167	0.4456	0.852181	0.6503	0.682118	40.21	340000	1.17346	D		0.00469429	0
2021	24.4264	0.589031	0.920742	0.6266	0.629383	33.52	340000	1.08608	D	0.0171936	0.044162	0
2011	21.0393	0.508813	2.64034	0.5917	0.5794	79.65	410000	0.37874	N	0.0400667	0.0713587	0
2012	21.0811	0.456757	2.18632	0.5865	0.5751	65.61	410000	0.45739	D	0.0645563	0.140931	0
2013	21.3398	0.544197	2.16173	0.582	0.56236	58.75	410000	0.462592	D	0.062976	0.0777364	1
2015	21.6065	0.588091	2.73257	0.6179	0.636385	60.13	410000	0.365956	D	0.0126293	0.0101329	1
2018	22.9301	0.330266	0.932613	0.7993	0.798792	46.15	410000	1.07226	D		0.0431343	1
2019	23.1105	0.40869	0.969306	0.7977	0.785828	36.65	410000	1.03167	D		0.0810005	1
2020	23.5075	0.576077	0.998159	0.7777	0.77139	35.43	410000	1.00184	D	0.0686722	0.0181483	1
2021	23.7812	0.660074	0.953154	0.7746	0.767128	45.92	410000	1.04915	D	0.0066719	0.00433977	1
2013	20.8832	0.357445	1.6823	0.6339	0.621014	39.85	220000	0.594424	C2	0.00965199	0.0215589	1
2014	21.4721	0.231992	1.69452	0.6323	0.675999	45.28	220000	0.590137	C2	0.0287671	0.0405011	0
2015	21.6494	0.300855	2.71428	0.5199	0.507438	46.09	220000	0.368422	C2	0.0248947	0.0451743	0
2016	21.715	0.294113	2.38133	0.4428	0.420746	31.54	220000	0.419934	C2		0.0015509	0
2017	21.7357	0.271909	2.0595	0.4308	0.409637	22.7	220000	0.485554	C2		0.00187645	0
2018	21.8632	0.34333	1.32202	0.4321	0.401189	28.38	220000	0.756416	C2		0.000978849	0
2013	19.4857	0.301097	3.452	0.2948	0.259753	58.27	220000	0.289687	K	0.00122635	0.0124427	1
2014	22.1317	0.581223	1.1705	0.7779	0.641823	22.43	220000	0.854335	C3	0.00920731	0.0181654	1
2015	22.199	0.543304	1.62446	0.694	0.581676	23.01	220000	0.615588	C3	0.0122521	0.0194934	0
2017	22.8015	0.516107	1.87851	0.6241	0.65578	43.33	220000	0.532337	C3		0.0200327	0
2018	22.8533	0.493778	1.21421	0.6321	0.677782	42.44	220000	0.82358	N		0.0260461	0
2019	22.9371	0.464441	1.23351	0.6133	0.51303	16.12	220000	0.810697	N	0.0118343	0.0147321	0
2020	23.0062	0.460148	1.0079	0.5485	0.401965	15.29	220000	0.992159	N	0.0087726	0.0106058	0
2021	23.1026	0.431598	1.36841	0.5617	0.331438	10.94	220000	0.730773	N	0.0158541	0.0350821	0
2011	21.5027	0.244076	1.34475	0.4274	0.456425	21.97	350000	0.743634	C3	0.000952588	0.00273396	0
2012	21.673	0.318555	1.33757	0.3801	0.385002	16.02	350000	0.747624	C3	0.00499761	0.00836729	0
2013	21.7661	0.373312	1.43341	0.3672	0.37717	20.46	350000	0.697637	C3	0.00156631	0.00463631	1
2014	21.9711	0.300708	3.6015	0.3764	0.432398	24.61	350000	0.277662	C3	0.00101593	-0.00388855	1
2015	22.638	0.189144	2.8704	0.4905	0.530836	15.37	350000	0.348384	C3	0.00192454	0.0049051	1
2018	22.9563	0.22516	1.30621	0.41	0.499745	44.83	350000	0.765576	C3	0.00196585	0.00262087	1
2020	23.2438	0.248536	3.10142	0.348	0.556948	27.25	350000	0.322433	C3		0.00631606	0
2021	23.3597	0.284414	1.92371	0.3217	0.443153	10.75	350000	0.519828	C3		0.00311793	1
2013	21.3871	0.228587	1.45442	0.3569	0.3031	33.24	430000	0.687559	G	0.000516682	0.00215297	1
2014	21.3872	0.219023	2.19029	0.3639	0.34383	94.54	430000	0.456561	G	0.00303273	0.00205764	1
2015	21.4452	0.273105	3.19549	0.361	0.312222	33.23	430000	0.312941	G	0.0141178	0.0156383	0
2016	21.5883	0.348942	2.04941	0.3804	0.354509	20.43	430000	0.487945	G	0.00826261	0.000335717	1
2017	21.4563	0.21483	1.81223	0.3628	0.305591	28.11	430000	0.551806	G	0.0230145	0.0230415	1
2018	21.4804	0.231998	1.25747	0.3586	0.323114	27.51	430000	0.795249	G	0.0110159	0.0128258	1
2020	21.5403	0.20753	1.10068	0.3602	0.3231	28.44	430000	0.90853	G	0.0121319	0.00960712	1
2021	21.7466	0.340219	1.05967	0.3745	0.329903	36.02	430000	0.943688	G		0.00623743	0
2014	23.6935	0.456394	1.68868	0.7949	0.826815	22.4	360000	0.592179	C3	0.0235255	0.0347533	1
2015	23.7702	0.430844	1.5385	0.8194	0.857424	21.7	360000	0.649986	C3	0.0135126	0.023927	1
2016	23.9217	0.493372	1.30629	0.8139	0.841306	18.97	360000	0.765529	C3	0.00841485	0.0167358	1
2017	23.996	0.52348	0.979944	0.8092	0.827194	18.19	360000	1.02047	C3	0.00985143	0.0245353	1
2018	23.8759	0.556152	0.940426	0.8228	0.843659	19.2	360000	1.06335	C3	0.0183164	0.0337352	1
2019	23.9137	0.568016	0.939066	0.8108	0.828459	16.96	360000	1.06489	C3	0.00808199	0.018593	1
2020	24.0621	0.610204	1.06581	0.8021	0.805016	19.38	360000	0.93825	C3	0.017574	0.0249482	1
2021	23.9951	0.675427	1.07803	0.7823	0.785441	18.4	360000	0.927615	C3	0.0107818	-0.00625852	1
2013	21.9541	0.497835	1.59386	0.4432	0.393076	10.39	320000	0.627409	S	0.0087441	0.0122929	1
2014	21.9117	0.463045	1.68206	0.4261	0.3713	7.86	320000	0.594511	S	0.0027909	0.00703536	1
2015	21.9227	0.482095	2.07605	0.4586	0.384149	11.59	320000	0.481683	S	-0.00535038	-0.00159293	0
2016	22.1123	0.486747	1.53903	0.4817	0.43506	9.78	320000	0.649758	S	0.00338622	0.0087044	0
2017	22.1625	0.49669	1.2793	0.48268	0.368631	10.03	320000	0.781675	S	0.0090996	0.0153577	0
2018	22.2003	0.508004	1.03873	0.49768	0.384961	10.21	320000	0.962714	S	0.0127609	0.0133288	0
2019	22.2577	0.483675	1.05981	0.52718	0.382712	7.95	320000	0.943562	S	0.00822924	0.0110498	0
2020	22.3328	0.469686	1.12337	0.52158	0.3827	9.34	320000	0.890182	S	0.00608755	0.0111942	0
2021	22.4172	0.488661	1.26519	0.55318	0.372201	8.18	320000	0.790393	S	0.00198073	0.00345588	0
2013	22.4698	0.54552	1.39485	0.747	0.744508	30.47	620000	0.716924	B	0.00634612	0.0314085	0
2014	22.5641	0.570138	1.3558	0.7491	0.747556	41.87	620000	0.737571	B	0.02835	0.049101	0
2015	22.9487	0.338593	1.18075	0.7983	0.813177	36.46	620000	0.846916	B	0.0208652	0.0226901	0
2017	23.0069	0.299799	1.08188	0.7005	0.700625	41.18	620000	0.924312	B		0.00259868	1
2021	23.3914	0.387447	0.950261	0.5886	0.580362	45.94	620000	1.05234	B		0.00820462	1
2013	21.7196	0.428993	2.4736	0.3982	0.475803	26.35	420000	0.404269	C2	0.0392321	0.0760363	1
2014	21.7997	0.315886	2.5745	0.3458	0.357244	26.87	420000	0.388424	C2	0.0268231	0.0472668	1
2017	24.4024	0.525974	1.04446	0.8412	0.838767	22	420000	0.957429	C2	-0.000954551	0.00637696	0
2018	24.4801	0.479588	0.986237	0.8339	0.845492	9.5	420000	1.01395	C2	0.00564054	0.012558	0
2019	24.5363	0.506024	0.991318	0.84	0.845385	21.9	420000	1.00876	C2	0.00728175	0.0160428	0
2020	24.5692	0.54202	0.917714	0.8289	0.830272	17.66	420000	1.08966	C2	0.0119558	0.0234481	0
2021	24.64	0.580473	0.955663	0.8241	0.826697	15.53	420000	1.04639	C2	0.0108459	0.0220074	0
2013	20.843	0.190248	1.97854	0.3017	0.275964	94.54	370000	0.505423	F	0.0123484	0.0193216	0
2014	20.8137	0.160959	3.1964	0.3215	0.309814	94.54	370000	0.312852	F	0.0152466	0.0183007	0
2015	20.784	0.139825	4.57303	0.3004	0.246406	44.55	370000	0.218673	F	0.0114648	0.0342152	0
2018	20.9613	0.287817	1.92632	0.328	0.297154	67.33	370000	0.519125	F	0.00648748	0.0251052	0
2011	19.4304	0.984237	9.21129	0.2898	0.2287	94.54	440000	0.108562	C3	0	0	0
2012	19.4304	0.984237	9.21129	0.303	0.2385	94.54	440000	0.108562	C3	0.00052399	0.00077112	0
2013	22.5205	0.681127	1.31515	0.8502	0.836	32.9	440000	0.760367	C3	0.000447709	0.00103053	1
2014	22.5801	0.537506	1.45211	0.8439	0.890205	27.21	440000	0.688653	I	0.000157101	0.00169633	0
2015	22.7209	0.552271	2.22334	0.7931	0.814775	23.37	440000	0.449773	I	0.00140229	0.00346585	0
2016	22.9744	0.507574	1.44493	0.7387	0.719941	21.15	440000	0.692076	I	0.00341517	0.00403892	0
2017	23.0954	0.537705	1.54816	0.7334	0.700013	31.8	440000	0.645927	I	0.000912188	0.00171212	0
2018	23.0932	0.530334	1.3606	0.6714	0.646318	38.15	440000	0.734969	I	0.000413611	0.000545511	0
2019	23.0987	0.505153	1.81594	0.6313	0.613939	37.68	440000	0.550679	I	0.000174636	0.00135595	0
2020	23.2125	0.528217	1.77486	0.5697	0.54792	46.62	440000	0.563425	I	0.000915382	0.00310745	0
2021	23.2427	0.51487	1.51283	0.5629	0.543071	34.03	440000	0.661013	I	0.000994941	0.0029283	0
2014	19.4357	0.488817	9.21129	0.2248	0.17872	51.6	640000	0.108562	C1	1.43987e-05	0.000354905	1
2015	22.4228	0.266359	1.21854	0.2248	0.1565	79.24	640000	0.820657	C1	3.95944e-06	0.000985444	1
2016	22.3425	0.220359	1.31765	0.6107	0.603508	66.47	640000	0.758928	G	4.06995e-05	0.000375358	1
2018	22.4765	0.146288	1.0051	0.6139	0.599623	25.27	640000	0.994927	G		0.00545573	1
2019	22.3876	0.0582207	1.01073	0.6172	0.598202	44.07	640000	0.989384	G	0.000947894	0.00135514	1
2020	22.423	0.0593996	1.10672	0.6137	0.598404	5.18	640000	0.903574	G	0.0010403	0.00138397	1
2021	22.476	0.0682053	1.1322	0.6071	0.590305	40.07	640000	0.883236	G	0.000255134	0.000383302	1
2013	22.5581	0.843875	1.18986	0.7007	0.535305	55.86	330000	0.840438	K	1.91123e-05	0.00172256	1
2015	21.7638	0.521308	8.05571	0.6459	0.618897	34.9	330000	0.124135	K	0.000162023	0.00304994	1
2017	21.6602	0.457423	2.95662	0.6004	0.526474	54.95	330000	0.338225	K	0.00523135	0.0373995	1
2018	21.736	0.509575	1.86709	0.5592	0.478796	39.24	330000	0.535593	K		0.0154812	1
2019	21.607	0.468859	2.22604	0.547	0.467	46.51	330000	0.449228	K		0.0220801	1
2020	21.4961	0.436977	2.09107	0.5263	0.439118	71.83	330000	0.478224	K		0.0200317	1
2013	22.9998	0.605592	1.47304	0.5715	0.591073	22.92	330000	0.678868	C3	0.00735098	0.0188542	1
2014	23.2001	0.633816	2.53745	0.5607	0.577853	18.31	330000	0.394096	C3	0.00974463	0.0223425	1
2015	23.2685	0.640637	4.70668	0.5989	0.619929	14.7	330000	0.212464	C3	0.00730609	0.0201227	1
2016	23.1672	0.589862	3.22693	0.5915	0.606451	15.18	330000	0.309892	C3	0.00500223	0.0147038	1
2017	23.1682	0.532298	2.95607	0.664	0.667888	15.37	330000	0.338288	C3	0.0105121	0.0305222	1
2018	23.2122	0.546613	1.71657	0.6672	0.669668	19.96	330000	0.582555	C3	0.0134481	0.0314783	1
2019	23.2105	0.54705	1.7762	0.6809	0.676685	15.46	330000	0.563	C3	0.00749744	0.0184247	1
2020	23.4635	0.428987	1.47505	0.707	0.705873	16.47	330000	0.677945	C3	0.00109893	0.00415765	1
2021	23.5459	0.477766	1.60739	0.7019	0.701347	26.65	330000	0.622125	C3	0.0015154	0.00733543	1
2011	22.1517	0.75425	1.06178	0.5623	0.623644	20.32	530000	0.94181	F	0.000469096	0.00204064	0
2012	22.0974	0.716999	1.01904	0.499	0.513246	20.84	530000	0.981314	F	0.00308704	0.00472198	0
2013	22.295	0.745479	1.01697	0.5025	0.454011	16.29	530000	0.983315	F	0.00385307	0.00774649	0
2014	22.2235	0.716329	1.35011	0.5192	0.4649	15.98	530000	0.74068	F	0.00263024	0.00373023	0
2015	22.531	0.382268	1.48876	0.7948	0.806911	16.5	530000	0.6717	F	0.000145754	0.000590941	0
2017	23.5642	0.530688	1.0914	0.6225	0.54244	21.64	530000	0.916255	F	0.00418809	0.00176212	0
2018	23.6339	0.483221	1.03936	0.5715	0.52482	5.19	530000	0.962134	K	0.00730591	0.018317	0
2019	23.6933	0.469037	0.992281	0.5412	0.453259	5.18	530000	1.00778	K	0.00204435	0.0211535	0
2020	23.7252	0.484001	0.962941	0.5218	0.453278	5.18	530000	1.03849	K	0.000368389	0.0141999	0
2021	24.2187	0.675067	0.903951	0.5222	0.445446	5.18	530000	1.10625	K	-0.0063575	-0.0878212	0
2013	21.234	0.405321	2.4922	0.5899	0.576179	6.24	610000	0.401253	C3	0.00269766	0.00982428	0
2014	21.3682	0.45517	3.1776	0.6048	0.610177	9.11	610000	0.314703	C3	0.00487721	0.0116985	0
2015	21.5415	0.503268	4.22117	0.6109	0.646485	16.69	610000	0.236901	C3	0.0154256	0.0326694	0
2020	21.9965	0.522123	1.72902	0.5923	0.592435	27.16	610000	0.578363	C3	-0.00310654	-0.00159951	0
2021	22.0814	0.527199	1.8277	0.575	0.554419	29.98	610000	0.547137	C3		0.000805318	0
2011	22.0155	0.766654	1.17348	0.3728	0.383546	5.72	610000	0.852164	F	0.00258451	0.00550444	0
2012	22.4789	0.67882	1.03701	0.5698	0.56709	5.18	610000	0.964309	F	0.00653196	0.0117276	0
2013	22.6268	0.746669	1.04797	0.5608	0.5498	7.67	610000	0.954224	F	0.00909475	0.0270552	0
2014	22.7336	0.765431	1.10075	0.4316	0.4112	9.46	610000	0.908476	F	0.00991212	0.018871	1
2015	22.9362	0.74073	1.54806	0.6596	0.648821	5.18	610000	0.64597	F	0.00364398	0.00522711	1
2016	24.5816	0.361606	1.03781	0.6118	0.620972	19.83	610000	0.963564	F	0.00256774	0.00386935	1
2018	24.7392	0.426423	0.905816	0.5798	0.629728	36.14	610000	1.10398	F	0.00237051	0.0024673	0
2019	24.6832	0.418681	0.897305	0.5621	0.656227	7.26	610000	1.11445	F	0.000968772	0.00122945	0
2020	24.5728	0.449683	0.926069	0.5413	0.646471	15.73	610000	1.07983	F	0.000802492	0.000840371	0
2021	24.0203	0.529594	1.58774	0.6816	0.673466	22.63	610000	0.629826	F	0.000156405	0.000183751	0
2013	20.6923	0.383621	1.76113	0.4483	0.408604	38.61	500000	0.567817	C2	0.000779119	0.00127835	0
2014	20.6754	0.331116	2.73647	0.4619	0.454532	40.02	500000	0.365434	C2	1.75289e-05	0.00283924	0
2015	20.7823	0.26697	6.38163	0.4329	0.430428	30.93	500000	0.1567	C2	0.000963786	0.00111779	0
2016	21.0104	0.262776	4.35902	0.4406	0.469876	71.91	500000	0.229409	C2	0.00220643	0.00314661	0
2017	21.175	0.334427	2.30776	0.443	0.405987	47.32	500000	0.433321	C2	0.00218499	0.00282941	0
2018	21.1077	0.265447	1.52307	0.4393	0.405506	38.07	500000	0.656569	C2	0.00693299	0.00834876	0
2019	21.1543	0.263261	1.78202	0.445	0.407892	26.5	500000	0.561162	C2	0.00897623	0.00996623	0
2021	21.1976	0.213528	2.01324	0.4505	0.40734	22.91	500000	0.496712	C2		0.000884088	0
2013	21.968	0.542144	2.0866	0.5042	0.687807	23.07	460000	0.479249	C2	0.0082473	0.035582	0
2014	22.0244	0.529454	2.57823	0.4409	0.572768	30.67	460000	0.387863	C2	0.00707304	0.0229499	0
2015	22.3089	0.480438	4.46376	0.4813	0.573289	49.68	460000	0.224026	C2	0.00908296	0.0117698	0
2016	22.9858	0.413974	1.8743	0.5163	0.586709	42.04	460000	0.533532	C2	0.0254233	0.0384836	0
2018	23.0589	0.533162	1.16096	0.5634	0.552594	51.88	460000	0.861358	C2	0.0112095	0.0235517	1
2019	23.1007	0.57032	1.28074	0.5272	0.503226	49.11	460000	0.780801	C2	0.00846579	0.0186543	1
2020	23.0534	0.613627	1.73249	0.5436	0.491539	33.37	460000	0.577204	C2	0.0163114	0.0241466	1
2021	22.847	0.714827	1.47545	0.5176	0.469982	37.26	460000	0.677758	C2	0.0113298	0.0181381	1
2015	19.4304	0.0504604	9.21129	0.4287	0.487763	94.54	460000	0.108562	K	0.000116048	0.00017409	1
2013	23.3432	0.225484	2.27992	0.6058	0.727487	48.4	510000	0.438611	C1	0.00282108	0.00577435	0
2014	23.3013	0.256437	2.42653	0.5912	0.678967	63.1	510000	0.412111	C1	0.0010446	0.00177453	1
2015	23.3021	0.213882	3.09816	0.632	0.696126	59.89	510000	0.322772	C1	0.000465684	0.00114089	0
2018	23.8414	0.242457	2.87119	0.6427	0.786638	35.55	510000	0.348288	C1		0.0547722	0
2019	24.0878	0.323833	4.70226	0.6351	0.812784	38.97	510000	0.212664	C1	0.0146143	0.0330678	0
2020	24.2789	0.337835	9.21129	0.6409	0.83637	46.52	510000	0.108562	C1	0.0117994	0.0195605	0
2021	24.4894	0.348852	8.95152	0.6424	0.868044	41.76	510000	0.111713	C1	0.00728445	0.0119313	0
2013	21.8359	0.399786	1.45102	0.338	0.3325	12.88	320000	0.689171	C3	0.0105462	0.0203716	0
2014	21.876	0.38324	1.69543	0.3485	0.3394	12.56	320000	0.589822	C3	0.00562086	0.00923774	0
2015	21.8965	0.374924	1.98472	0.345	0.338805	13.7	320000	0.503851	C3	0.00791306	0.0122021	0
2016	22.0383	0.371122	1.61566	0.3757	0.394301	13.15	320000	0.618941	C3	0.008091	0.0125751	0
2017	22.0388	0.391518	1.13533	0.3309	0.315299	16.13	320000	0.8808	C3	0.00261814	0.00506794	0
2018	21.9891	0.417794	0.938393	0.331	0.312821	15.3	320000	1.06565	C3	0.00182242	0.00296532	0
2019	21.9728	0.389327	1.01759	0.3328	0.310453	16.11	320000	0.982716	C3	0.007217	0.00929687	0
2020	22.0977	0.419966	1.07476	0.3442	0.343118	11.07	320000	0.930436	C3	0.0155168	0.0177714	0
2021	22.3044	0.362813	1.05613	0.4061	0.38876	16.88	320000	0.946853	C3		0.00655496	0
2013	21.9275	0.305101	1.15049	0.2248	0.198339	23.32	460000	0.869198	B	0.0087273	0.0352644	1
2014	22.2198	0.354891	1.26026	0.2639	0.226805	34.56	460000	0.793488	B	0.0109503	0.0141012	1
2015	22.3093	0.410649	1.71604	0.2829	0.256485	25.22	460000	0.582737	B	0.00399071	0.0108636	1
2016	22.3314	0.420125	1.59865	0.3071	0.270447	11.74	460000	0.625528	B	0.00265347	0.00378385	1
2017	22.3679	0.442046	1.28739	0.2919	0.262282	48.28	460000	0.776763	S		0.00473085	1
2018	22.165	0.554102	1.21197	0.2571	0.203269	39.41	460000	0.825104	S	0.00256473	0.00283486	1
2019	21.9624	0.639424	1.28047	0.3863	0.3511	17.46	460000	0.780962	S	0.000184005	0.000280196	1
2020	21.7986	0.678183	1.41037	0.441	0.41	15.62	460000	0.709035	S		0.00769088	1
2021	21.7541	0.686227	1.44414	0.4352	0.3953	9.19	460000	0.692453	S	0.00488592	0.0154909	1
2013	23.3496	0.316922	0.852181	0.6346	0.663648	18.19	460000	1.17346	C3	0.0106475	0.0162941	0
2014	23.5026	0.39661	0.934746	0.6093	0.612534	14.06	460000	1.06981	C3	0.00635291	0.0165849	1
2015	23.5796	0.44184	1.0468	0.5364	0.550784	14	460000	0.955295	C3	0.00861387	0.0191561	1
2016	23.6246	0.470243	0.954718	0.5353	0.553587	8.3	460000	1.04743	C3	0.0054498	0.0143444	1
2017	23.4828	0.476495	0.953515	0.5413	0.535676	16.51	460000	1.04875	C3	0.0106485	0.0308415	0
2018	23.162	0.495849	0.852181	0.5301	0.510312	15.87	460000	1.17346	C3	0.00457396	0.0231358	0
2019	23.0962	0.466688	0.852181	0.5121	0.466	57.81	460000	1.17346	C3	0.0145953	0.021567	0
2020	22.9434	0.518158	1.06102	0.4875	0.4147	14.45	460000	0.94249	C3	0.00395683	0.00751084	0
2021	22.8283	0.445324	1.61666	0.4403	0.3863	18.81	460000	0.618559	C3	0.011579	0.02438	0
2013	21.7967	0.450208	1.55465	0.2428	0.206142	53.58	440000	0.643232	K	2.59503e-05	0.000525698	1
2014	21.9239	0.513962	1.4378	0.2358	0.212021	14.52	440000	0.695504	K	3.56898e-05	0.000106493	1
2015	21.8823	0.52116	2.16357	0.2248	0.18785	59.42	440000	0.4622	K	1.26508e-06	1.65897e-05	1
2017	21.8014	0.415724	1.41542	0.2641	0.216789	83.3	440000	0.706504	K		1.27559e-05	1
2018	21.9671	0.507999	1.07536	0.2942	0.223606	53.66	440000	0.929921	K		0.00141646	1
2019	21.7992	0.40997	1.09065	0.2844	0.223027	36.11	440000	0.916883	K		0.00031946	1
2020	21.8576	0.493365	1.07365	0.3152	0.2297	23.53	440000	0.931405	K		0.000753856	0
2021	21.6427	0.332344	1.14052	0.3259	0.232489	24.24	440000	0.876795	K	0.000138577	0.000633395	0
2013	21.1131	0.310645	2.25475	0.5025	0.4697	93.51	440000	0.443509	C2	0.0236367	0.0512282	1
2014	21.0991	0.294006	2.7183	0.5715	0.4604	88.95	440000	0.367878	C2	0.0182675	0.0370517	0
2015	21.3952	0.384404	3.15351	0.5763	0.467552	70.45	440000	0.317107	C2	-0.0063575	-0.0358775	0
2016	21.1785	0.170435	4.48036	0.5761	0.49403	69.06	440000	0.223197	C2	-0.0063575	-0.133555	0
2019	21.1843	0.277351	2.35567	0.5342	0.474565	71.28	440000	0.424508	C2	0.000405987	0.00139511	0
2020	21.3876	0.106346	2.47089	0.5205	0.461088	51.28	440000	0.404712	C3		0.00295633	0
2021	21.3409	0.120657	2.99805	0.4788	0.421427	73.17	440000	0.33355	C3	0.00321749	0.00488526	0
2013	23.2939	0.235316	2.13825	0.4319	0.672998	34.26	320000	0.467673	C3	0.0140143	0.0285787	0
2014	23.3966	0.222622	1.85727	0.4425	0.595746	32.64	320000	0.538425	C3	0.0168569	0.0171202	0
2015	23.4772	0.222287	1.72468	0.4669	0.501742	36.43	320000	0.579819	C3	0.00804623	0.0106452	0
2016	23.5719	0.223899	1.47605	0.4648	0.549709	33.03	320000	0.677482	C3	0.00460988	0.008452	0
2017	23.7305	0.241196	1.3526	0.4296	0.478786	29.72	320000	0.739317	C3	0.00807679	0.0147428	0
2018	23.7626	0.212524	1.0177	0.4656	0.544938	33.36	320000	0.982606	C3	0.00132537	0.00738181	1
2019	23.8996	0.270206	1.02169	0.4709	0.530086	32.97	320000	0.978774	C3	0.0062551	0.00778389	0
2020	24.032	0.312834	1.09774	0.4752	0.515538	39.48	320000	0.910959	C3	0.00436904	0.0109703	0
2021	24.0544	0.286304	1.00529	0.416	0.44467	29.67	320000	0.994737	C3	0.0101532	0.0204968	0
2013	22.8713	0.549908	1.10956	0.9131	0.90968	80.41	450000	0.90126	G	0.0344008	0.0225902	1
2014	22.8746	0.585073	1.2377	0.9148	0.915945	27.72	450000	0.807951	G	0.0307871	0.0367101	1
2015	23.2374	0.437003	1.17498	0.8786	0.890003	71.43	450000	0.851075	G	0.00920156	0.0245503	1
2017	23.2758	0.385631	1.06415	0.86	0.861819	19.36	450000	0.939715	G	0.00561875	0.0106747	0
2019	23.6219	0.409545	1.07867	0.8819	0.888061	21.53	450000	0.927068	G		0.021192	1
2020	23.6894	0.380234	1.20476	0.8362	0.851788	11.46	450000	0.83004	G	0.0333841		1
2021	24.0148	0.508957	0.998032	0.8252	0.834613	10.98	450000	1.00197	G		0.0808247	1
2011	22.0295	0.494543	1.06676	0.4381	0.39319	46.91	510000	0.937421	C2	0.000647997	0.000836485	0
2012	22.0378	0.507186	1.24847	0.4709	0.456915	52.49	510000	0.80098	C2	2.45949e-06	0.000505883	0
2013	22.0013	0.373958	1.48469	0.4126	0.339378	51.78	510000	0.673542	C2	5.58551e-05	0.000117426	1
2015	21.8066	0.296732	2.86855	0.3952	0.346518	62.18	320000	0.348608	C2	0.00370554	0.00397783	0
2017	22.0249	0.54165	2.99313	0.4103	0.381044	28.92	320000	0.334099	C2		0.00262781	0
2018	22.2262	0.599849	1.44559	0.4822	0.431401	15.4	320000	0.691759	C2	0.00121229	0.00579665	0
2019	22.2349	0.588483	1.42594	0.4329	0.378829	21.6	320000	0.701291	C3	0.0026414	0.0114913	0
2020	22.336	0.491373	1.29541	0.3991	0.355376	16.2	320000	0.771953	C3	0.0095453	0.0162557	0
2021	22.293	0.592261	1.53014	0.3387	0.296433	15.85	320000	0.653537	C3	-0.00358152	-7.93903e-05	0
2013	19.9527	0.394393	3.61971	0.5548	0.5372	53.19	210000	0.276265	C3	0.000314039	0.000135596	1
2014	19.9947	0.406092	5.71254	0.5598	0.5386	42.09	210000	0.175053	C3	0.00435026	0.00481335	1
2013	20.0088	0.536989	2.9161	0.3942	0.375417	64.02	510000	0.342924	C3	0.000525509	0.0019862	0
2016	20.1282	0.527149	7.99756	0.472	0.405582	29.2	510000	0.125038	C3	0.00135329	0.00995835	0
2017	20.1447	0.531551	6.71756	0.5411	0.477445	30.11	510000	0.148864	C3	0.00802166	0.00825603	0
2019	20.2536	0.570667	3.71116	0.4349	0.4162	28.66	510000	0.269458	C3		0.00236492	1
2020	20.0116	0.443661	3.30478	0.4809	0.45685	28.81	510000	0.302592	C3		0.00628883	1
2021	20.0601	0.415471	3.76462	0.4487	0.426076	30.99	510000	0.265631	C3	0.0042235	0.00859771	1
2013	21.5186	0.459761	2.7087	0.4722	0.468535	94.54	230000	0.369181	C4	0.000611607	0.000881249	1
2014	21.774	0.508606	2.16245	0.4432	0.423538	75.17	230000	0.462439	C4	0.000740556	0.000371461	1
2015	23.673	0.580846	1.39991	0.6755	0.690555	91.26	230000	0.714333	C4	0.0124484	0.009061	1
2016	24.2568	0.730106	1.1039	0.6704	0.677818	93	230000	0.905877	C4		0.00139705	1
2017	24.3089	0.725332	1.07455	0.6559	0.664277	92.23	230000	0.930621	C4	5.48697e-06	9.35897e-05	0
2018	24.1591	0.78634	0.969749	0.6369	0.640603	68.13	230000	1.0312	C4		4.29243e-05	0
2019	23.8278	0.984237	1.09608	0.619	0.614089	74.73	230000	0.912342	C4	-3.61505e-06	-3.93328e-06	0
2013	22.7477	0.685134	1.01897	0.3578	0.342424	34.83	520000	0.981387	C2	0.00924447	0.0209945	1
2014	22.9985	0.612106	1.09208	0.5919	0.59829	32.62	520000	0.915686	C2	0.00527872	0.0199207	1
2015	23.137	0.688149	1.18314	0.2872	0.260542	31.85	520000	0.845212	C2	0.00969345	0.08922	1
2016	23.0678	0.656792	1.09683	0.2872	0.276908	36.62	520000	0.911721	C2	-0.0063575	0.00953582	1
2017	22.997	0.656262	1.02901	0.2921	0.271089	37.44	520000	0.971809	C2	0.00797827	0.0148693	1
2018	23.0729	0.674157	0.922015	0.2939	0.269986	32.19	520000	1.08458	C2	0.00779572	0.0207232	1
2019	23.0766	0.646081	0.989553	0.2927	0.269704	28.97	520000	1.01056	C2		-0.00923664	1
2020	23.167	0.576066	1.0309	0.2865	0.295598	29.29	520000	0.970026	C2		0.0823349	1
2021	23.2786	0.538593	0.995813	0.3623	0.377159	39.66	520000	1.0042	C2	0.0334145	0.0474343	1
2013	20.1301	0.512252	6.16041	0.4918	0.545202	37.97	430000	0.162327	C2	0.00949133	0.0105952	1
2014	20.1902	0.686265	6.73882	0.4965	0.573688	43.18	430000	0.148394	C2	0.00903089	0.0146124	1
2015	20.1913	0.649673	9.21129	0.5056	0.658179	54.26	430000	0.108562	C2	0.0081757	0.013428	1
2016	20.2623	0.581474	7.537	0.5016	0.692375	63.07	430000	0.132679	C2		0.0224371	1
2017	20.5883	0.332371	4.37104	0.5704	0.613453	53.28	430000	0.228779	C2	0.00430082	0.0128665	0
2019	20.5569	0.265232	3.46819	0.5281	0.50403	46.26	430000	0.288335	C2		0.0202953	0
2020	20.6092	0.277164	2.55273	0.5176	0.470282	39.15	430000	0.391737	C2	0.00948819	0.0138472	0
2021	20.6906	0.294996	2.73894	0.5345	0.498318	48.38	430000	0.365105	C2	0.00128191	0.000777087	0
2013	21.8774	0.823249	1.53425	0.5383	0.524396	19.78	500000	0.651783	F	0.00456729	0.0083457	1
2014	21.9245	0.856287	2.0376	0.4372	0.42518	22.14	500000	0.490774	F	0.00250075	0.00643338	0
2015	23.8473	0.726502	1.00165	0.7242	0.755378	32.89	500000	0.998353	F	0.0303225	0.065017	0
2016	24.1167	0.612976	1.04159	0.5586	0.631714	25.15	500000	0.960072	D		0.0322322	0
2017	24.1748	0.611733	1.09942	0.5313	0.610812	29.96	500000	0.909573	D	0.0070186	0.0115433	0
2018	24.2561	0.623772	0.921342	0.5246	0.588529	24.48	500000	1.08537	D		0.0125089	0
2019	24.3463	0.640408	0.955488	0.5218	0.549533	38	500000	1.04659	D		0.0101357	0
2020	24.3908	0.638227	1.13316	0.4633	0.466421	47.21	500000	0.882486	D		0.00758134	0
2021	24.4063	0.625136	1.31977	0.4418	0.453835	31.51	500000	0.757708	D	0.00608866	0.0127358	0
2011	21.3235	0.32262	2.10304	0.5804	0.602223	13.21	350000	0.475503	A	0.00263847	0.00369178	0
2012	21.325	0.303001	2.50235	0.4608	0.473976	35.89	350000	0.399625	A	0.00831164	0.0140896	0
2013	21.3259	0.262255	3.99014	0.4443	0.360936	24.38	350000	0.250618	A	0.0014322	0.00234964	0
2014	21.4866	0.333412	6.94641	0.4386	0.376562	35.92	350000	0.143959	A	0.0360214	0.0403745	0
2015	22.0577	0.0980137	4.62472	0.444	0.416101	25.03	350000	0.216229	A	0.00330009	0.00769388	0
2016	22.1513	0.163072	3.27234	0.3834	0.358542	32.06	350000	0.305592	A	0.0190478	0.0311088	0
2018	22.1828	0.213906	1.40855	0.3545	0.33694	18.1	350000	0.709951	A	0.005109	0.00629986	0
2019	22.1704	0.158587	1.472	0.3224	0.300763	33.43	350000	0.679348	A	0.00186214	0.00238792	0
2020	22.3198	0.335763	1.41604	0.2626	0.239656	32.85	350000	0.706197	A		0.00183967	0
2021	22.148	0.400775	1.86123	0.2248	0.215159	25.18	350000	0.537278	A	0.00111671	0.00335954	0
2011	20.2976	0.488884	2.62051	0.2665	0.2538	16.32	510000	0.381605	F	0.00429231	0.0112183	0
2014	20.4602	0.13501	2.48213	0.4528	0.444579	31.01	510000	0.402879	F	0.0128976	0.0229108	0
2015	20.4878	0.177676	4.39148	0.5331	0.739835	29.33	510000	0.227714	F	0.00876971	0.00525269	0
2016	21.1812	0.300704	2.15736	0.5672	0.533587	41.04	510000	0.46353	F	0.0166019	0.0209552	0
2017	21.2689	0.357766	1.95659	0.5549	0.48721	73.85	510000	0.511093	D	0.0140175	0.0186178	0
2018	21.214	0.432778	1.66222	0.5396	0.445372	71.64	510000	0.601605	D		0.010301	0
2019	21.4096	0.50351	1.5937	0.5095	0.4553	46.21	510000	0.627473	D	0.00542501	0.0171879	0
2020	21.4661	0.500502	1.57858	0.4754	0.4453	46.36	510000	0.633479	D		0.00869818	0
2021	21.4943	0.489825	1.55282	0.4694	0.4355	49.83	510000	0.643991	D	0.00720373	0.0103958	0
2013	22.1641	0.309347	0.8999	0.2248	0.1307	94.54	120000	1.11123	F	-0.000823904	-0.000692743	0
2011	20.5945	0.754488	2.41172	0.4163	0.3825	39.86	640000	0.414642	C3	0.00248989	0.00354354	0
2012	20.5518	0.734147	2.3067	0.4134	0.371	45.27	640000	0.43352	C3	0.00623843	0.0102643	0
2013	20.7774	0.738589	1.85766	0.4415	0.411533	46.03	640000	0.538313	C3	0.0120271	0.0173032	1
2014	20.7683	0.720412	2.43831	0.3473	0.3122	49.06	640000	0.410121	C3	0.0299568	0.113412	1
2015	20.9132	0.382771	2.90895	0.5724	0.553685	48.5	640000	0.343767	C3	0.030294	0.0697977	1
2017	21.3542	0.590115	2.10708	0.5514	0.5321	42.45	640000	0.474591	C3		0.012141	1
2020	21.1826	0.369118	1.7978	0.68	0.6575	16.14	640000	0.556235	C3		0.00167765	1
2021	21.033	0.403466	3.0672	0.6816	0.666617	14	640000	0.32603	C3	0.000927021	0.00474298	1
2013	22.484	0.356576	2.1181	0.6475	0.683515	35.58	340000	0.472122	C1	0.0244625	0.0373221	0
2014	22.5817	0.348088	2.9097	0.6647	0.733121	39.47	340000	0.343678	C1	0.00986242	0.015594	0
2015	22.695	0.327075	2.66117	0.6815	0.72312	30.53	340000	0.375775	C1	0.00502633	0.00854214	0
2016	22.8907	0.319987	2.68647	0.6718	0.727258	31.38	340000	0.372236	C1	0.00312353	0.00769823	0
2017	23.041	0.326182	3.24365	0.6737	0.768099	33.36	340000	0.308294	C1	0.00615193	0.0143377	0
2018	23.2498	0.35813	2.33977	0.6751	0.770122	30.55	340000	0.427392	C1		0.0121615	0
2019	23.3531	0.320024	4.62754	0.6883	0.811619	27.73	340000	0.216098	C1		0.0144043	0
2020	23.4437	0.31197	7.90058	0.6751	0.802417	28.29	340000	0.126573	C1	0.00711281	0.0124492	0
2021	23.9587	0.321237	4.46414	0.658	0.825905	29.55	340000	0.224007	C1	0.0106122	0.0245799	0
2013	22.7454	0.788334	1.09418	0.5442	0.521922	15	210000	0.913922	C2	0.0107209	0.0172343	1
2014	22.8719	0.677917	1.18427	0.5753	0.476488	15.3	210000	0.844403	C2	0.0176488	0.0249421	1
2015	22.8857	0.723788	1.26797	0.5071	0.389993	40.05	210000	0.788662	C2	0.00515783	0.00649457	0
2017	23.0835	0.759463	1.28564	0.3977	0.344499	15.42	210000	0.777823	C2	0.00631942	0.0119285	1
2018	23.1845	0.693411	1.15561	0.604	0.54986	10.52	210000	0.865343	C2		0.00906768	1
2020	23.2219	0.661161	1.20723	0.6443	0.625444	9.89	210000	0.828341	C2	0.00196681	0.00433361	1
2021	23.3019	0.674474	1.30517	0.6558	0.612433	15.9	210000	0.766182	C2	0.00534919	0.00707955	1
2013	23.0654	0.346266	1.57933	0.4593	0.481726	64.14	510000	0.633182	D	0.0261544	0.044225	1
2014	23.2207	0.383473	1.73079	0.455	0.489822	68.79	510000	0.577772	D	0.0457712	0.0800257	1
2015	23.3767	0.414519	1.91161	0.4577	0.468234	55	510000	0.52312	D	0.0337912	0.0671034	1
2016	23.5517	0.459026	1.47565	0.4665	0.473071	53.76	510000	0.677667	D	0.0179055	0.026336	1
2017	23.6547	0.456978	1.32157	0.4665	0.45999	40.26	510000	0.756674	D		0.0428179	1
2018	23.7641	0.466923	1.04214	0.4845	0.48387	47.31	510000	0.959567	D	0.0295137	0.0508778	1
2019	23.9556	0.526595	1.07228	0.5351	0.537615	47.09	510000	0.932595	D	0.0258868	0.0464818	1
2020	24.1534	0.574368	1.03854	0.6035	0.58749	34.37	510000	0.962889	D		0.0501838	1
2021	24.2646	0.584369	1.13122	0.6586	0.659183	31.4	510000	0.884002	D		0.0525618	1
2013	22.3047	0.679285	1.11214	0.3007	0.296714	30.28	370000	0.899168	C2	0.00483487	0.0451428	0
2019	23.0139	0.63229	1.02676	0.4844	0.466998	33.59	370000	0.973933	C2	-0.00262886	0.00241638	0
2020	23.0318	0.650014	0.997589	0.4605	0.43812	24.66	370000	1.00242	C2		0.00550864	0
2021	23.1069	0.71132	1.03219	0.4825	0.46667	26.66	370000	0.968815	C2	0.00524842	0.00905155	0
2012	23.557	0.751395	0.979146	0.7934	0.826155	94.53	130000	1.0213	D	0.030882	0.0433411	0
2013	23.6136	0.712163	0.939067	0.7249	0.721693	80.98	130000	1.06489	D	0.00783138	0.0134116	1
2014	23.9527	0.566119	1.14576	0.7971	0.802106	45.31	130000	0.872783	D	0.0221846	0.0382394	1
2015	23.9754	0.513648	1.15369	0.7692	0.769464	48.88	130000	0.866782	D	0.0155018	0.0314317	1
2016	24.0988	0.546095	1.05488	0.7552	0.765319	42.5	130000	0.947976	D	0.0126309	0.0386941	0
2017	24.1626	0.583054	1.016	0.7178	0.717597	46.12	130000	0.984255	D	0.0122925	0.0206458	0
2018	24.1844	0.577559	0.914777	0.7263	0.743104	36.21	130000	1.09316	D	0.013094	0.0219304	0
2019	24.2001	0.570936	0.903681	0.7302	0.738192	41.18	130000	1.10658	D		0.0140106	0
2020	24.2462	0.565608	0.91618	0.7228	0.743229	42.17	130000	1.09149	D	0.0107405	0.0171477	0
2021	24.3746	0.684943	0.952324	0.7158	0.731076	45.43	130000	1.05006	D	0.00521422	0.0127646	0
2011	22.8238	0.602083	0.975075	0.2356	0.241966	20.3	440000	1.02556	D	0.00712611	0.0453249	0
2012	22.8618	0.603037	0.993069	0.2333	0.244011	21.72	440000	1.00698	D	0.0120682	0.0224385	0
2013	22.8854	0.570881	1.0984	0.3343	0.309393	29.28	440000	0.910412	D	0.00430564	0.0097756	1
2014	22.8764	0.535824	1.25283	0.3305	0.423787	28.24	440000	0.798195	D	0.00781932	0.0108589	1
2015	22.8642	0.506576	1.83245	0.4256	0.441364	21.79	440000	0.545718	D	0.0154042	0.028136	0
2016	22.9018	0.490746	1.54117	0.4462	0.475146	19.44	440000	0.648855	D	0.00957717	0.0179153	0
2017	22.9388	0.482853	1.33134	0.5213	0.523782	19.01	440000	0.751121	D	0.00992824	0.0361728	0
2018	23.0277	0.519525	0.920784	0.4874	0.480586	21.82	440000	1.08603	D	0.0270829	0.0533648	0
2019	23.1399	0.543918	1.07798	0.4967	0.505832	13.34	440000	0.927657	D	0.0248715	0.0532065	0
2020	23.2624	0.600835	1.1713	0.4929	0.445696	22.45	440000	0.853754	D	0.0229274	0.0451767	0
2021	23.2856	0.612345	1.039	0.5022	0.454253	32.35	440000	0.962463	D	0.0112139	0.0180151	0
2013	20.4761	0.325185	2.35593	0.8235	0.677037	68.77	110000	0.42446	B	0	0.000816177	0
2014	20.8411	0.279382	5.08901	0.7201	0.612592	65.76	110000	0.196502	B	0	0.000351216	0
2015	21.0658	0.252861	5.38838	0.6018	0.325561	76.08	110000	0.185584	B	2.80183e-06	0.0040183	1
2020	22.2586	0.4348	2.51051	0.5604	0.610814	38.17	110000	0.398325	B		0.0238554	1
2021	22.395	0.408645	1.88735	0.546	0.538073	33.17	110000	0.529844	B	0.0183671	0.0285363	0
2011	19.4304	0.5759	3.29343	0.6243	0.5687	57.99	110000	0.303635	C2	0.0033459	0.00460107	0
2012	19.4304	0.553792	8.87052	0.6297	0.5652	48.69	110000	0.112733	C2	0.000820104	0.000688237	0
2013	19.9763	0.274286	3.25296	0.6051	0.561	58	110000	0.307412	C2	0.0286243	0.0276186	1
2014	21.5909	0.544648	1.42515	0.7529	0.727855	74.42	110000	0.701682	D	0.00833019	0.0129965	1
2015	21.6163	0.533771	2.31653	0.7313	0.794229	74.67	110000	0.43168	D	0.00496368	0.00921697	1
2017	22.4554	0.562089	1.27574	0.6458	0.590136	50.77	110000	0.783856	D		0.0226976	1
2018	22.5709	0.587193	1.08877	0.6458	0.587714	47.11	110000	0.918468	D		0.01349	1
2019	22.8579	0.669936	0.96569	0.6449	0.582875	41.26	110000	1.03553	D	0.0266902	0.0191131	0
2020	22.8846	0.676494	0.916686	0.6092	0.550702	43.17	110000	1.09089	D	0.00257096	0.00655693	0
2021	22.7768	0.666428	0.922856	0.5775	0.516959	51.81	110000	1.08359	D	0.0151039	0.0238791	0
2013	21.0994	0.321696	2.26041	0.303	0.29866	45.66	630000	0.442397	C2	0.00169661	0.00771508	0
2014	21.0052	0.347532	2.41709	0.3096	0.311073	39	630000	0.413721	C2	0.00913752	0.0213388	0
2015	20.7366	0.306566	8.85972	0.3119	0.327591	24.54	630000	0.11287	C2	0.00809575	0.00945415	0
2016	21.8642	0.0900532	2.14656	0.5586	0.32766	27.07	630000	0.465862	C2	0.00714166	0.0227259	0
2017	22.0663	0.237389	1.62922	0.5404	0.306135	18.95	630000	0.613789	C2	0.0157869	0.0174111	0
2018	22.154	0.323712	1.28021	0.5404	0.29983	5.18	630000	0.78112	I	0.000628418	0.00163183	0
2019	21.7509	0.400636	1.85103	0.5249	0.255426	16.34	630000	0.540239	I	0.000900327		0
2020	21.1305	0.733746	2.31188	0.4858	0.20628	6.34	630000	0.432549	I	0.000126436	0.000354868	0
2021	19.8867	0.984237	4.85888	0.4574	0.1741	25.66	630000	0.205809	I	0.000723979	0.00095026	0
2012	21.424	0.726068	1.81033	0.2745	0.24293	37.97	330000	0.552386	C4	-0.000287427	0.00346457	1
2014	21.3926	0.321592	3.26218	0.6473	0.635205	20.72	330000	0.306543	C4	-0.00371919	-0.00245148	1
2015	21.5966	0.286123	3.5373	0.6564	0.684139	16.94	330000	0.282702	R	0.000702379	0.00121725	0
2017	21.8866	0.373694	1.62272	0.6513	0.628909	19.5	330000	0.616249	R	0.000107838	0.0010037	0
2018	21.9015	0.346797	1.5352	0.6516	0.626204	22.95	330000	0.651379	R		0.00253656	0
2019	21.9938	0.443476	1.74306	0.6492	0.623327	16.7	330000	0.573705	R	0.00280566		0
2020	21.8938	0.51301	1.65806	0.6502	0.618459	15.07	330000	0.603113	R		0.00851113	0
2021	22.0635	0.54605	1.83534	0.632	0.5986	23.98	330000	0.544859	R	0.00927651	0.0160556	0
2013	22.8705	0.595973	1.0462	0.5354	0.563752	36.59	450000	0.955836	K	0.000954159	0.00524872	0
2014	23.1426	0.612349	0.949988	0.4304	0.433532	57.96	450000	1.05265	K	0.00302622	0.0122975	0
2015	23.0508	0.597069	1.05056	0.4456	0.434893	84.29	450000	0.95187	K	0.000977084	0.00229986	0
2017	22.6995	0.490094	1.14277	0.6042	0.459527	58.62	450000	0.875064	K	3.4394e-06	7.13104e-06	0
2019	22.4781	0.392218	1.0316	0.6119	0.484	48.1	450000	0.969367	K		5.2703e-06	0
2020	22.5022	0.388234	0.852181	0.5832	0.5134	33.99	450000	1.17346	K		0.000489744	1
2021	22.4499	0.348577	0.852181	0.5612	0.487406	30.16	450000	1.17346	K	3.31978e-05	6.96793e-05	1
2013	21.3069	0.348552	1.50541	0.3714	0.354261	59.95	110000	0.664273	K	0.00832499	0.00561643	1
2014	21.3522	0.313943	2.39619	0.3703	0.289204	44.13	110000	0.41733	K	0.00030439	0.000703642	0
2015	21.4076	0.342105	2.49805	0.3967	0.343933	67.58	110000	0.400312	K	1.24278e-05	-0.018519	0
2016	21.4731	0.319399	2.39926	0.4267	0.33957	61.65	110000	0.416795	S	7.28958e-07	4.35821e-06	0
2017	21.2842	0.100147	1.84476	0.4282	0.365984	86.81	110000	0.542075	S	0.000748704	-0.00205005	0
2018	21.8103	0.489026	1.01827	0.4016	0.364026	92.1	110000	0.982054	S		0.00070266	0
2019	22.1589	0.6333	1.02438	0.3665	0.335483	88.28	110000	0.976198	S		-0.000214758	0
2020	22.0796	0.681031	1.03328	0.3923	0.324611	87.48	110000	0.967795	S		-0.00364751	0
2013	20.2813	0.27882	2.27033	0.3866	0.3519	6.48	610000	0.440465	N	0.00296998	0.00262827	0
2014	20.1727	0.242374	3.83033	0.467	0.442557	5.74	610000	0.261074	N	0	0.0310797	0
2015	20.8691	0.280704	3.05979	0.4566	0.488273	5.18	610000	0.32682	N	0.01188	0.0134336	1
2016	21.0467	0.388244	2.92601	0.381	0.370229	7.53	610000	0.341762	N	0.0252242	0.0713591	1
2018	20.9127	0.279825	1.74232	0.3335	0.287776	5.7	610000	0.573946	N	-0.0063575		1
2020	21.0052	0.326183	1.80367	0.3741	0.33442	37.63	610000	0.554424	N		0.0204144	1
2012	20.3914	0.185848	2.14039	0.2906	0.2374	93.56	150000	0.467205	C1	0	2.79007e-05	0
2013	20.4218	0.194868	2.06931	0.2819	0.2099	76.04	150000	0.483253	C1	0	0	1
2014	20.3777	0.229481	3.32395	0.2297	0.1331	92.78	150000	0.300847	C1	4.36212e-05	0	0
2015	19.8126	0.529385	9.21129	0.2248	0.133	92.56	150000	0.108562	C1	0	0	0
2012	22.5399	0.602019	1.44743	0.3932	0.406124	94.54	410000	0.69088	C3	0.0244987	0.0319336	1
2013	22.6967	0.399113	1.25603	0.5546	0.588578	94.54	410000	0.796162	C3	0.0111436	0.0210044	0
2014	22.9367	0.48312	1.646	0.4838	0.513449	93.45	410000	0.607534	C3	0.00405598	0.00569569	0
2015	22.8783	0.447863	1.40732	0.4432	0.424327	94.54	410000	0.710573	C3	0.0018112	0.00485535	0
2016	22.7087	0.378894	2.05561	0.4902	0.445962	85.48	410000	0.486473	C3	0.00447894	-0.00538234	1
2017	22.7335	0.369023	1.72939	0.6441	0.645497	85.12	410000	0.578238	C3	0.00553289	0.0137251	1
2019	22.6711	0.384877	1.11913	0.6303	0.612896	86.55	410000	0.893548	C3		0.00131494	1
2020	22.6886	0.32387	1.4959	0.5771	0.567754	87.88	410000	0.668495	C3	0.0023711	0.00256576	1
2021	22.7865	0.352932	1.51991	0.3863	0.377298	74.78	410000	0.657935	C3	0.0042964	0.00415984	1
2018	19.4304	0.118013	9.21129	0.3569	0.2288	82.48	460000	0.108562	H	0.00236725	0.00598202	1
2019	19.4304	0.103227	9.21129	0.35	0.216305	83.65	460000	0.108562	H	0.00152707	0.046097	1
2020	19.4304	0.313241	9.21129	0.3472	0.2135	71.23	460000	0.108562	H		0.0372529	1
2013	20.909	0.495739	1.65425	0.3348	0.3019	42.28	420000	0.604504	C2	0.00540034	0.0122029	1
2015	22.717	0.733866	1.25891	0.6339	0.731877	17.81	420000	0.79434	C2	-0.00052289	0.00133122	1
2016	22.6427	0.713111	1.40969	0.6073	0.649804	29.71	420000	0.709373	K		0.00218843	1
2017	22.9376	0.693009	1.23914	0.5537	0.536753	36.72	420000	0.807012	K		0.00120885	1
2018	23.2316	0.757065	1.07864	0.5612	0.541319	30.96	420000	0.927095	K		0.020468	1
2019	23.0465	0.739543	1.07543	0.5318	0.507552	24.59	420000	0.929858	K	0.0393347	0.0464988	1
2020	22.9696	0.719366	1.34317	0.502	0.451451	24.18	420000	0.744506	K	0.000443804	0.00444633	1
2021	22.1868	0.554046	2.49988	0.438	0.44312	14.04	420000	0.400019	K	0.00418651	0.00749702	1
2011	23.0129	0.620365	1.00672	0.3291	0.361384	50.61	210000	0.993322	K	0.001341	0.0017564	0
2012	23.1777	0.655948	1.07575	0.3082	0.338867	51.4	210000	0.929586	K	0.000900409	0.0018926	0
2013	23.1869	0.615793	1.03946	0.249	0.239812	54.88	210000	0.962035	K	0.000153409	0.00168425	0
2015	22.8939	0.49434	1.77707	0.2725	0.263709	55.5	210000	0.562723	K	2.81438e-05	6.9321e-05	0
2016	22.9091	0.511253	1.35031	0.2834	0.267922	66.68	210000	0.740569	K		0.0011308	0
2013	21.5709	0.695891	1.57545	0.6261	0.6	18.53	370000	0.634739	C3	-9.55287e-05	-8.08238e-06	1
2014	21.5139	0.728326	1.9829	0.6317	0.60706	19.69	370000	0.504312	C3	0.000176516	0.000172825	1
2015	21.5185	0.762048	2.78061	0.676	0.702191	17.93	370000	0.359634	C3	9.05103e-05	0.000150771	1
2013	22.1925	0.41399	1.01706	0.4382	0.41983	42.22	340000	0.983225	C2	0.014519	0.0181624	0
2014	22.1245	0.353838	1.23786	0.4582	0.455031	43.06	340000	0.807844	C2	0.00367577	-0.00654081	0
2015	22.0866	0.321319	1.70264	0.4786	0.488791	27.59	340000	0.587323	C2	0.00104683	0.00194476	0
2016	22.0779	0.312097	1.43426	0.4355	0.438385	36.17	340000	0.697225	C2	0.000555237	0.00518395	0
2017	21.9813	0.252183	1.10242	0.4102	0.371532	47.83	340000	0.907093	C2	0.00134959	0.00327659	0
2018	22.0554	0.30386	0.852181	0.4195	0.367578	53.94	340000	1.17346	C2	0.00279021	0.0177334	0
2021	22.4284	0.518675	0.864134	0.4294	0.364912	54.99	340000	1.15723	C2	0.0123299	0.0148228	0
2015	24.2495	0.800459	1.30713	0.754	0.802199	5.78	110000	0.765036	K	0.00427183	0.00697071	1
2016	24.5204	0.843706	1.1981	0.7198	0.734066	8.98	110000	0.834657	K	0.000850555	0.0166281	1
2017	24.6609	0.840289	1.04944	0.7195	0.728787	12.04	110000	0.952886	K	0.01097	0.0172007	1
2018	24.7049	0.813805	0.952162	0.8097	0.778022	5.33	110000	1.05024	K	0.00328464	0.00764883	0
2019	24.6947	0.816847	0.961614	0.7882	0.769272	13.93	110000	1.03992	K	0.00124272	0.00361187	0
2020	24.6431	0.834508	0.926728	0.7717	0.755272	28.27	110000	1.07907	K	0.000338008	0.00114562	0
2021	24.4872	0.899396	0.986498	0.7396	0.702876	11.36	110000	1.01369	K	0.000116895	0.000246887	0
2013	19.8793	0.38989	2.50239	0.5253	0.52018	23.5	430000	0.399618	C3	0.0288524	0.0357006	1
2014	19.7396	0.405503	4.78998	0.4992	0.488577	29.14	430000	0.208769	C3	0.00274552	0.00726032	1
2015	19.5397	0.444994	9.21129	0.4876	0.471792	46.27	430000	0.108562	C3	0.00647964	0.0117505	1
2016	19.9607	0.542295	8.87422	0.495323	0.4796	45.14	430000	0.112686	C3	0.00213508	0.0027668	1
2017	19.7957	0.496649	5.53886	0.4944	0.4811	38.78	430000	0.180542	C3		-0.065717	1
2018	19.6502	0.402865	9.21129	0.4754	0.4587	79.22	430000	0.108562	C3	0.00174624	0.0029293	1
2019	19.5725	0.320823	6.73131	0.4606	0.453188	82.35	430000	0.148559	C3		-5.42679e-05	1
2013	23.217	0.11983	1.37307	0.3462	0.408121	38.38	220000	0.728296	C2	0.00180762	0.00974742	1
2014	23.3457	0.0806487	2.18371	0.3166	0.377047	39.86	220000	0.457935	C2	0.00741259	0.00844975	0
2015	23.7107	0.113463	1.45937	0.3365	0.36271	45.09	220000	0.685226	C2	0.00318611	0.00478807	0
2016	23.7359	0.072096	1.40098	0.4649	0.489278	40.28	220000	0.713785	C2	0.00112661	0.00142455	0
2017	23.8077	0.0603057	1.24248	0.4723	0.489435	39.53	220000	0.804843	C2	0.000654469	0.00674701	0
2018	23.9284	0.138458	0.852181	0.4529	0.470321	24.82	220000	1.17346	C2	0.00283829	0.00425577	0
2019	23.9737	0.130081	0.87746	0.4541	0.473883	22.03	220000	1.13965	C2	0.000953842	0.00292089	0
2020	24.0321	0.139806	0.852181	0.411	0.418231	18.22	220000	1.17346	C2	0.00242061	0.00458234	0
2021	24.0929	0.138597	0.877928	0.3808	0.403033	19.17	220000	1.13905	C2	0.00212439	0.00418971	0
2016	25.3915	0.592968	1.21636	0.5133	0.557237	12.78	500000	0.822127	C3	0.0063002	0.0163058	0
2017	25.3879	0.552762	1.0734	0.5329	0.553087	11.5	500000	0.931619	C3	0.0157119	0.0304049	0
2018	25.2611	0.506327	0.852181	0.5353	0.581415	14.07	500000	1.17346	C3	0.0129501	0.0262632	0
2019	25.3043	0.549934	0.989625	0.5497	0.61501	8.85	500000	1.01048	C3	0.0059442	0.0115716	0
2020	25.5184	0.557706	1.35975	0.5482	0.61928	14.56	500000	0.735427	C3	0.0036024	0.00747898	0
2021	25.6315	0.587413	1.30497	0.5156	0.549966	15.18	500000	0.766299	C3	0.00247855	0.00362297	0
2012	22.3429	0.821884	1.09261	0.6776	0.66465	6.33	320000	0.915239	F	0.000131126	0.000262889	0
2013	22.4428	0.832431	1.11216	0.6587	0.623677	5.8	320000	0.899148	F	-0.000775716	-0.000245465	0
2014	22.8053	0.819093	1.1479	0.6553	0.633216	12.7	320000	0.871154	F	4.82768e-05	0.00032272	0
2016	23.2356	0.740831	1.6335	0.6886	0.524721	9.32	320000	0.612184	F	0.000115113	-0.0104062	0
2017	22.921	0.704506	1.39471	0.6886	0.530362	9.2	320000	0.716993	F	8.22245e-05	-0.000187113	1
2018	22.6629	0.612464	1.08951	0.6751	0.572472	14.63	320000	0.917841	F	-9.61168e-07	8.31089e-05	1
2019	22.648	0.582253	1.15209	0.6712	0.567527	11.76	320000	0.867988	F		0.000332472	1
2020	22.6125	0.573951	1.62705	0.6712	0.571923	10.79	320000	0.614611	F	0.000658206	0.00113567	1
2021	22.7552	0.593719	2.22645	0.6423	0.597999	8.86	320000	0.449146	F		0.00380023	1
2013	21.492	0.334133	1.97831	0.2569	0.251809	52.59	420000	0.505482	C2	-0.0063575	0.0269253	1
2014	22.0266	0.959318	1.40783	0.3256	0.373384	8.7	510000	0.710315	E	0.000152416	0.000692244	0
2015	22.1023	0.827119	1.71839	0.5612	0.626565	10.43	510000	0.581942	E	0.00830598	0.00944646	0
2016	21.9713	0.792944	1.64399	0.5213	0.525216	15.32	510000	0.608278	E	0.00126007	0.00142425	0
2017	21.8173	0.738966	1.36872	0.5076	0.474383	7.55	510000	0.730609	E	0.000745738	0.00160427	0
2018	21.9825	0.752415	1.37727	0.5017	0.473304	12.72	510000	0.726075	E	0.000433545	0.000686378	0
2019	22.4951	0.812086	1.20205	0.5163	0.48834	19.62	510000	0.831912	E		0.000531053	0
2020	22.8442	0.797314	1.08233	0.5715	0.541408	11.21	510000	0.923934	E	-0.00134279	-0.00102435	0
2011	24.1679	0.525744	1.37379	0.6411	0.7203	16.49	510000	0.727913	C3	0.0136437	0.0402929	0
2012	24.1592	0.504488	1.35733	0.6355	0.712483	56.89	510000	0.736738	B	0.00821678	0.0205195	0
2013	24.2998	0.577386	1.05082	0.6264	0.66351	56.66	510000	0.951633	B	0.0146638	0.0310104	0
2014	24.6811	0.767554	1.19795	0.617	0.638594	41.49	510000	0.834762	B	-0.000306972	0.0144797	0
2015	24.7488	0.825853	1.21571	0.6292	0.643749	63.21	510000	0.822565	B	-0.0063575	-0.00469073	0
2016	22.9872	0.625044	1.97612	0.6292	0.635919	58.61	510000	0.506041	B	-0.0063575	-0.012545	0
2018	23.1969	0.351754	1.84553	0.63	0.63533	91.07	510000	0.541851	C3	-0.0011499	-0.000895283	0
2019	23.2856	0.256702	1.66105	0.64	0.667674	89.2	510000	0.602028	C3		0.000514253	0
2020	23.1785	0.158988	1.65968	0.6281	0.634814	79.79	510000	0.602524	C3	-0.000576683	0.000232629	0
2021	23.0467	0.221951	3.49434	0.6579	0.646625	80.62	510000	0.286177	C3		-0.00501466	0
2011	24.1973	0.645426	1.38603	0.5677	0.640718	13.96	340000	0.721483	C3	0.0185639	0.0405852	0
2012	24.4095	0.697281	1.37079	0.5644	0.652387	11.47	340000	0.729507	C3	0.0136959	0.0277328	0
2013	24.4058	0.699186	1.05756	0.5612	0.610289	15.44	340000	0.945573	C3	0.0102784	0.0192356	0
2014	24.5719	0.666115	1.2207	0.6397	0.718062	13.7	340000	0.819202	C3	0.00625057	0.0222884	0
2015	24.5113	0.66883	1.44376	0.4547	0.464271	11.14	340000	0.692636	C3	0.00796248	0.013212	0
2016	24.5209	0.60694	1.26727	0.4329	0.514792	14.46	340000	0.7891	C3	0.0107415	0.0193552	0
2018	24.5731	0.585336	1.02424	0.4804	0.497496	23.35	340000	0.976338	C3		0.0227353	0
2019	24.5926	0.582374	1.08564	0.5038	0.515154	18.99	340000	0.921115	C3		0.0205539	0
2020	24.678	0.604078	1.1225	0.5146	0.522486	18.49	340000	0.890865	C3	0.0107011	0.0123238	0
2021	24.652	0.539755	1.26029	0.4333	0.460682	20.46	340000	0.79347	C3	0.00541879	0.00820244	0
2011	23.0892	0.786991	1.03745	0.8042	0.797263	48.69	220000	0.963903	K	4.85673e-05	6.50386e-05	0
2012	23.1282	0.746061	1.42938	0.805	0.804913	32	220000	0.699605	K	7.37381e-06	-2.93149e-08	0
2013	23.2792	0.766583	1.12448	0.8074	0.803782	27.15	220000	0.889302	K	1.12382e-06	1.10955e-06	0
2014	23.2045	0.704834	1.2549	0.7506	0.744593	32.43	220000	0.796878	K	2.21111e-06	1.59183e-06	0
2015	23.1991	0.68359	1.9046	0.7884	0.813283	36.71	220000	0.525045	K	-1.69046e-05	-1.44687e-05	0
2017	23.34	0.553553	1.3193	0.7857	0.817861	41.07	220000	0.757977	K		0.000203744	0
2018	23.2594	0.487119	1.05912	0.7846	0.804778	37.95	220000	0.944182	K	4.1601e-07	6.20969e-06	0
2020	22.7312	0.14803	1.14092	0.8298	0.82886	37.45	220000	0.876485	K	6.58561e-06	4.45835e-05	0
2021	22.9305	0.306703	1.262	0.7348	0.695329	81.16	220000	0.792395	K	4.16066e-06	0.000167417	0
2016	22.6338	0.791871	1.37609	0.4002	0.252198	32.97	350000	0.726694	F	-1.15442e-05	0.000303337	0
2017	22.6759	0.792013	1.1956	0.4076	0.3151	31.3	350000	0.836402	F	0.000649583	0.00132137	0
2018	22.7739	0.797246	1.02843	0.4484	0.338267	37.16	350000	0.972357	F	0.000325561	0.000775568	0
2019	22.868	0.799435	1.15211	0.5259	0.420636	34.65	350000	0.867974	F	-0.00305644	-0.00242805	0
2020	22.9405	0.794325	1.00168	0.512	0.4016	32.52	350000	0.998325	F		0.00054676	0
2021	23.019	0.804523	0.976077	0.4359	0.369435	35.46	350000	1.02451	F	0.000323528	0.00171887	0
2011	19.5687	0.287414	4.0667	0.5682	0.46638	86.18	210000	0.2459	S	0	0.00907096	0
2012	19.5739	0.283626	7.91684	0.5647	0.4633	69.87	210000	0.126313	C3	0.00115917	0.0131816	0
2013	19.5033	0.231722	6.85785	0.5366	0.5235	53.44	210000	0.145818	C3	0.0207096	0.0830847	1
2015	19.4304	0.269247	9.21129	0.4764	0.399247	81.81	210000	0.108562	C3	0.00342585	0.00577813	1
2016	20.6883	0.8076	5.66681	0.4445	0.2824	78.87	210000	0.176466	C3	-6.54563e-05	0.00412029	1
2017	20.7126	0.837472	4.73987	0.4406	0.280683	70.89	650000	0.210976	C3	0.000599074	0.000785511	1
2018	20.7684	0.845045	2.53474	0.4115	0.383051	77.21	650000	0.394518	C3	0.000279626	0.000276895	1
2020	19.4304	0.299658	8.71915	0.3802	0.3418	61.16	650000	0.11469	C3	0.000668597	0.00119362	1
2021	19.4304	0.295021	9.21129	0.363	0.336898	67.97	650000	0.108562	C3		0.000727272	1
2013	21.9907	0.227402	1.02973	0.5855	0.578499	45.79	640000	0.97113	C2	0.000588333	0.00170544	1
2014	21.8537	0.106284	1.19366	0.5792	0.570169	39.97	640000	0.837762	C2	0.000180106	0.000435013	1
2015	21.8687	0.111514	1.5422	0.5496	0.522893	33.34	640000	0.648423	C2	0.000364795	0.00143493	1
2017	21.9599	0.13317	1.41182	0.6029	0.577519	19.52	640000	0.708308	C2		0.00045609	1
2018	21.8662	0.156592	0.978109	0.5987	0.558739	29.19	640000	1.02238	C2		0.000251808	1
2019	21.8541	0.137681	0.906574	0.5642	0.521145	21.88	640000	1.10305	C2		0.000413597	1
2020	21.8656	0.139316	0.8907	0.5775	0.5125	32.08	640000	1.12271	C2		-0.00333391	1
2013	22.0762	0.402173	1.36987	0.2933	0.292708	20.24	440000	0.729997	C3	0.00629393	0.0146486	0
2014	22.3492	0.258933	1.55358	0.383	0.364946	21.9	440000	0.643672	C3	0.0163562	0.0252302	0
2015	22.6085	0.273827	1.69099	0.3592	0.365612	14.68	440000	0.591369	C3	0.0158715	0.0326832	0
2016	22.6168	0.319639	1.57638	0.3492	0.446292	12.06	440000	0.634364	C3		0.0325369	0
2017	22.5684	0.276182	1.86829	0.3212	0.356572	15.17	440000	0.535249	C3		0.0254696	0
2018	22.6753	0.215138	1.56741	0.2999	0.30039	14.66	440000	0.637996	C3		0.0187759	0
2019	22.6694	0.194626	2.09847	0.2725	0.321982	20.8	440000	0.476538	C3	0.0115129	0.079103	0
2020	22.8956	0.309441	3.74601	0.3435	0.441716	23.86	440000	0.266951	C3	0.0478719	0.0958834	0
2021	23.1054	0.346079	2.80997	0.2761	0.337352	26.22	440000	0.355876	C3	0.0175303	0.0273388	0
2013	20.7623	0.169992	2.0679	0.5249	0.509774	90.02	440000	0.483583	C2	0.0194351	0.0423791	1
2014	20.9158	0.261497	2.39594	0.5099	0.465869	84.15	440000	0.417372	C2	0.0131887	0.0160775	1
2015	20.9637	0.256789	2.86207	0.4799	0.470361	80.35	440000	0.349398	C2	0.0118465	0.0241449	1
2016	20.97	0.26409	2.69477	0.4917	0.484048	82.4	440000	0.371089	C2		0.0182086	1
2017	20.9131	0.181275	2.23243	0.478	0.461218	74.17	440000	0.447943	C2	0.015529		1
2018	20.9382	0.236019	1.57	0.4743	0.45657	75.45	440000	0.636943	C2	0.0100943	0.0190186	1
2019	21.1309	0.312399	1.60748	0.4899	0.459705	64.38	440000	0.622091	C2	0.0301351	0.0784834	1
2020	21.3762	0.487123	1.4263	0.4915	0.4501	63.7	440000	0.701116	C2	0.0404385	0.0674159	1
2013	20.9019	0.729228	1.8317	0.4607	0.4286	86.74	210000	0.545941	F	0	0	0
2014	21.6415	0.864367	1.65735	0.4718	0.429375	94.54	210000	0.603372	F	6.36003e-05	2.10786e-06	0
2015	21.6546	0.87757	4.60215	0.5318	0.705176	94.54	210000	0.21729	F	0	5.75905e-06	0
2016	21.1248	0.794594	3.87593	0.461	0.440592	94.54	210000	0.258003	F	4.33268e-06	0.000527876	1
2011	21.0666	0.347867	1.87808	0.6623	0.868347	39.3	370000	0.532458	C1	0.04337	0.0326837	0
2012	21.0815	0.284061	1.56853	0.612	0.678775	38.92	370000	0.63754	C1	0.0010165	0.018745	0
2013	21.0854	0.193606	1.71311	0.605	0.651891	37.26	370000	0.583735	C1	0.00122021	0.00254867	1
2014	21.3436	0.344343	1.98492	0.6174	0.629346	48.78	370000	0.503798	C1	0.00179919	0.0023091	1
2015	21.2786	0.219564	3.87691	0.6112	0.649059	47.25	370000	0.257937	C1	0.00806237	0.0292401	1
2021	22.7663	0.422144	1.133	0.663	0.652751	45.72	370000	0.882614	C1	0.0129757	0.0126171	0
2013	21.5686	0.167416	2.46852	0.5473	0.538954	19.8	360000	0.4051	C2	0.0154238	0.013981	0
2014	21.6777	0.167517	3.11177	0.4872	0.275871	22.83	360000	0.32136	C2	0.00717367	0.0100532	1
2015	21.8727	0.175971	4.32211	0.372	0.303757	13.15	360000	0.231369	C2	0.00271516	0.00638972	1
2016	22.0752	0.170875	2.42935	0.3858	0.320329	26.58	360000	0.411633	C2	0.00366723	0.00481722	0
2017	22.1506	0.166758	1.71471	0.3825	0.281008	10.67	360000	0.583189	C2	0.00143035	0.00327017	0
2018	22.2529	0.151987	1.5928	0.4561	0.482777	12.92	360000	0.627824	C2	0.0011955	0.00824644	0
2019	22.3296	0.126889	1.66442	0.3522	0.268625	9.78	360000	0.600808	C2	0.01226	0.017602	0
2020	22.5646	0.110156	1.39171	0.3763	0.372231	18.84	360000	0.718541	C2	0.00856085	0.0127754	0
2021	22.6559	0.142011	1.98812	0.4289	0.540798	17.96	360000	0.502989	C2	0.00585801	0.0112848	0
2013	25.6189	0.734734	1.4661	0.4108	0.647968	19.35	440000	0.682083	C3	0.00321966	0.00579445	0
2014	25.7746	0.711123	1.42275	0.41174	0.535729	17.71	440000	0.702862	C3	0.00638334	0.009635	0
2015	25.809	0.699646	1.52729	0.3706	0.417498	22.91	440000	0.654753	C3	0.00512912	0.00884912	0
2016	25.9293	0.698834	1.50713	0.408	0.472401	20.34	440000	0.663514	C3	0.00307299	0.00525474	0
2017	26.0938	0.689094	1.90501	0.4608	0.556993	22.58	440000	0.524932	C3	0.00325975	0.00568925	0
2018	26.1015	0.630963	1.48192	0.4498	0.513701	18.65	440000	0.674802	C3	0.00316584	0.00633969	0
2019	26.1015	0.604033	1.9906	0.5015	0.595866	25.07	440000	0.50236	C3	0.00405966	0.00811221	0
2020	26.1015	0.5814	1.90892	0.5278	0.589622	32.28	440000	0.523857	C3	0.00430161	0.00984947	0
2021	26.1015	0.662309	1.34491	0.4419	0.470048	35.07	440000	0.743546	C3	0.00511029	0.00863162	0
2011	23.3444	0.801483	1.25223	0.3873	0.419556	21.22	120000	0.798578	S	0.00900159	-0.000439746	0
2012	23.5253	0.830865	1.14843	0.3763	0.38935	28.95	120000	0.870752	F	0.00334948	0.00555753	0
2013	23.7093	0.849184	1.19034	0.3793	0.386776	42.58	120000	0.840094	F	0.00372033	0.00518456	1
2014	23.8794	0.852878	1.30957	0.4148	0.424273	27.56	120000	0.763608	F	0.00342792	0.00655601	1
2015	24.0757	0.86348	1.23015	0.4021	0.453854	33.66	120000	0.812907	F	0.00227867	0.0036422	0
2016	24.1913	0.864875	1.11802	0.3941	0.391424	54.13	120000	0.894439	F		0.0035109	1
2017	24.214	0.852533	1.05063	0.3868	0.388541	53	120000	0.951809	F		0.00685797	0
2018	24.2676	0.850991	0.979319	0.3874	0.379297	47	120000	1.02112	F	0.00419649	0.00531982	1
2019	24.2565	0.82546	0.987533	0.3854	0.377381	34.47	120000	1.01263	F	0.00762719	0.0139661	1
2020	24.2382	0.82049	1.04433	0.3798	0.371034	34.53	120000	0.957555	F	0.0160625	0.0252554	1
2021	24.3411	0.827947	0.998651	0.3871	0.376581	72.58	120000	1.00135	F		0.01176	1
2012	21.928	0.15671	1.95428	0.6253	0.638239	35.48	370000	0.511698	B	0.00271633	0.00729409	1
2013	22.0028	0.155839	1.28302	0.6088	0.60584	56.75	370000	0.779412	B	0.0224534	0.0246678	1
2014	22.0227	0.129441	1.5824	0.6172	0.601065	25.98	370000	0.631953	B	0.00743327	0.00758361	1
2015	21.9558	0.0686192	1.75914	0.6236	0.625765	72.99	370000	0.568458	B	0.000731283	0.000740552	1
2016	21.8228	0.125634	2.00321	0.619	0.625687	88.43	370000	0.499199	B	0.000689016	0.00276404	1
2017	21.701	0.13236	1.8881	0.6185	0.600902	73.1	370000	0.529633	B	0.0022558	0.00185726	1
2018	21.7223	0.113582	0.852344	0.6171	0.5951	71.12	370000	1.17324	B	0.00259404		1
2019	21.7841	0.103187	1.24289	0.6216	0.604681	75.52	370000	0.804575	B		0.00144588	1
2021	21.9434	0.137763	1.59461	0.6366	0.599025	76.36	370000	0.627111	B	0.00241958	0.00310634	1
2013	24.8568	0.840893	0.99673	0.7517	0.465379	23.54	500000	1.00328	K	0.000122584	0.000275294	0
2014	25.1308	0.839565	1.06661	0.5692	0.326422	25.15	500000	0.937552	K	0.00020496	0.00132472	0
2015	25.2829	0.83948	1.06627	0.3798	0.274667	26.4	500000	0.937854	K	0.00602367	0.0076616	0
2016	25.4169	0.793754	1.03441	0.5254	0.430573	23	500000	0.966739	K	0.000903341	0.00148285	0
2017	25.7818	0.857869	1.02524	0.5906	0.476613	21.55	500000	0.975385	K	0.000332532	0.000881939	0
2018	26.1015	0.836295	0.979941	0.6554	0.502529	18.78	500000	1.02047	K	0.00013002	0.000738579	0
2019	26.1015	0.837841	0.96595	0.6624	0.528254	7.8	500000	1.03525	K	3.70358e-05	7.43596e-05	0
2020	26.1015	0.807171	0.907586	0.5831	0.508362	7.12	500000	1.10182	K	6.88672e-06	0.000204612	0
2021	26.1015	0.790683	0.855871	0.5211	0.46504	5.6	500000	1.1684	K	3.82059e-05	4.88337e-05	0
2016	22.6213	0.474306	1.32939	0.6495	0.62602	36.1	460000	0.752226	C3		0.0106994	1
2017	22.6974	0.49195	1.22514	0.6546	0.635734	42.42	460000	0.81623	C3	0.00780855	0.016868	1
2018	22.7297	0.492383	1.06289	0.6568	0.629461	51.01	460000	0.940832	C3	0.0142232	0.0352987	1
2019	22.7133	0.471075	1.25942	0.6721	0.641474	38.79	460000	0.794016	C3		0.0328197	1
2020	22.9428	0.463029	1.21539	0.6445	0.650454	44.56	460000	0.822782	C3	0.013182	0.0276353	0
2021	23.0075	0.426148	2.0457	0.5787	0.689701	47.45	460000	0.48883	C3	0.00677275	0.012944	0
2013	22.2393	0.753524	1.53839	0.3275	0.287681	44.95	440000	0.650029	C2	0.00582856	-0.00281162	1
2014	22.0371	0.696732	1.88209	0.2794	0.244068	36.87	440000	0.531324	C2	0.00182623	0.00323498	1
2015	21.8787	0.668914	2.98907	0.2248	0.139	29.14	440000	0.334552	C2	0.00553158	0.0135247	1
2016	21.6855	0.820605	4.23943	0.2248	0.1185	32.27	440000	0.235881	C2	0.00687832	0.0098701	1
2017	21.6967	0.778131	3.05128	0.2248	0.1139	31.15	440000	0.327731	C2	-0.000165759	0.0118479	1
2018	21.6328	0.755776	2.87866	0.3134	0.2261	24.94	440000	0.347384	C2		0.0157489	1
2019	21.5888	0.723472	2.19511	0.3577	0.271	28.79	440000	0.455557	C2	-0.00155514	0.0135221	1
2020	21.511	0.780001	2.75096	0.3622	0.271	28.21	440000	0.36351	C2	0.015878	0.0305657	1
2021	21.564	0.784444	3.07503	0.3048	0.277598	26.32	440000	0.325201	C2		0.0169217	1
2013	21.7545	0.39257	5.48232	0.3823	0.618873	21.76	220000	0.182404	C2	0.00697653	0.0177871	1
2014	21.8702	0.350592	3.96695	0.3971	0.624032	33.63	220000	0.252083	C2	0.0105438	0.0286348	1
2015	22.0623	0.361767	4.50633	0.3528	0.46494	34.84	220000	0.22191	C2	0.0125489	0.0167061	1
2016	22.5484	0.282593	3.34867	0.3251	0.484918	33.66	220000	0.298626	C2	0.00703923	0.0136677	1
2017	22.7182	0.29261	4.52509	0.3568	0.619159	5.18	220000	0.22099	C2	0.00950525	0.0267643	0
2018	22.9654	0.327952	3.48902	0.3463	0.65481	10.02	220000	0.286614	C2	0.0154362	0.0407794	0
2019	23.2665	0.307654	6.39154	0.4433	0.543805	12.85	220000	0.156457	C2		0.0267328	0
2020	23.5473	0.268417	9.21129	0.4112	0.539465	19.9	220000	0.108562	C2	0.0226613	0.0460472	0
2021	23.8375	0.234456	4.8688	0.3897	0.504633	37.68	220000	0.20539	C2	0.0168766	0.0278433	0
2013	20.6027	0.329539	2.14558	0.2994	0.280114	12.46	450000	0.466075	C2	0.000238873	0.000541443	0
2015	20.3375	0.159466	9.21129	0.4057	0.451275	13.07	450000	0.108562	C2	1.25345e-05	0.00114148	0
2017	22.6854	0.217147	1.33374	0.7605	0.778031	76.39	450000	0.749769	I		2.61134e-05	0
2013	21.0269	0.733792	2.19902	0.4692	0.434133	37.05	350000	0.454748	A	-7.71518e-05	9.6297e-05	0
2014	21.0387	0.741733	2.44915	0.4887	0.430265	38.42	350000	0.408304	A	0	3.94836e-05	0
2015	22.1055	0.486907	1.46287	0.6457	0.391274	27.27	350000	0.683589	A	9.3056e-05	0.0130443	0
2016	22.1874	0.500101	1.46011	0.6421	0.42045	23.53	350000	0.68488	C2	0.00685738	0.0158246	0
2017	22.1496	0.46751	1.54321	0.6527	0.380711	16	350000	0.647999	C2	0.0045507	0.00597499	1
2018	21.7488	0.699734	1.28006	0.6358	0.324716	37.04	350000	0.781213	C2	0.000247521	-0.00586166	1
2020	21.1412	0.587863	1.38571	0.5481	0.355182	21.11	350000	0.721654	C2		0.000133104	1
2021	21.0348	0.502262	2.6063	0.49	0.304837	29.25	350000	0.383686	C2		-0.00812117	0
2013	21.9213	0.299572	1.2855	0.7003	0.740577	27.32	420000	0.777908	R	0.0388152	0.0666324	1
2014	22.7402	0.331647	1.13518	0.715	0.766905	27.07	420000	0.880916	R	0.0389751	0.0632499	1
2015	22.7521	0.296669	1.31048	0.6579	0.690254	16.36	420000	0.763081	R	0.0313308	0.0498651	1
2017	22.9703	0.352956	1.02241	0.6579	0.68953	24.98	420000	0.978082	R	0.0389483	0.0666567	0
2018	23.1352	0.402302	0.852181	0.6579	0.662471	11.72	420000	1.17346	R	0.0422486	0.0740896	0
2019	23.1968	0.420399	0.854901	0.608	0.610471	14.37	420000	1.16973	R	0.026142	0.0319036	0
2020	23.1806	0.463561	0.852181	0.587	0.587061	17.03	420000	1.17346	R	0.0184277	0.0337448	0
2021	23.1939	0.49367	1.03127	0.5585	0.5585	15.89	420000	0.969682	R	0.0212156	0.0287134	0
2013	23.6605	0.459259	0.926472	0.7008	0.704686	17.46	110000	1.07936	C3	0.00120832	0.00196976	0
2014	23.7827	0.436092	1.01281	0.63805	0.61402	18.2	110000	0.987356	C3	-0.00136201	-0.00697743	0
2015	24.0578	0.509859	1.10994	0.6643	0.70458	15.22	110000	0.900951	C3	0.000546659	0.000748923	0
2016	24.2877	0.550833	0.990352	0.6325	0.67633	14.51	110000	1.00974	C3	0.000466778	0.000461124	0
2017	24.3277	0.461464	0.930569	0.6303	0.671	18	110000	1.07461	C3	0.000427047	0.00148809	0
2012	23.2915	0.570583	1.0155	0.4207	0.4243	20.63	530000	0.984739	K	0.00129057	0.00145368	0
2013	23.4367	0.630405	0.939311	0.3818	0.373518	29.05	530000	1.06461	K	3.52665e-06	2.4626e-05	0
2014	23.4907	0.645221	1.15496	0.3774	0.366566	15.84	530000	0.865831	K	7.1781e-05	0.000108245	0
2015	23.5829	0.652122	1.37947	0.3554	0.285207	23	530000	0.724918	K	5.18639e-05	-3.46692e-05	0
2016	23.6134	0.629489	1.15315	0.3573	0.196812	82.56	530000	0.86719	K	0.00292623	0.00327339	0
2017	23.5708	0.564867	1.01596	0.3583	0.195211	21.08	530000	0.984292	K	0.0118583	0.0306336	0
2018	23.863	0.662576	0.940072	0.3404	0.224038	53.92	530000	1.06375	K	0.0230188	0.033455	0
2019	24.0382	0.736813	0.981676	0.242	0.208738	34.07	530000	1.01867	K		0.00985758	0
2020	24.0666	0.758338	1.09563	0.2979	0.246254	38.48	530000	0.912717	K	0.0020731	0.00265463	1
2021	23.9334	0.856167	1.02905	0.2248	0.175339	31.9	530000	0.971773	K	0.000125078	-9.11794e-05	1
2014	21.2463	0.585729	1.58074	0.5411	0.5265	77.1	310000	0.632614	K	0.000243143	0.00165261	1
2015	21.0888	0.494807	3.48258	0.4733	0.442417	89.8	310000	0.287143	K	7.6246e-06	3.22408e-05	1
2016	21.4295	0.663022	2.47233	0.5221	0.494221	57.64	310000	0.404476	K		-0.00127697	1
2017	21.539	0.691801	1.66281	0.558	0.5139	74.36	310000	0.601393	K		0.000452366	1
2013	22.4734	0.598679	1.59074	0.7166	0.857787	93.22	220000	0.628638	D	0.0318322	0.055448	1
2014	22.9846	0.544689	1.44117	0.6257	0.847525	92.11	220000	0.693879	D	0.0294157	0.0413505	1
2015	22.9421	0.546777	1.59568	0.5595	0.621879	52.64	220000	0.626691	D	0.0298145	0.0371437	1
2016	23.2216	0.644084	1.32436	0.5501	0.549209	62.93	220000	0.755082	D	0.045311	0.0430017	1
2017	23.311	0.65478	1.18721	0.5356	0.508476	56.57	220000	0.842311	D	0.0110269	0.0318969	1
2018	23.1488	0.752019	1.10241	0.5312	0.505076	49.17	220000	0.907107	D	0.0118758	0.0178628	1
2019	22.9462	0.848981	1.12528	0.5305	0.4829	74.68	220000	0.888668	D		0.0104218	1
2020	22.1252	0.639724	0.991379	0.4921	0.444	77.92	220000	1.0087	D	0.0101788	0.0135092	0
2021	21.903	0.748163	1.29189	0.483465	0.424804	75.12	220000	0.774059	D	0.0198034	0.0227272	0
2013	19.823	0.354378	6.42464	0.4734	0.4318	94.54	420000	0.155651	K	6.76953e-05	0.0184626	1
2014	20.4503	0.290102	6.6382	0.4478	0.439765	91.63	420000	0.150643	C3	0.0443413	0.153809	1
2015	20.353	0.22105	9.21129	0.4615	0.504915	63.58	420000	0.108562	C3	0.0238218	0.0681377	1
2017	19.9178	0.183631	9.21129	0.3975	0.377067	76.45	420000	0.108562	C3		0.0077728	0
2013	24.211	0.868614	1.1622	0.6748	0.85345	57.21	350000	0.860437	K	6.45078e-05	0.000111352	0
2014	24.5569	0.846881	1.18736	0.7127	0.9053	49.32	350000	0.842203	K	2.51215e-05	9.40579e-05	0
2015	24.9742	0.804169	1.25825	0.7427	0.794706	50.33	350000	0.794754	K	1.67304e-05	0.000170135	0
2016	25.5143	0.842861	1.0242	0.6863	0.734589	37.52	350000	0.976375	K	0.000520562	7.27556e-05	0
2017	26.0857	0.856649	1.00491	0.7021	0.736047	24.6	350000	0.995118	K	3.12955e-05	6.47261e-05	0
2018	26.1015	0.844228	0.9392	0.6983	0.743478	24.84	350000	1.06473	K	4.59321e-05	7.98675e-05	0
2019	26.1015	0.834503	0.948329	0.6928	0.748429	22.01	350000	1.05449	K	2.8112e-05	7.18608e-05	0
2020	26.1015	0.8318	0.91021	0.6593	0.73687	20.94	350000	1.09865	K	4.48066e-05	8.98241e-05	0
2021	26.1015	0.882462	0.919126	0.6044	0.635222	24.35	350000	1.08799	K	-1.51161e-06	1.08847e-06	0
2015	22.2662	0.601407	1.28595	0.8144	0.842125	32.33	620000	0.777636	C3	0.000621634	0.00616083	0
2016	22.4834	0.724193	2.45135	0.6952	0.689237	27.41	620000	0.407938	C3		0.0119136	0
2021	23.4396	0.402857	1.48245	0.6436	0.687476	40.38	620000	0.674558	C3		0.0302279	0
2014	19.4304	0.904748	9.21129	0.4564	0.564893	86.83	140000	0.108562	R	4.41796e-05	0.000108027	0
2015	21.6655	0.178578	3.39562	0.6495	0.760659	69	140000	0.294497	R	7.88866e-05	0.000718593	1
2017	22.0226	0.366067	2.1639	0.5892	0.605669	39.91	140000	0.462128	R		0.00152348	0
2013	20.398	0.678592	2.2528	0.3498	0.3014	14.63	410000	0.443891	C3	0.0013088	0.00693287	1
2015	19.5603	0.534206	9.21129	0.3334	0.209785	22.41	410000	0.108562	C3	-0.000274143	0.00142393	1
2019	22.9488	0.28118	1.286	0.5829	0.540439	67.59	410000	0.777603	I	-0.00154045	-0.00154022	0
2020	22.5183	0.388394	1.66002	0.5383	0.492463	80.48	440000	0.602401	I	3.4126e-05	0.0148856	0
2021	22.3493	0.25002	2.11675	0.4756	0.448075	78.49	440000	0.472423	I		0.0023487	0
2013	21.9257	0.843264	1.62465	0.4814	0.463	36.3	370000	0.615516	C2	0.00123994	0.0130561	1
2014	21.8261	0.811452	2.68386	0.415	0.405	40.92	370000	0.372598	C2	0.00643589	0.012204	1
2012	21.0002	0.597451	1.50818	0.302	0.2845	40.47	420000	0.66305	C3	0.0100284	0.017694	1
2013	21.4905	0.49023	1.2294	0.5056	0.4922	47.63	420000	0.813402	C3	0.00720568	0.014327	1
2014	21.5306	0.509652	1.5382	0.5434	0.534614	34.87	420000	0.650109	C3	0.00660514	0.0163139	1
2015	21.5778	0.554425	2.27717	0.5564	0.585744	27.41	420000	0.439142	C3	0.00396247	0.00719671	1
2016	21.6704	0.499855	2.72316	0.584	0.60044	18.64	420000	0.36722	C3		0.0109273	1
2018	21.737	0.543568	1.35241	0.5613	0.526756	22.77	420000	0.739423	C3	0.00527118	0.00775795	1
2019	21.7147	0.529874	1.71336	0.5656	0.52676	21.41	420000	0.583648	C3		-0.00949638	0
2020	21.6775	0.556464	1.40606	0.5402	0.5125	19.91	420000	0.711208	C3		-0.000198141	0
2021	21.621	0.552536	1.42715	0.5588	0.53382	13.36	420000	0.700695	C3		0.00230338	0
2011	22.9603	0.823216	1.05573	0.4353	0.441402	5.69	210000	0.947214	F	0.00590094	0.010092	0
2012	22.9869	0.798468	1.06564	0.4364	0.474521	5.76	210000	0.938405	F	0.00922196	0.0221362	0
2013	22.971	0.779629	0.996877	0.4192	0.416336	11.65	210000	1.00313	F	0.00437998	0.00804197	0
2014	22.9095	0.765699	1.06236	0.4025	0.404637	17.13	210000	0.941301	F	0.00568316	0.00711394	0
2015	22.8548	0.78223	1.59744	0.3403	0.321022	24.89	210000	0.626002	F	0.00268092	0.00285743	0
2017	22.5222	0.75439	1.17073	0.3521	0.299965	16.56	210000	0.854167	F		3.19823e-06	1
2021	20.762	0.634086	2.11525	0.3723	0.314	57.43	210000	0.472758	F	0.000107529	0.00223542	1
2013	23.2554	0.62131	0.950024	0.3035	0.298863	17.91	370000	1.05261	C3	0.00516419	0.00828845	1
2014	23.1401	0.597773	1.33352	0.3038	0.304891	15.31	370000	0.749896	C3	0.000774835	0.00114275	1
2015	22.9639	0.628449	1.49128	0.3423	0.344526	15.6	370000	0.670563	C3	0.000792958	0.0014716	1
2016	22.9492	0.620766	1.30802	0.3307	0.327397	21.53	370000	0.764516	C3	0.000333388	0.000484659	1
2017	22.981	0.621864	1.24057	0.3356	0.329836	23.46	370000	0.806079	C3	2.75269e-05	-0.0134669	1
2018	22.961	0.608086	1.03494	0.3436	0.326333	20.19	370000	0.96624	C3	0.000996296	0.00352991	0
2019	22.9128	0.584022	1.07763	0.344	0.326109	16.51	370000	0.927966	C3	0.00193664	0.00544936	1
2020	22.9957	0.606005	1.07397	0.3381	0.319005	19.4	370000	0.931125	C3	-0.000622121	0.000297825	1
2021	23.0978	0.562697	1.1132	0.4259	0.416087	23.01	370000	0.89831	C3	0.00189781	0.00421193	1
2014	21.1444	0.0926271	2.7594	0.7397	0.160504	35.99	320000	0.362398	C1	0.000532625	0.00146162	1
2015	21.7422	0.237634	3.48464	0.671333	0.150535	36.77	320000	0.286974	R	0.000148786	0.000455232	0
2016	21.9827	0.337898	1.878	0.6698	0.101119	47.75	320000	0.532481	R		0.000270166	0
2017	22.1341	0.364926	2.07757	0.627	0.150568	41.51	320000	0.481332	R		0.00126009	0
2018	22.1655	0.312123	2.40674	0.5994	0.301913	57.96	320000	0.4155	R		0.00274648	0
2020	22.1192	0.215325	2.24613	0.5282	0.093605	52.76	320000	0.445211	R	0.00133344	0.00623607	0
2021	22.0981	0.174475	3.94185	0.503	0.165827	41.35	320000	0.253688	R	0.00123034	0.00932639	0
2014	21.8566	0.435378	1.97841	0.2248	0.20576	14.2	370000	0.505456	C3	0.00267334	0.0105734	0
2015	21.9076	0.419911	2.63133	0.2248	0.208979	11.67	370000	0.380036	C3	0.00174007	0.00335783	0
2017	22.29	0.341871	1.29123	0.2423	0.221178	10.57	370000	0.774456	C3		0.00799059	1
2018	22.3632	0.363459	1.16369	0.4495	0.431118	10.29	370000	0.859334	C3		0.00391273	1
2019	22.5576	0.431899	1.37286	0.4309	0.415899	10.65	370000	0.728406	I	0.00131524	0.0137565	1
2020	22.6546	0.448873	1.29692	0.4329	0.418662	9.97	370000	0.77106	I	0.00859794	0.0104584	0
2021	22.8098	0.477879	1.8873	0.4841	0.538162	12.02	370000	0.529858	I	0.0070782	0.00993387	0
2013	23.1876	0.643807	0.904414	0.2271	0.226364	64.54	150000	1.10569	C2	0.00826493	0.0122315	1
2014	23.6952	0.562241	0.953285	0.4836	0.488966	30.62	150000	1.049	C2	0.0022747	0.010548	1
2015	23.6876	0.57365	1.021	0.5872	0.588483	24.82	150000	0.979431	C2	0.00290161	0.00499805	1
2016	23.8249	0.56106	1.05826	0.5394	0.57933	17.95	150000	0.944947	C2	0.0029155		1
2017	23.8161	0.522167	1.03285	0.5094	0.508795	16.07	150000	0.968197	C2	0.0148244	0.0214913	1
2018	23.8851	0.502393	0.929279	0.4597	0.467187	31.91	150000	1.0761	C2	0.00830786	0.0136415	1
2020	23.8698	0.479072	0.852181	0.4266	0.430042	35.37	150000	1.17346	C2		0.01592	1
2021	23.9905	0.348293	1.33551	0.4395	0.534793	39.77	150000	0.748777	C2	0.00157752	0.0075855	1
2013	22.828	0.197314	1.23156	0.74364	0.741729	73.99	440000	0.811977	D	0.00537329	0.0095887	1
2014	23.0214	0.232986	1.69114	0.6777	0.709188	51.34	440000	0.591316	D	0.00340211	0.00634826	1
2015	23.3439	0.196852	1.48378	0.6553	0.677172	65.1	440000	0.673955	D	0.000853054	0.00182089	1
2016	23.4352	0.236022	1.23688	0.6656	0.683918	41.24	440000	0.808484	D		0.00540069	1
2017	23.486	0.227687	1.15466	0.6658	0.67595	38.92	440000	0.866056	D	0.00884154	0.016041	1
2018	23.5649	0.265539	0.887726	0.6665	0.674503	31.84	440000	1.12647	D	0.0130471	0.0238841	1
2019	23.6747	0.29566	0.941331	0.6793	0.694954	32.39	440000	1.06232	D	0.00931438	0.0133097	1
2020	23.7625	0.311107	0.912696	0.6761	0.670967	20.58	440000	1.09566	D	0.00715582	0.00891424	1
2021	23.8364	0.313185	0.909636	0.6726	0.673523	22.83	440000	1.09934	D	0.00135188	0.0174974	1
2013	21.7126	0.45327	1.38581	0.547	0.4931	17.69	130000	0.721601	C2	0.00291799	0.00712332	0
2015	21.6893	0.566617	6.16232	0.5371	0.60952	72.67	130000	0.162277	C2	0.00412981	0.0085538	0
2016	22.0768	0.652444	2.86486	0.5548	0.631775	78.2	130000	0.349057	C3		0.00807539	1
2017	22.1399	0.656304	2.11035	0.4925	0.450043	84.38	130000	0.473856	C3		0.0258654	0
2018	22.136	0.762301	2.06791	0.5034	0.451278	81.95	130000	0.483581	C3		0.0098774	0
2019	21.2979	0.984237	4.06701	0.5023	0.449548	82.69	130000	0.245881	C3	0.000429866	0.00114001	0
2020	20.7219	0.984237	3.71876	0.4896	0.444	49.36	130000	0.268907	C3	0.000781125	0.00260733	0
2013	20.8574	0.150741	2.08812	0.7822	0.786307	43.84	500000	0.4789	B	0.0518708	0.0899093	0
2014	21.2196	0.265747	2.11186	0.7775	0.780254	32.91	500000	0.473516	B	0.0517255	0.0789459	0
2015	21.3766	0.222466	2.38262	0.7728	0.768952	38.17	500000	0.419706	B	0.0166446	0.0318485	1
2018	21.6879	0.10764	5.10952	0.7773	0.752368	22.75	500000	0.195713	B		0.0496481	1
2019	21.7036	0.200244	6.05016	0.7727	0.755737	29.54	500000	0.165285	B		0.0433472	1
2015	22.9955	0.478615	2.21328	0.4348	0.46819	5.4	440000	0.451818	D	0.0155742	0.0411918	0
2019	23.667	0.499557	1.14087	0.383	0.348617	79.52	440000	0.876527	D		0.0113184	0
2021	23.7028	0.43223	1.08677	0.305	0.28128	63.15	440000	0.920155	D		0.00260376	1
2013	19.4516	0.658523	5.74112	0.339	0.307493	79.19	460000	0.174182	K	0.000159426	0.00216343	0
2014	19.6734	0.769477	5.52516	0.2903	0.28213	23.86	460000	0.18099	K	0.00198982	0.00396582	0
2015	19.4747	0.671943	9.21129	0.3785	0.283104	92.08	460000	0.108562	K	-0.000308987	3.8287e-05	0
2020	20.405	0.681288	2.54264	0.3754	0.292414	66.45	620000	0.393293	C2	0.00113701	0.00329773	1
2013	22.0259	0.654453	1.2287	0.5565	0.554117	56.77	210000	0.813869	D	0.0183485	0.0226684	1
2014	22.0565	0.658962	1.31913	0.3935	0.359266	52.85	210000	0.758077	D	0.0107883	0.0147181	1
2015	22.1769	0.672847	1.53828	0.3851	0.366518	79.42	210000	0.650078	D	0.029965	0.0350675	1
2017	22.4537	0.758328	1.2578	0.3983	0.357903	53.89	210000	0.795038	D		0.0209605	1
2019	22.524	0.781216	1.03997	0.3946	0.3579	50.87	210000	0.96157	D		0.0041841	1
2020	22.3329	0.929028	1.23908	0.4124	0.3579	48.62	210000	0.807048	D	-0.0063575	-0.0584306	1
2021	22.4888	0.979247	1.33752	0.3982	0.35791	68.56	210000	0.747655	D	0.0058029	0.00667717	1
2013	20.8673	0.727013	2.16163	0.4317	0.391	67.59	120000	0.462613	D	0.0189522	0.0268495	0
2014	20.8306	0.712942	3.25465	0.4685	0.45505	71.76	120000	0.307252	D	0.0120469	0.0239982	1
2015	20.8334	0.709932	5.98334	0.4989	0.552069	77.6	120000	0.167131	D	0.00836869	0.0162349	1
2016	20.85	0.711098	3.85466	0.47	0.428148	61.14	120000	0.259426	D		0.0152838	1
2018	20.5684	0.377041	2.70796	0.4866	0.417163	36.82	120000	0.369282	D		0.0335524	1
2019	20.7011	0.403351	2.10006	0.4563	0.381252	53.85	120000	0.476176	C2		0.0433755	0
2021	20.7375	0.490284	2.88261	0.4257	0.329996	32.08	120000	0.346908	C2	0.0073882	0.00942685	0
2013	20.4026	0.212977	3.78866	0.6159	0.337051	50.69	610000	0.263946	B	0.0131336	0.0478048	0
2014	21.1763	0.0941063	3.44604	0.5189	0.303701	25.7	610000	0.290188	B	0.0646001	0.104022	1
2015	21.2465	0.102522	7.419	0.336	0.107003	26.95	610000	0.134789	B	0.0361225	0.0458887	1
2017	22.3759	0.702266	2.76117	0.3349	0.050299	28.21	610000	0.362165	C3		0.0230796	1
2018	22.3733	0.410005	1.68106	0.4349	0.217644	45.47	610000	0.594861	C3	0.0100949	0.0188469	0
2019	22.0142	0.583251	2.29813	0.4488	0.234835	17.48	610000	0.435136	C3	0.0279146	0.0254877	0
2020	21.9366	0.697896	2.74139	0.4315	0.229917	14.55	610000	0.364778	C3	0.00767752	0.0112062	0
2021	21.9006	0.870669	2.42096	0.4335	0.21967	53.51	610000	0.41306	C3	0.00318563	0.0142391	0
2013	22.6722	0.560279	0.923981	0.3688	0.345966	76	210000	1.08227	C2	0.00980689	0.0136846	1
2014	22.7436	0.588404	1.03276	0.3661	0.3457	85.95	210000	0.968279	C2	0.0100241	0.0141533	1
2015	22.9882	0.597846	1.14384	0.4916	0.483515	94.54	210000	0.874248	C2	0.0226757	0.0340634	1
2016	23.0839	0.602551	1.1122	0.4863	0.480771	61.75	210000	0.89912	C2	0.000995111	0.00213175	1
2017	23.0117	0.555087	1.02443	0.4919	0.486839	61.19	210000	0.976154	C2	0.000935552	-0.00126185	1
2018	22.9568	0.52887	0.854758	0.4889	0.486543	57.75	210000	1.16992	C2		0.0147679	1
2019	22.9207	0.618969	0.927968	0.4879	0.474568	60.95	210000	1.07762	C2		0.00413211	1
2020	23.0373	0.629685	1.0108	0.4896	0.472453	60.11	210000	0.989316	C2	0.0127517	0.0179268	1
2013	22.0811	0.599532	1.31892	0.4093	0.377638	31.37	320000	0.758197	C3	0.00689084	0.0158868	0
2014	22.0915	0.64609	1.62863	0.4263	0.417562	26.21	320000	0.614014	C3	0.0187457	0.0374604	0
2015	22.2401	0.470709	2.18952	0.5354	0.59537	27.59	320000	0.456721	C3	0.0215217	0.0527792	0
2016	22.504	0.477059	1.47277	0.4085	0.4331	26.15	320000	0.678991	C3		0.0794933	0
2017	22.7425	0.64302	1.17783	0.3708	0.349595	23.74	320000	0.849015	C3	0.0209986	0.0379402	1
2018	22.7244	0.685327	1.01281	0.4577	0.431101	27.14	320000	0.987356	C3	0.00911437	0.0203874	1
2019	22.7832	0.696701	1.09628	0.4642	0.428771	26.07	320000	0.912172	C3	0.0110983	0.0295196	0
2020	22.8446	0.670059	1.2369	0.4064	0.387474	25.19	320000	0.808472	C3	0.00833425	0.024106	0
2021	22.8416	0.722761	1.28512	0.4071	0.378547	23.61	320000	0.77814	C3	0.0156173	0.020238	0
2013	22.8592	0.828761	1.15713	0.3267	0.302807	34.74	350000	0.864204	F	0.00201448	0.00457715	0
2014	23.078	0.790127	1.11056	0.4469	0.44077	33.03	350000	0.90045	F	0.00797589	0.0086832	0
2015	23.3766	0.705449	1.22735	0.418	0.408858	39.03	350000	0.814762	F	0.0108779	0.0276944	0
2016	23.4954	0.657712	1.03455	0.4136	0.405653	41.78	350000	0.966608	F	0.00432344	0.00691031	0
2017	23.4639	0.646789	0.916083	0.3825	0.350942	43.13	350000	1.0916	F	-0.000475147	0.000732556	0
2018	23.5201	0.691093	0.852605	0.3794	0.322434	37.09	350000	1.17288	F	0.00187567	0.0035136	0
2019	23.7056	0.844306	0.953714	0.3668	0.303351	27.75	350000	1.04853	F	0.000602503	0.00235884	0
2020	23.6093	0.830433	0.951051	0.3638	0.294182	21.21	350000	1.05147	F	0.00140702	0.00273513	0
2021	23.4778	0.77795	0.972441	0.5286	0.46175	20.17	350000	1.02834	F	0.000923193	0.000866777	0
2013	20.4068	0.394248	2.09572	0.308	0.2767	10.59	430000	0.477162	C1	0.00159977	0.0101679	1
2014	20.3825	0.307983	3.9481	0.3407	0.291325	13.91	430000	0.253286	C1	0.00182923	0.00127738	0
2015	20.2588	0.266837	7.2289	0.3674	0.30202	24.09	430000	0.138334	C1	0.00853552	0.0191029	0
2016	20.2865	0.286479	5.89874	0.3539	0.349046	16.78	430000	0.169528	C1	0.0115069	0.0091975	0
2017	20.3751	0.328778	2.93858	0.3849	0.300312	14.63	430000	0.3403	C1	-0.0063575	-0.0816932	0
2018	20.3937	0.273323	2.3346	0.4353	0.363899	15.13	430000	0.42834	C1	0.00520589	0.0106435	0
2019	20.3357	0.176657	2.43957	0.3819	0.300607	21.81	430000	0.409908	C1	0.0044441	0.0442018	0
2020	20.6456	0.328064	2.0109	0.3659	0.3214	18.48	430000	0.49729	C1	0.0179212	0.0227047	0
2021	20.6191	0.691089	2.17059	0.3886	0.320934	19	430000	0.460705	C1	-0.0063575	0.0159991	0
2013	23.8932	0.690292	1.01205	0.8018	0.803224	24.5	450000	0.988098	C2	0.00760821	0.021865	1
2014	24.0091	0.737606	1.12728	0.7324	0.74737	45.36	450000	0.887093	C2	0.00194465	0.00449655	1
2015	23.9505	0.669643	1.21663	0.7812	0.796805	31.76	450000	0.821939	C2	0.00470714	0.0127741	1
2016	24.0387	0.52011	1.28795	0.7557	0.819958	38.38	450000	0.776427	C2	0.0418273	0.0696297	1
2017	24.2279	0.523542	1.52919	0.6268	0.71131	30.3	450000	0.653943	C2	0.0686722	0.140557	0
2018	24.8113	0.626552	1.11619	0.7037	0.751632	26.41	450000	0.895907	C2	0.063731	0.0957655	0
2019	25.1686	0.659003	1.0989	0.6507	0.722096	35.95	450000	0.910005	C2		0.0633511	0
2020	25.2479	0.671666	1.1642	0.6536	0.664992	31.09	450000	0.85896	C2		0.0274622	0
2021	25.3824	0.687915	1.0525	0.6356	0.654977	24.73	450000	0.950122	C2		0.0136854	0
2015	21.385	0.340293	3.17218	0.3166	0.396262	16.74	330000	0.31524	F	0.00780206	0.0114856	0
2016	21.4249	0.348689	2.27724	0.3124	0.363239	17.43	330000	0.439128	F		0.00642062	0
2017	21.4417	0.322559	1.55823	0.2983	0.2627	18.44	330000	0.641755	F	0.00137399	0.00837108	0
2018	21.4748	0.319304	1.23146	0.3062	0.236002	13.61	330000	0.812046	F	0.00534659	0.00452841	0
2019	21.6744	0.338722	1.16742	0.3157	0.249246	17.96	330000	0.85659	F		-0.000239133	0
2020	21.717	0.347719	1.20736	0.3579	0.2619	17.57	330000	0.828252	F	0.0015858	0.00491394	0
2021	21.8173	0.373192	1.30952	0.3713	0.270658	24.17	330000	0.763641	F	0.0189287	0.0205173	0
2013	22.9166	0.835018	1.03849	0.2873	0.264839	27.99	420000	0.962937	C2	0.0164168	0.0196257	0
2014	23.0304	0.853113	1.09106	0.3116	0.272183	35.58	420000	0.916543	C2	0.00246243	0.0228631	0
2015	23.1286	0.865886	1.24281	0.3127	0.299281	32.38	420000	0.804628	C2	0.0108206	0.0112289	0
2017	22.9889	0.951942	1.21876	0.3388	0.272159	54.97	420000	0.820503	C2	0.00256603	0.0092775	0
2018	22.1888	0.959436	1.26924	0.2927	0.2511	38.4	420000	0.78787	C2		0.0255617	0
2020	21.8327	0.984237	1.44486	0.3532	0.2511	54.5	420000	0.692107	C2		0.0069935	0
2021	21.5058	0.730552	2.28834	0.3291	0.251408	56.81	420000	0.436998	C2	0.0060638	0.0145371	0
2012	22.1712	0.309464	1.08968	0.6519	0.683501	51.65	420000	0.9177	C3	7.77529e-05	9.49385e-05	0
2013	22.2277	0.302641	0.87729	0.6456	0.642314	46	420000	1.13987	C3	0.00207475	0.00666737	0
2014	22.3382	0.340129	1.22128	0.6171	0.607461	43.68	420000	0.818813	C3	0.0248139	0.0115111	0
2015	22.3598	0.319129	1.3872	0.6201	0.612289	51.07	420000	0.720876	C3	0.0105663	0.00610849	0
2016	22.4892	0.363229	1.34242	0.6369	0.647994	65.28	420000	0.744923	C3		0.0046723	0
2019	25.008	0.651766	1.08926	0.9488	0.939268	24.75	420000	0.918056	C3		0.00622277	0
2020	25.0728	0.633461	1.26285	0.9488	0.939268	23.83	420000	0.791858	C3	0.0116676	0.0115625	0
2021	25.1645	0.61158	1.20692	0.9377	0.939268	24.6	420000	0.828554	C3	0.00683666	0.0096112	0
2013	25.8406	0.731628	0.93236	0.6757	0.710265	48.8	130000	1.07255	C3	0.0083907	0.0257108	1
2014	25.8612	0.734403	0.987115	0.6681	0.713649	56.32	130000	1.01305	C3	0.0118134	0.0221164	1
2015	25.9096	0.745003	0.942763	0.6422	0.649647	51.76	130000	1.06071	C3	0.0141062	0.0227189	1
2017	25.9711	0.749358	0.967154	0.6423	0.647218	32.33	130000	1.03396	C3	0.00847419	0.0137607	1
2020	26.1015	0.749499	0.852181	0.7026	0.703913	51.64	130000	1.17346	C3	0.00292848	0.0137339	1
2021	26.1015	0.749848	0.857183	0.6832	0.68748	65.85	130000	1.16661	C3	-0.00176661	0.00283145	1
2011	19.6883	0.65515	4.53277	0.6131	0.598092	70.79	510000	0.220616	C3	0.00257996	0.00415007	0
2014	19.9155	0.708361	4.28613	0.626	0.629249	57.5	510000	0.233311	C3	0.0332696	0.0215422	1
2015	20.0279	0.764096	9.21129	0.6634	0.664914	55.2	510000	0.108562	C3	0.0147403	0.0442187	1
2016	20.1219	0.79185	9.21129	0.6479	0.661914	49.58	510000	0.108562	C3	-0.0063575	-0.0652785	1
2018	21.5017	0.108208	1.75456	0.7413	0.507371	58.37	510000	0.569943	M		0.0877383	0
2019	21.8446	0.23521	2.38246	0.681	0.477212	55.1	510000	0.419735	M		0.0303948	0
2020	21.9001	0.253246	3.8599	0.6001	0.512466	44.17	510000	0.259074	M	0.0153155	0.0229834	1
2021	21.9816	0.282983	2.03894	0.5205	0.323771	86.22	510000	0.490451	M	0.0144564	0.0195275	0
2017	22.888	0.500426	1.26384	0.6446	0.686947	8.11	230000	0.79124	A		0.00384054	1
2018	23.1207	0.59171	1.04098	0.6367	0.593227	17.94	230000	0.960632	E		0.00408842	1
2019	23.218	0.564838	1.01745	0.6378	0.474213	11.57	230000	0.982847	E		0.00245596	0
2020	23.006	0.726552	1.00177	0.6089	0.450329	17.34	230000	0.998232	E	0.000562119	0.00148586	0
2021	22.8908	0.896325	1.17609	0.4548	0.425122	29.72	230000	0.850279	E		-0.000753534	0
2013	21.4156	0.353948	1.74181	0.4146	0.397835	19.35	340000	0.574116	A	0.00456385	0.0103436	0
2014	21.3593	0.292397	1.92524	0.3894	0.386292	18.15	340000	0.519417	A	0.00565182	0.00813035	0
2015	21.3454	0.268832	2.37697	0.4801	0.544935	17.49	340000	0.420704	A	0.00292597	0.00796167	0
2016	21.4522	0.329399	2.00915	0.5075	0.530702	16.26	340000	0.497722	A	0.00938945	0.0170514	0
2017	21.5085	0.371378	1.30907	0.398	0.344571	19.18	340000	0.763903	A	0.00795622	0.0184531	0
2018	21.6163	0.335258	0.895688	0.4372	0.383716	18.95	340000	1.11646	A		0.024879	0
2020	21.7003	0.332118	3.00698	0.3735	0.327417	17.44	340000	0.33256	A	0.0121836	0.0217934	0
2021	21.7215	0.284333	2.34655	0.365	0.314714	13.28	340000	0.426158	A	0.0082239	0.0177621	0
2013	21.5125	0.422104	2.10132	0.5519	0.3783	13.55	210000	0.475892	F	0.00399818	0.00565157	0
2015	21.4968	0.47122	2.2765	0.665	0.649607	9.44	210000	0.439271	F	4.81167e-05	0.00351098	0
2016	21.4785	0.429003	2.50185	0.6923	0.657582	15.68	210000	0.399704	F		0.0616002	0
2017	21.4865	0.40653	1.65019	0.707	0.651756	18.01	210000	0.60599	F	0.00028918	0.00048488	0
2018	21.498	0.379362	1.12616	0.681	0.643455	17.52	210000	0.887977	F	0.00722461	0.00707626	0
2019	21.5532	0.355108	1.45842	0.7732	0.742482	19.54	210000	0.685672	F	0.000105229	0.00134598	0
2020	21.5651	0.334903	1.2571	0.7629	0.731664	66.19	210000	0.795483	F		0.000128042	0
2021	21.6168	0.321261	1.1529	0.7195	0.68438	66.67	210000	0.867381	F		4.79347e-05	0
2013	21.1011	0.425959	1.84493	0.5649	0.582231	29.64	450000	0.542026	C1	0.0116024	0.0462008	1
2014	21.5685	0.222522	1.5271	0.5349	0.564497	30.6	450000	0.654835	C1	0.0208186	0.0361351	1
2015	21.7617	0.384817	1.91027	0.5267	0.488874	21.06	450000	0.523485	C1	0.0196528	0.0247441	0
2016	21.8597	0.415167	1.9031	0.4653	0.427655	26.66	450000	0.52546	C1	0.0419798	0.0601315	0
2017	22.342	0.461259	1.14995	0.4579	0.373345	34.45	450000	0.869603	C1	0.00717811	0.0165738	0
2018	22.4096	0.476286	0.890629	0.4948	0.376429	38.73	450000	1.1228	C1		0.0471779	0
2019	22.3908	0.464141	1.04463	0.49	0.336305	33.18	450000	0.957274	C1	0.00237723	0.00325512	0
2020	22.3746	0.468068	0.945202	0.4668	0.333641	42.94	450000	1.05798	C1		0.00829218	0
2021	22.352	0.477292	0.978	0.4601	0.32853	50.86	450000	1.02249	C1	0.0171463	0.0246339	0
2011	23.9163	0.807937	0.995252	0.384	0.386431	19.5	440000	1.00477	C3	0.0205462	0.0412127	0
2012	23.7431	0.86673	1.03659	0.3799	0.370214	33.73	440000	0.964703	C3	0.0255272	0.0424009	0
2013	23.7981	0.799189	1.00122	0.5749	0.5617	20.13	440000	0.998783	C3	0.0125099	0.0281607	0
2014	23.6448	0.841851	1.12065	0.5862	0.576616	32.06	440000	0.892341	C3	0.0184591	0.0244151	0
2015	23.5303	0.978569	1.48828	0.5675	0.54017	55.29	440000	0.671917	C3	0.0015636	-0.0851044	0
2016	23.4297	0.969384	1.88223	0.6002	0.536	72	440000	0.531286	C3	0.00453915	0.0129573	0
2017	23.3916	0.793792	2.28088	0.5659	0.608686	51.07	440000	0.438427	C3	0.0167553	0.054486	0
2018	23.5222	0.623936	1.29411	0.5765	0.57715	46.1	440000	0.772731	C3	0.0117967	0.0229922	0
2021	23.7483	0.468118	1.02615	0.6123	0.604357	57.37	440000	0.97452	C3	0.0139164	0.0319831	0
2012	23.675	0.730568	1.41399	0.7486	0.496821	65.55	220000	0.707221	K	5.16234e-05	0.000182225	1
2013	23.7532	0.79086	1.1741	0.729	0.398002	22.59	220000	0.851717	K	0.000213313	0.000320618	1
2014	23.7855	0.771962	1.2987	0.7068	0.350242	29.52	220000	0.769998	K	7.38879e-05	7.29991e-05	1
2015	23.9335	0.614116	1.77383	0.6669	0.414418	24.68	220000	0.563751	K	0.000171203	0.000281803	1
2016	23.7769	0.611588	1.53341	0.6679	0.402775	26.86	220000	0.652142	K	0.000214717	0.000509879	0
2017	23.7041	0.540393	1.15633	0.6362	0.319631	37.09	220000	0.864805	K	0.000101327	0.000600125	0
2018	23.6618	0.529465	1.03047	0.6372	0.316047	32.4	220000	0.97043	K	1.67162e-05	0.000114878	0
2021	23.4604	0.411897	1.25462	0.5933	0.271249	25.25	220000	0.797053	K	2.06101e-05	2.61583e-05	1
2013	21.7995	0.302814	1.21734	0.8169	0.817753	28.76	410000	0.821464	R	0.0120272	0.0186805	1
2014	22.8722	0.347621	1.11726	0.8654	0.876534	17.61	410000	0.895044	R	0.00731689	0.0165665	1
2015	22.9531	0.340795	1.69606	0.8543	0.857982	10.99	410000	0.589603	R	0.00654381	0.013142	1
2016	23.0406	0.341196	1.32711	0.8443	0.848119	18.61	410000	0.753516	R	0.00745947	0.0156531	1
2017	23.118	0.341727	1.12203	0.8551	0.860043	11.45	410000	0.891246	R	0.00561195	0.0116992	1
2018	23.1675	0.326794	1.01675	0.8666	0.876545	7.8	410000	0.983527	R	0.00532393	0.0145811	1
2019	23.2347	0.323724	0.946717	0.8429	0.848695	10.07	410000	1.05628	R	0.00268482	0.00535482	1
2020	23.337	0.342158	0.904407	0.8368	0.837709	11.37	410000	1.1057	R	0.0205282	0.0299358	1
2021	23.4251	0.361004	0.919903	0.8197	0.823056	13.21	410000	1.08707	R	0.00826594	0.0160365	1
2013	22.4335	0.825087	1.18107	0.2526	0.2293	52.84	370000	0.84669	D	0.00295522	0.00567516	1
2014	22.4252	0.794783	1.46386	0.2523	0.229727	47.28	370000	0.683124	D	0.00497329	0.00761168	1
2015	22.4064	0.765473	2.30869	0.2248	0.189281	38.75	370000	0.433145	D	0.00673938	0.00983827	1
2016	22.4012	0.775646	1.80123	0.2248	0.198978	74.61	370000	0.555176	D	0.00289401	0.00683258	1
2020	22.3883	0.455691	1.2465	0.5255	0.504406	45.58	370000	0.802247	K	0.000254712	0.000277704	1
2013	20.7428	0.296193	1.63647	0.4943	0.538427	12.28	610000	0.611071	H	-0.00302093	0.0398595	1
2014	20.7856	0.33581	2.99876	0.3713	0.360923	9.28	610000	0.333471	H	0.0236704	0.0552474	1
2015	20.8067	0.379224	4.0409	0.376	0.379283	13.61	610000	0.24747	H	0.00230263	-0.0217088	1
2019	20.8218	0.437833	2.14394	0.3665	0.349053	81.43	610000	0.46643	H		0.0020093	1
2020	21.9247	0.0721664	1.04517	0.5917	0.5737	94	430000	0.95678	D	0.000106782	0.0520911	0
2021	21.9307	0.0614137	1.2937	0.5948	0.5731	94.54	430000	0.772978	D	0.00656589	0.00685794	0
2012	20.4793	0.390669	1.87158	0.4538	0.42719	47.1	140000	0.534309	C2	6.39011e-05	0.000903804	0
2013	20.6076	0.446698	2.02698	0.4455	0.433527	57.14	140000	0.493346	C2	0.00266287	0.00469322	0
2014	20.5451	0.401394	2.39394	0.4525	0.453359	73.84	140000	0.417722	C2	2.05159e-05	1.96024e-05	0
2015	23.422	0.551948	1.12052	0.9178	0.913177	40.82	140000	0.89244	C2	0.0240471	0.0460317	1
2016	23.2567	0.412597	1.18372	0.9236	0.937544	28.99	140000	0.844792	C2	0.00261789	0.00285898	1
2017	23.3492	0.391882	1.37901	0.8371	0.835562	52	140000	0.725158	C2	0.00168476	0.0341447	1
2018	23.651	0.566621	1.07122	0.8084	0.816366	42.41	140000	0.933513	C2	0.00939249	0.0199754	1
2020	23.9546	0.555294	1.58439	0.6283	0.642223	42.08	140000	0.631158	C2	0.0114451	0.0324639	1
2021	24.1044	0.514204	2.7397	0.5643	0.584404	59.42	140000	0.365003	C2	0.0159098	0.0244481	1
2011	24.954	0.490391	0.852181	0.5072	0.519301	13	110000	1.17346	C3	0.037747	0.0348708	0
2012	24.9295	0.474486	0.914504	0.5324	0.607936	28	110000	1.09349	C3	0.0188304	0.0942324	0
2013	25.2509	0.587693	0.89247	0.3955	0.438525	24.27	110000	1.12049	C3	0.0319785	0.0723409	0
2014	25.6377	0.43512	1.09885	0.6249	0.724915	29.09	110000	0.910039	C3	0.040388	0.0743935	0
2015	25.751	0.486537	1.11105	0.4423	0.469238	19.14	110000	0.900049	C3	0.0208138	0.0412065	0
2016	26.0469	0.551437	1.02475	0.4453	0.487264	17.44	110000	0.975851	C3	0.0654583	0.110483	0
2017	26.1015	0.592813	1.37352	0.3743	0.41335	11.52	110000	0.728055	C3	0.0422823	0.0809604	0
2018	26.1015	0.604125	0.903182	0.3613	0.376099	15.54	110000	1.1072	C3	0.0425308	0.0778557	0
2019	26.1015	0.585627	1.04475	0.3636	0.428155	16.44	110000	0.957165	C3	0.0298439	0.0548438	0
2020	26.1015	0.591291	1.07551	0.3015	0.42761	18.5	110000	0.929789	C3	0.0300043	0.0520514	0
2021	26.1015	0.517767	0.950124	0.2433	0.29683	17.89	110000	1.05249	C3	0.0157311	0.0353	0
2011	22.7712	0.294377	1.15103	0.3107	0.328002	28.7	370000	0.868786	C1	0.0399557	0.0555613	0
2012	22.8217	0.306452	1.0685	0.3131	0.328244	24.7	370000	0.93589	C1	0.0103369	0.0270862	0
2013	22.8529	0.237442	1.31195	0.3697	0.426701	22.33	370000	0.762227	C1	0.0147862	0.0445845	0
2014	22.8782	0.186753	1.32689	0.3757	0.399468	21.8	370000	0.753643	C1	0.0087918	0.0184871	0
2015	22.9306	0.199597	1.40657	0.3826	0.418523	17.78	370000	0.710947	C1	0.0167598	0.0492885	0
2016	22.9647	0.211971	1.29223	0.3855	0.417988	20.35	370000	0.773858	C1	0.0186532	0.0300963	1
2017	23.0428	0.235536	1.10768	0.3958	0.442025	16.88	370000	0.902789	C1	0.0107544	0.0427185	1
2018	23.0782	0.266844	1.06516	0.4278	0.463587	13.95	370000	0.93883	C1	0.0243896	0.0297881	1
2019	23.1986	0.301725	0.926104	0.4474	0.477141	21.23	370000	1.07979	C1	0.0169993	0.0245607	0
2020	23.2189	0.332915	0.852181	0.3849	0.396102	14.18	370000	1.17346	C1	0.0121975	0.0231153	0
2021	23.2872	0.355742	0.852181	0.362	0.362766	23.95	370000	1.17346	C1	0.00631813	0.0107193	0
2014	23.1694	0.963696	1.1999	0.3066	0.272885	24.77	320000	0.833405	C3	0.0686722	0.230824	1
2015	24.1879	0.429146	1.02076	0.8432	0.858005	42.21	320000	0.979659	C3	0.0431376	0.0887757	0
2017	24.243	0.456457	0.879012	0.5169	0.510048	38.75	320000	1.13764	C3	0.00950349	0.0218384	0
2018	24.195	0.480226	0.852181	0.5178	0.520567	42.23	320000	1.17346	C3		0.00867859	0
2019	23.7899	0.671794	1.07294	0.5194	0.544317	22	320000	0.932015	C3	0.00981141	0.0173453	0
2020	24.3077	0.832814	1.08378	0.5212	0.505666	31.65	320000	0.922698	C3	0.0078183	0.0264263	0
2021	24.4464	0.823536	1.11543	0.5101	0.504084	36.11	320000	0.896518	C3	0.0164578	0.0235744	0
2013	23.6627	0.315496	1.46165	0.7027	0.784487	5.31	110000	0.684156	C1	0.0174574	0.0476743	1
2014	23.664	0.293281	1.42641	0.6889	0.770058	5.93	110000	0.701059	C1	0.00397473	0.0121089	0
2015	23.627	0.249375	1.46378	0.7066	0.732793	7.61	110000	0.683164	C1	0.00836674	0.0164422	0
2018	23.5962	0.222432	1.10783	0.7185	0.743933	5.18	110000	0.902664	C1	0.0113568	0.0175184	0
2019	23.6226	0.239321	1.22363	0.7193	0.714789	8.5	110000	0.81724	C1	0.00239234	0.0038906	0
2020	23.6406	0.249383	1.48793	0.7309	0.727781	5.18	110000	0.672074	C1	0.00453867	0.00485731	0
2021	23.6896	0.280513	1.45393	0.6981	0.703497	17.78	110000	0.68779	C1	0.00207105	0.00740683	0
2013	22.2967	0.370382	1.58311	0.2718	0.337922	38.42	510000	0.631669	C2	0.0263616	0.052819	1
2014	22.2329	0.389214	1.53804	0.2248	0.237717	29.71	510000	0.650179	C2	0.0150498	0.0254747	0
2015	22.3491	0.443723	1.56559	0.2248	0.178316	59.54	510000	0.638738	C2	0.0262897	0.0328478	0
2017	22.1988	0.379162	1.45839	0.2318	0.209555	56.47	510000	0.685686	C2		0.00589794	1
2018	22.1462	0.301836	1.01748	0.2759	0.203776	60.76	510000	0.982824	C2		0.000995053	1
2019	22.0639	0.241189	1.04757	0.3419	0.245977	65.49	510000	0.954594	C2	0.00045248	0.00144622	1
2020	22.1106	0.258321	1.01168	0.2613	0.209554	67.48	510000	0.988454	C2	0.00212101	0.00610753	1
2021	22.2076	0.18259	1.56066	0.2276	0.173852	61.68	510000	0.640753	C2	0.00270288	0.00918938	1
2011	22.8309	0.699099	1.06148	0.8553	0.852334	25.68	350000	0.942082	K	0.00813463	0.0151285	0
2012	23.3363	0.825943	1.08521	0.8712	0.880572	22.78	350000	0.921484	K	0.00462502	0.00650835	0
2013	24.2983	0.857394	1.12053	0.8809	0.915627	17.43	350000	0.892434	K	0.0014219	0.00142762	0
2014	24.8568	0.892263	1.16021	0.8487	0.882263	22.23	350000	0.861912	K	4.44249e-05	0.000360862	0
2015	25.1633	0.798679	1.12921	0.818	0.76403	26.55	350000	0.885575	K	0.00053015	0.000802355	0
2016	25.5384	0.823968	1.00241	0.822	0.727076	28.31	350000	0.997591	K	9.31185e-05	0.0018036	0
2017	26.0532	0.878312	0.999008	0.8021	0.694796	38.11	350000	1.00099	K	0.000352372	0.000747729	0
2018	26.1015	0.868842	0.940668	0.7793	0.663331	60.39	350000	1.06307	K		0.00177221	0
2019	26.1015	0.84952	0.917852	0.7111	0.58148	35.75	350000	1.0895	K		0.000202968	0
2020	26.1015	0.907456	0.945056	0.6832	0.533437	26.5	350000	1.05814	K	-1.94606e-05	-1.76384e-05	0
2021	26.1015	0.932484	0.957641	0.6455	0.507407	23.61	350000	1.04423	K	2.45397e-07	-2.97114e-07	0
2013	22.0514	0.340347	1.17538	0.425411	0.460888	24.53	520000	0.850789	C3	0.0048194	0.0134597	0
2014	22.3853	0.322552	1.42968	0.5426	0.608795	27.57	520000	0.69946	C3	0.0157279	0.0306295	0
2015	22.6188	0.426566	2.08757	0.4795	0.639386	33.06	520000	0.479025	C3	0.0119475	0.0222281	0
2016	22.8253	0.505207	1.48378	0.4509	0.532499	28.5	520000	0.673953	C3	0.0116023	0.0240331	0
2017	22.9201	0.522398	1.2997	0.4234	0.446613	31.62	520000	0.769406	C3	0.00556755	0.00948021	0
2018	23.0395	0.509791	1.0596	0.4626	0.492896	44.49	520000	0.943753	C3	0.00779672	0.0175727	0
2019	22.8942	0.386039	1.35843	0.4848	0.61237	14.97	520000	0.736145	C3	0.0077944	0.0161414	0
2020	22.9158	0.3333	3.71533	0.4868	0.708192	21.23	520000	0.269155	C3	0.00952291	0.0198086	0
2021	23.1323	0.331351	6.11588	0.4844	0.863261	20.04	520000	0.163509	C3	0.0107138	0.0185738	0
2013	22.1822	0.578396	1.91446	0.2438	0.241563	22.68	460000	0.52234	A	0.00703615	0.0379277	1
2014	22.1702	0.57368	2.15164	0.2514	0.275163	12.1	460000	0.464762	A	0.00993447	0.0184186	1
2015	22.2279	0.593408	2.07234	0.2621	0.270697	47.58	460000	0.482547	A	0.0131727	0.0293536	1
2016	22.5453	0.427212	1.58072	0.3918	0.48084	33.24	460000	0.632623	A	0.0257662	0.0465829	1
2017	22.5449	0.405789	1.83638	0.3564	0.349079	20.35	460000	0.544548	A	0.0187005	0.0295777	1
2018	22.5662	0.352215	2.02472	0.264	0.244437	17.35	460000	0.493895	A	0.00863037	0.0141354	1
2019	22.6019	0.357066	2.14402	0.2656	0.236729	16.31	460000	0.466414	A	0.0133134	0.05468	1
2020	22.8549	0.490934	1.71599	0.2349	0.218728	46.27	460000	0.582756	A	0.0173206	0.0278174	1
2021	23.1148	0.613377	1.36436	0.2392	0.229298	35.25	460000	0.732943	A	0.0127237	0.0196068	1
2013	22.2591	0.395445	0.93099	0.7787	0.766193	46.94	500000	1.07413	K	0.000193925	0.000811238	1
2014	22.5296	0.515506	0.993575	0.77854	0.760095	71.18	500000	1.00647	K	3.60879e-05	9.86376e-05	1
2015	22.8185	0.634364	1.14666	0.8184	0.822589	75.02	500000	0.872095	K	0.000224759	0.000673916	1
2016	23.5755	0.857386	1.19102	0.7948	0.754594	49.61	500000	0.839619	K	0.000532776	0.00111808	0
2017	24.2113	0.885647	1.03096	0.7752	0.743613	40.43	500000	0.969967	K	-8.89449e-05	9.12809e-06	0
2018	24.4179	0.894843	0.977175	0.7718	0.74245	35.39	500000	1.02336	K	1.49943e-05	0.000100402	0
2019	24.5838	0.868167	0.948366	0.7704	0.737476	29	500000	1.05445	K	3.18591e-05	9.66595e-05	0
2020	25.3235	0.870432	0.917119	0.8049	0.778488	39.23	500000	1.09037	K	9.99108e-05	0.000145923	0
2021	25.6788	0.873587	0.904693	0.8262	0.814142	37.05	500000	1.10535	K		0.000114357	0
2013	21.901	0.90912	1.71695	0.3372	0.3233	23.58	140000	0.582428	C2	0.00197211	0.00538783	1
2014	21.8402	0.887481	1.77647	0.3517	0.350982	18.83	140000	0.562914	C2	0.00157937	0.00364686	1
2015	21.8262	0.959733	2.23456	0.3356	0.318033	21.07	140000	0.447516	C2	0.000897891	0.00244609	1
2016	21.7516	0.949834	2.4098	0.349	0.310134	20.6	140000	0.414972	C2	0.00117531	0.00236992	1
2017	21.6851	0.984237	2.0884	0.3347	0.313001	30.66	140000	0.478836	C2	0.00801091	0.0108152	0
2018	21.1758	0.74911	1.73682	0.3388	0.313	31.43	140000	0.575765	C2		0.00889299	0
2019	21.1776	0.747243	1.77156	0.3513	0.3179	42.19	140000	0.564474	C2	0.00136251	0.00312527	0
2013	22.5901	0.302078	2.18215	0.7925	0.817687	64.9	430000	0.458263	C3	0.0136176	0.025219	1
2014	22.5972	0.281929	3.18909	0.6872	0.707974	50.41	320000	0.313569	C3	0.00991347	0.0243134	1
2015	22.6618	0.277251	5.49066	0.7095	0.758701	52.81	320000	0.182128	C3	0.00919849	0.0160594	1
2016	22.6471	0.23758	4.37702	0.6816	0.736955	38.91	320000	0.228466	C3	0.0102733	0.023131	0
2017	22.694	0.24138	2.68235	0.6684	0.711439	36.13	320000	0.372807	C3	0.00869453	0.0215166	0
2018	22.7054	0.219198	2.12281	0.6566	0.701114	32.06	320000	0.471074	C3	0.0329259	0.0436366	0
2019	22.7895	0.24671	2.14319	0.6333	0.690646	45.39	320000	0.466593	C3		0.0215458	0
2020	22.9011	0.273949	3.24978	0.577	0.633389	38.18	320000	0.307713	C3	0.00746413	0.0217514	0
2021	23.3748	0.246407	2.79071	0.5977	0.694814	32.15	320000	0.358331	C3	0.00595364	0.0162299	0
2013	22.2628	0.601517	1.46272	0.5189	0.538777	11.86	330000	0.683658	C2	0.0168405	0.0367947	0
2016	22.4494	0.534345	1.99017	0.5312	0.619953	8.4	330000	0.502469	C2	0.00278638	0.00986444	0
2017	22.4622	0.464079	1.78025	0.5439	0.711879	8.06	330000	0.561717	C2	0.00537037	0.0133443	0
2018	22.4726	0.418463	1.9178	0.5723	0.704291	11.98	330000	0.521431	C2	0.00825097	0.00898086	0
2019	22.5985	0.422317	2.71829	0.6136	0.744695	11.35	330000	0.367879	C2	0.00919043	0.00851877	0
2021	22.9385	0.447798	4.96041	0.6069	0.829287	18.57	330000	0.201596	C2	0.0221177	0.0361616	0
2013	21.7667	0.500731	2.90447	0.3815	0.512164	22.09	430000	0.344296	C3	0.0177273	0.0329384	1
2014	22.1169	0.4011	4.07364	0.368	0.493982	23.71	430000	0.245481	C3	-0.00425966	-0.00549174	1
2014	21.9258	0.424323	2.96558	0.2491	0.239491	15.39	210000	0.337202	C3	0.000985388	0.00250416	1
2015	22.016	0.44906	2.93371	0.2567	0.255213	29.57	210000	0.340865	C3	0.00203253	0.00141457	1
2018	22.2644	0.47989	1.34031	0.265	0.240988	50.68	210000	0.746095	C3		0.00467987	1
2013	21.0266	0.167475	2.24143	0.2248	0.204918	56.94	540000	0.446144	C1	0.00156979	0.00181446	1
2014	21.044	0.13984	2.79636	0.2809	0.215657	71.25	540000	0.357608	C1	0.000928724	0.00112929	1
2015	21.0766	0.12948	3.60275	0.2567	0.25901	61.96	540000	0.277566	C1	0.00180984	0.00205747	0
[truncated: 18,201 more rows]
